# Supplementary material for: Crystal structure of bis­(cyclo­hexyl­ammonium) di­phenyl­dioxalatostannate(IV)
Source: Acta Crystallogr E Crystallogr Commun. 2015 Jan 10;71(Pt 2):151–3. doi: 10.1107/S2056989014027716 (PMC4384614; doi:10.1107/S2056989014027716)
Supplement: Supplementary file 1 [file e-71-00151-sup1.cif]

##############################################################################
#                                                                            #
# This CIF contains the data in a paper accepted for publication in          #
# Acta Crystallographica Section E. It conforms to the requirements of       #
# Notes for Authors for Acta Crystallographica Section E, and has been       #
# peer reviewed under the auspices of the IUCr Commission on Journals.       #
#                                                                            #
# Full details of the Crystallographic Information File format               #
# are given in the paper "The Crystallographic Information File (CIF):       #
# a New Standard Archive File for Crystallography" by S. R. Hall, F. H.      #
# Allen and I. D. Brown [Acta Cryst. (1991), A47, 655-685].                  #
#                                                                            #
# The current version of the core CIF dictionary is obtainable from          #
# ftp://ftp.iucr.org/pub/cif_core.dic.                                       #
#                                                                            #
# Software is freely available for graphical display of the structure(s)     #
# in this CIF. For information consult the CIF software page                 #
# http://www.iucr.org/resources/cif/software.                                #
#                                                                            #
# This file may be used for bona fide research purposes within the           #
# scientific community so long as proper attribution is given to the journal # 
# article from which it was obtained.                                        #
#                                                                            #
##############################################################################
data_global
_audit_creation_method     'wingx routine cif_update'
_audit_conform_dict_name     cif_core.dic
_audit_conform_dict_version     2.2
_journal_date_recd_electronic     2014-12-07
_journal_date_accepted     2014-12-19
_journal_name_full     'Acta Crystallographica, Section E'
_journal_year     2015
_journal_volume     71
_journal_issue      2
_journal_page_first     151
_journal_page_last     153
_journal_paper_category     GM
_journal_paper_doi     10.1107/S2056989014027716
_journal_coeditor_code     WM5103
_publ_contact_author_name     'Cattey, H\'el\`ene'
_publ_contact_author_address
;
ICMUB UMR 6302
Universit\'e de Bourgogne
Facult\'e des Sciences
9 Avenue Alain Savary
21000 Dijon
France
;
_publ_contact_author_email     'hcattey@u-bourgogne.fr'
_publ_contact_author_fax     '+33-0380393835'
_publ_contact_author_phone     '+33-0380393665'
_publ_section_title
;
Crystal structure of bis(cyclohexylammonium) diphenyldioxalatostannate(IV)
;
loop_
    _publ_author_name
    _publ_author_address
    'Sarr, Modou'
;
Laboratoire de Chimie Min\'erale et Analytique (LACHIMIA)
D\'epartement de Chimie
Facult\'e des Sciences et Techniques
Universit\'e Cheikh Anta Diop
Dakar
Senegal
;
    'Diasse-Sarr, Aminata'
;
Laboratoire de Chimie Min\'erale et Analytique (LACHIMIA)
D\'epartement de Chimie
Facult\'e des Sciences et Techniques
Universit\'e Cheikh Anta Diop
Dakar
Senegal
;
    'Diop, Libasse'
;
Laboratoire de Chimie Min\'erale et Analytique (LACHIMIA)
D\'epartement de Chimie
Facult\'e des Sciences et Techniques
Universit\'e Cheikh Anta Diop
Dakar
Senegal
;
    'Plasseraud, Laurent'
;
ICMUB UMR 6302
Universit\'e de Bourgogne
Facult\'e des Sciences
9 avenue Alain Savary
21000 Dijon
France
;
    'Cattey, H\'el\`ene'
;
ICMUB UMR 6302
Universit\'e de Bourgogne
Facult\'e des Sciences
9 avenue Alain Savary
21000 Dijon
France
;
_publ_section_synopsis
;
In the title salt, (CyNH~3~)~2~[Sn(Ph~2~)(C~2~O~4~)~2~] (Cy is cyclohexyl and
Ph is phenyl), the SnPh~2~ moiety is chelated by two oxalate anions, leading
to a <i>cis</i> arrangement within the distorted octahedral coordination
sphere of the Sn^IV^ atom.
;
data_I
_database_code_depnum_ccdc_archive     'CCDC 1040398'
_chemical_name_systematic
;
Bis(cyclohexylammonium) diphenyldioxalatostannate(IV)
;
_chemical_name_common     ?
_chemical_formula_moiety     '2(C6 H14 N +), C16 H10 O8 Sn 2-'
_chemical_formula_sum     'C28 H38 N2 O8 Sn'
_chemical_formula_iupac     '(C6 H14 N)2 [Sn (C6 H5)2 (C2 O2)2]'
_chemical_formula_weight     649.29
_chemical_melting_point     ?
_symmetry_space_group_name_hall     '-P 2yn'
_shelx_space_group_comment
;
The symmetry employed for this shelxl refinement is uniquely defined
by the following loop, which should always be used as a source of
symmetry information in preference to the above space-group names.
They are only intended as comments.
;
_space_group_crystal_system     monoclinic
_space_group_name_H-M_alt     'P 21/n'
_space_group_name_Hall     '-P 2yn'
loop_
    _space_group_symop_operation_xyz
    'x, y, z'
    '-x+1/2, y+1/2, -z+1/2'
    '-x, -y, -z'
    'x-1/2, -y-1/2, z-1/2'
_cell_length_a     16.0084(6)
_cell_length_b     8.9010(3)
_cell_length_c     20.8060(8)
_cell_angle_alpha     90
_cell_angle_beta     90.2880(10)
_cell_angle_gamma     90
_cell_volume     2964.63(19)
_cell_formula_units_Z     4
_cell_measurement_reflns_used     9926
_cell_measurement_theta_min     2.49
_cell_measurement_theta_max     27.59
_cell_measurement_temperature     115
_cell_special_details     ?
_exptl_crystal_description     'prism'
_exptl_crystal_colour     'colourless'
_exptl_crystal_size_max     0.50
_exptl_crystal_size_mid     0.30
_exptl_crystal_size_min     0.23
_exptl_crystal_density_diffrn     1.455
_exptl_crystal_density_meas     ?
_exptl_crystal_density_method     ?
_exptl_crystal_F_000     1336
_exptl_absorpt_coefficient_mu     0.911
_exptl_absorpt_correction_type     multi-scan
_exptl_absorpt_process_details
;
(<i>SADABS</i>; Bruker, 2014)
;
_shelx_estimated_absorpt_T_min     ?
_shelx_estimated_absorpt_T_max     ?
_exptl_absorpt_correction_T_min     0.6520
_exptl_absorpt_correction_T_max     0.7456
_exptl_special_details     ?
_diffrn_ambient_temperature     115
_diffrn_radiation_type     MoK\a
_diffrn_radiation_wavelength     0.71073
_diffrn_measurement_device_type     'Bruker APEXII CCD'
_diffrn_measurement_method     '\f and \w scans'
_diffrn_detector_area_resol_mean     ?
_diffrn_reflns_number     30318
_diffrn_reflns_av_R_equivalents     0.0253
_diffrn_reflns_theta_min     2.545
_diffrn_reflns_theta_max     27.624
_diffrn_reflns_theta_full     26.000
_diffrn_measured_fraction_theta_max     0.990
_diffrn_measured_fraction_theta_full     0.998
_diffrn_reflns_limit_h_min     -19
_diffrn_reflns_limit_h_max     20
_diffrn_reflns_limit_k_min     -11
_diffrn_reflns_limit_k_max     11
_diffrn_reflns_limit_l_min     -27
_diffrn_reflns_limit_l_max     26
_diffrn_standards_number     0
_refine_special_details     ?
_reflns_number_total     6831
_reflns_number_gt     6077
_reflns_threshold_expression     I>2\s(I)
_refine_ls_structure_factor_coef     Fsqd
_refine_ls_matrix_type     full
_refine_ls_R_factor_all     0.0251
_refine_ls_R_factor_gt     0.0198
_refine_ls_wR_factor_gt     0.0451
_refine_ls_wR_factor_ref     0.0476
_refine_ls_goodness_of_fit_ref     1.049
_refine_ls_restrained_S_all     1.049
_refine_ls_number_reflns     6831
_refine_ls_number_parameters     354
_refine_ls_number_restraints     0
_refine_ls_hydrogen_treatment     constr
_refine_ls_weighting_scheme     calc
_refine_ls_weighting_details
              'w=1/[\s^2^(Fo^2^)+(0.0188P)^2^+1.6859P] where P=(Fo^2^+2Fc^2^)/3'
_atom_sites_solution_hydrogens     geom
_atom_sites_solution_primary     iterative
_atom_sites_solution_secondary     ?
_refine_ls_shift/su_max     0.003
_refine_ls_shift/su_mean     0.000
_refine_diff_density_max     0.366
_refine_diff_density_min     -0.383
_refine_ls_extinction_method     none
_refine_ls_extinction_coef     .
loop_
    _atom_type_symbol
    _atom_type_description
    _atom_type_scat_dispersion_real
    _atom_type_scat_dispersion_imag
    _atom_type_scat_source
    'C' 'C' 0.0033 0.0016
                         'International Tables Vol C Tables 4.2.6.8 and 6.1.1.4'
    'H' 'H' 0.0000 0.0000
                         'International Tables Vol C Tables 4.2.6.8 and 6.1.1.4'
    'N' 'N' 0.0061 0.0033
                         'International Tables Vol C Tables 4.2.6.8 and 6.1.1.4'
    'O' 'O' 0.0106 0.0060
                         'International Tables Vol C Tables 4.2.6.8 and 6.1.1.4'
    'Sn' 'Sn' -0.6537 1.4246
                         'International Tables Vol C Tables 4.2.6.8 and 6.1.1.4'
_computing_data_collection
;
APEX2 (Bruker, 2014)
;
_computing_cell_refinement
;
SAINT (Bruker, 2014)
;
_computing_data_reduction
;
SAINT (Bruker, 2014)
;
_computing_structure_solution
;
SHELXS97 (Sheldrick, 2008)
;
_computing_structure_refinement
;
SHELXL97 (Sheldrick, 2008)
;
_computing_molecular_graphics
;
OLEX2 (Dolomanov <i>et al.</i>,  2009) and Mercury (Macrae <i>et
al.</i>, 2008)
;
_computing_publication_material
;
OLEX2 (Dolomanov <i>et al.</i>,  2009)
;
loop_
    _atom_site_type_symbol
    _atom_site_label
    _atom_site_fract_x
    _atom_site_fract_y
    _atom_site_fract_z
    _atom_site_U_iso_or_equiv
    _atom_site_adp_type
    _atom_site_calc_flag
    _atom_site_occupancy
    _atom_site_disorder_assembly
    _atom_site_disorder_group
    Sn Sn 0.51059(2) 0.63627(2) 0.26048(2) 0.01224(3) Uani d 1 . .
    O O1 0.53271(6) 0.48705(12) 0.34316(5) 0.0161(2) Uani d 1 . .
    O O2 0.60914(8) 0.28994(15) 0.37435(6) 0.0298(3) Uani d 1 . .
    O O3 0.62046(6) 0.51474(12) 0.23644(5) 0.0167(2) Uani d 1 . .
    O O4 0.70720(7) 0.33267(14) 0.26676(6) 0.0253(3) Uani d 1 . .
    O O5 0.59259(6) 0.77093(12) 0.32213(5) 0.0168(2) Uani d 1 . .
    O O6 0.58885(7) 0.92654(13) 0.40624(5) 0.0194(2) Uani d 1 . .
    O O7 0.42652(6) 0.74042(12) 0.32654(5) 0.0154(2) Uani d 1 . .
    O O8 0.42376(7) 0.85828(12) 0.42139(5) 0.0198(2) Uani d 1 . .
    C C1 0.59203(9) 0.39309(18) 0.33711(8) 0.0178(3) Uani d 1 . .
    C C2 0.64560(9) 0.41207(18) 0.27566(7) 0.0171(3) Uani d 1 . .
    C C3 0.55591(9) 0.83851(16) 0.36756(7) 0.0140(3) Uani d 1 . .
    C C4 0.46009(9) 0.81040(16) 0.37349(7) 0.0136(3) Uani d 1 . .
    C C5 0.41711(9) 0.48308(17) 0.22695(7) 0.0152(3) Uani d 1 . .
    C C6 0.43554(11) 0.33624(18) 0.20842(8) 0.0228(3) Uani d 1 . .
    H H6 0.4916 0.3013 0.2105 0.027 Uiso calc 1 . .
    C C7 0.37264(12) 0.2402(2) 0.18690(9) 0.0296(4) Uani d 1 . .
    H H7 0.3859 0.1402 0.1747 0.035 Uiso calc 1 . .
    C C8 0.29096(11) 0.2901(2) 0.18317(8) 0.0281(4) Uani d 1 . .
    H H8 0.2483 0.2247 0.1680 0.034 Uiso calc 1 . .
    C C9 0.27154(10) 0.4346(2) 0.20153(8) 0.0256(4) Uani d 1 . .
    H H9 0.2154 0.4688 0.1993 0.031 Uiso calc 1 . .
    C C10 0.33417(10) 0.53031(19) 0.22323(8) 0.0200(3) Uani d 1 . .
    H H10 0.3202 0.6298 0.2358 0.024 Uiso calc 1 . .
    C C11 0.52458(10) 0.80526(17) 0.18759(8) 0.0169(3) Uani d 1 . .
    C C12 0.46483(11) 0.81749(19) 0.13879(8) 0.0229(3) Uani d 1 . .
    H H12 0.4193 0.7491 0.1375 0.027 Uiso calc 1 . .
    C C13 0.47103(13) 0.9286(2) 0.09192(9) 0.0319(4) Uani d 1 . .
    H H13 0.4294 0.9365 0.0594 0.038 Uiso calc 1 . .
    C C14 0.53748(14) 1.0273(2) 0.09269(10) 0.0371(5) Uani d 1 . .
    H H14 0.5415 1.1035 0.0609 0.045 Uiso calc 1 . .
    C C15 0.59799(13) 1.0150(2) 0.13979(10) 0.0375(5) Uani d 1 . .
    H H15 0.6443 1.0817 0.1398 0.045 Uiso calc 1 . .
    C C16 0.59177(11) 0.9056(2) 0.18728(9) 0.0268(4) Uani d 1 . .
    H H16 0.6335 0.8991 0.2198 0.032 Uiso calc 1 . .
    N N2 0.48965(9) 0.17026(15) 0.45662(6) 0.0198(3) Uani d 1 . .
    H H2A 0.5239 0.2274 0.4318 0.024 Uiso calc 1 . .
    H H2B 0.4893 0.0742 0.4416 0.024 Uiso calc 1 . .
    H H2C 0.5085 0.1712 0.4979 0.024 Uiso calc 1 . .
    C C23 0.40312(10) 0.23265(17) 0.45409(8) 0.0176(3) Uani d 1 . .
    H H23 0.3656 0.1662 0.4798 0.021 Uiso calc 1 . .
    C C24 0.40273(10) 0.38860(18) 0.48363(8) 0.0226(3) Uani d 1 . .
    H H24A 0.4429 0.4536 0.4607 0.027 Uiso calc 1 . .
    H H24B 0.4204 0.3824 0.5292 0.027 Uiso calc 1 . .
    C C25 0.31532(12) 0.4573(2) 0.47938(10) 0.0357(5) Uani d 1 . .
    H H25A 0.2763 0.3981 0.5061 0.043 Uiso calc 1 . .
    H H25B 0.3167 0.5612 0.4963 0.043 Uiso calc 1 . .
    C C26 0.28439(11) 0.4592(2) 0.41009(11) 0.0357(5) Uani d 1 . .
    H H26A 0.2268 0.4995 0.4087 0.043 Uiso calc 1 . .
    H H26B 0.3204 0.5265 0.3844 0.043 Uiso calc 1 . .
    C C27 0.28533(12) 0.3030(2) 0.38087(10) 0.0345(5) Uani d 1 . .
    H H27A 0.2675 0.3087 0.3353 0.041 Uiso calc 1 . .
    H H27B 0.2453 0.2380 0.4040 0.041 Uiso calc 1 . .
    C C28 0.37231(11) 0.23443(19) 0.38491(8) 0.0257(4) Uani d 1 . .
    H H28A 0.3708 0.1305 0.3680 0.031 Uiso calc 1 . .
    H H28B 0.4113 0.2936 0.3582 0.031 Uiso calc 1 . .
    N N1 0.73487(8) 0.05755(15) 0.34805(6) 0.0182(3) Uani d 1 . .
    H H1A 0.6877 0.0187 0.3657 0.022 Uiso calc 1 . .
    H H1B 0.7531 -0.0044 0.3163 0.022 Uiso calc 1 . .
    H H1C 0.7236 0.1499 0.3313 0.022 Uiso calc 1 . .
    C C17 0.80130(9) 0.07153(18) 0.39886(7) 0.0171(3) Uani d 1 . .
    H H17 0.8533 0.1107 0.3783 0.021 Uiso calc 1 . .
    C C18 0.81959(12) -0.0828(2) 0.42605(9) 0.0288(4) Uani d 1 . .
    H H18A 0.8401 -0.1493 0.3914 0.035 Uiso calc 1 . .
    H H18B 0.7676 -0.1269 0.4434 0.035 Uiso calc 1 . .
    C C19 0.88557(14) -0.0728(2) 0.47965(10) 0.0412(5) Uani d 1 . .
    H H19A 0.8935 -0.1733 0.4991 0.049 Uiso calc 1 . .
    H H19B 0.9395 -0.0409 0.4610 0.049 Uiso calc 1 . .
    C C20 0.85982(12) 0.0381(2) 0.53148(9) 0.0319(4) Uani d 1 . .
    H H20A 0.8093 0.0005 0.5535 0.038 Uiso calc 1 . .
    H H20B 0.9051 0.0470 0.5638 0.038 Uiso calc 1 . .
    C C21 0.84186(12) 0.1913(2) 0.50270(9) 0.0309(4) Uani d 1 . .
    H H21A 0.8937 0.2327 0.4840 0.037 Uiso calc 1 . .
    H H21B 0.8231 0.2604 0.5370 0.037 Uiso calc 1 . .
    C C22 0.77453(11) 0.18142(19) 0.45050(8) 0.0241(4) Uani d 1 . .
    H H22A 0.7213 0.1477 0.4697 0.029 Uiso calc 1 . .
    H H22B 0.7655 0.2818 0.4312 0.029 Uiso calc 1 . .
loop_
    _atom_site_aniso_label
    _atom_site_aniso_U_11
    _atom_site_aniso_U_22
    _atom_site_aniso_U_33
    _atom_site_aniso_U_12
    _atom_site_aniso_U_13
    _atom_site_aniso_U_23
    Sn 0.01278(5) 0.01303(5) 0.01090(5) -0.00039(4) 0.00020(3) -0.00061(4)
    O1 0.0153(5) 0.0196(5) 0.0135(5) 0.0037(4) 0.0023(4) 0.0018(4)
    O2 0.0287(6) 0.0363(7) 0.0244(7) 0.0157(5) 0.0075(5) 0.0145(6)
    O3 0.0166(5) 0.0200(5) 0.0136(5) 0.0018(4) 0.0040(4) 0.0023(4)
    O4 0.0175(6) 0.0329(7) 0.0256(7) 0.0097(5) 0.0053(5) 0.0033(5)
    O5 0.0138(5) 0.0205(6) 0.0161(6) -0.0015(4) 0.0009(4) -0.0040(4)
    O6 0.0173(5) 0.0221(6) 0.0189(6) -0.0023(4) -0.0023(4) -0.0056(5)
    O7 0.0132(5) 0.0170(5) 0.0160(5) 0.0004(4) -0.0002(4) -0.0035(4)
    O8 0.0180(5) 0.0244(6) 0.0170(6) 0.0019(4) 0.0022(4) -0.0050(5)
    C1 0.0152(7) 0.0237(8) 0.0145(7) 0.0021(6) -0.0001(6) 0.0022(6)
    C2 0.0140(7) 0.0216(8) 0.0157(7) -0.0006(6) 0.0005(6) -0.0009(6)
    C3 0.0153(7) 0.0124(7) 0.0141(7) 0.0005(5) -0.0010(6) 0.0022(6)
    C4 0.0146(7) 0.0113(6) 0.0149(7) 0.0014(5) -0.0010(6) 0.0019(6)
    C5 0.0189(7) 0.0160(7) 0.0107(7) -0.0021(6) -0.0001(6) 0.0001(6)
    C6 0.0234(8) 0.0214(8) 0.0237(9) 0.0003(6) 0.0018(7) -0.0039(7)
    C7 0.0395(10) 0.0205(8) 0.0289(10) -0.0076(7) 0.0048(8) -0.0095(7)
    C8 0.0300(9) 0.0341(10) 0.0201(9) -0.0173(8) 0.0009(7) -0.0047(7)
    C9 0.0185(8) 0.0368(10) 0.0214(9) -0.0059(7) -0.0022(6) 0.0000(8)
    C10 0.0212(8) 0.0197(8) 0.0191(8) -0.0007(6) -0.0005(6) -0.0009(6)
    C11 0.0212(8) 0.0139(7) 0.0157(8) 0.0027(6) 0.0044(6) -0.0002(6)
    C12 0.0270(9) 0.0234(8) 0.0182(8) 0.0011(7) 0.0006(7) 0.0012(7)
    C13 0.0446(11) 0.0328(10) 0.0183(9) 0.0123(9) 0.0001(8) 0.0063(8)
    C14 0.0603(13) 0.0227(9) 0.0285(10) 0.0055(9) 0.0130(9) 0.0110(8)
    C15 0.0461(12) 0.0260(10) 0.0404(12) -0.0105(9) 0.0076(9) 0.0091(9)
    C16 0.0290(9) 0.0237(8) 0.0276(9) -0.0059(7) 0.0011(7) 0.0037(7)
    N2 0.0283(7) 0.0188(7) 0.0122(6) 0.0068(5) 0.0016(5) 0.0004(5)
    C23 0.0204(8) 0.0162(7) 0.0163(8) -0.0004(6) 0.0000(6) 0.0020(6)
    C24 0.0250(8) 0.0205(8) 0.0223(8) 0.0034(6) 0.0003(7) -0.0032(7)
    C25 0.0312(10) 0.0303(10) 0.0456(12) 0.0117(8) 0.0072(9) -0.0008(9)
    C26 0.0232(9) 0.0321(10) 0.0516(13) 0.0037(8) -0.0037(9) 0.0154(9)
    C27 0.0308(10) 0.0331(10) 0.0394(12) -0.0095(8) -0.0151(8) 0.0140(9)
    C28 0.0357(10) 0.0220(8) 0.0192(8) -0.0032(7) -0.0070(7) 0.0023(7)
    N1 0.0158(6) 0.0220(7) 0.0167(7) 0.0046(5) 0.0022(5) 0.0002(5)
    C17 0.0149(7) 0.0204(8) 0.0160(8) 0.0006(6) 0.0012(6) 0.0006(6)
    C18 0.0408(10) 0.0214(8) 0.0243(9) 0.0120(8) -0.0058(8) -0.0023(7)
    C19 0.0523(13) 0.0412(12) 0.0299(11) 0.0266(10) -0.0150(9) -0.0054(9)
    C20 0.0395(11) 0.0367(10) 0.0195(9) 0.0080(8) -0.0060(8) -0.0013(8)
    C21 0.0413(11) 0.0280(9) 0.0234(9) -0.0007(8) -0.0047(8) -0.0050(8)
    C22 0.0314(9) 0.0192(8) 0.0216(9) 0.0076(7) -0.0003(7) -0.0029(7)
_geom_special_details
;
All e.s.d.'s (except the e.s.d. in the dihedral angle between two l.s. planes)
are estimated using the full covariance matrix. The cell e.s.d.'s are taken
into account individually in the estimation of e.s.d.'s in distances, angles
and torsion angles; correlations between e.s.d.'s in cell parameters are only
used when they are defined by crystal symmetry. An approximate (isotropic)
treatment of cell e.s.d.'s is used for estimating e.s.d.'s involving l.s.
planes.
;
loop_
    _geom_bond_atom_site_label_1
    _geom_bond_atom_site_label_2
    _geom_bond_site_symmetry_2
    _geom_bond_distance
    _geom_bond_publ_flag
    Sn O1 . 2.2005(10) ?
    Sn O3 . 2.1267(10) ?
    Sn O5 . 2.1883(10) ?
    Sn O7 . 2.1396(10) ?
    Sn C5 . 2.1388(15) ?
    Sn C11 . 2.1486(15) ?
    O1 C1 . 1.2721(18) ?
    O2 C1 . 1.2312(19) ?
    O3 C2 . 1.2883(19) ?
    O4 C2 . 1.2280(19) ?
    O5 C3 . 1.2672(18) ?
    O6 C3 . 1.2391(18) ?
    O7 C4 . 1.2751(18) ?
    O8 C4 . 1.2326(18) ?
    C1 C2 . 1.552(2) ?
    C3 C4 . 1.560(2) ?
    C5 C6 . 1.395(2) ?
    C5 C10 . 1.394(2) ?
    C6 H6 . 0.9500 ?
    C6 C7 . 1.393(2) ?
    C7 H7 . 0.9500 ?
    C7 C8 . 1.383(3) ?
    C8 H8 . 0.9500 ?
    C8 C9 . 1.378(3) ?
    C9 H9 . 0.9500 ?
    C9 C10 . 1.389(2) ?
    C10 H10 . 0.9500 ?
    C11 C12 . 1.396(2) ?
    C11 C16 . 1.398(2) ?
    C12 H12 . 0.9500 ?
    C12 C13 . 1.393(2) ?
    C13 H13 . 0.9500 ?
    C13 C14 . 1.380(3) ?
    C14 H14 . 0.9500 ?
    C14 C15 . 1.379(3) ?
    C15 H15 . 0.9500 ?
    C15 C16 . 1.391(3) ?
    C16 H16 . 0.9500 ?
    N2 H2A . 0.9100 ?
    N2 H2B . 0.9100 ?
    N2 H2C . 0.9100 ?
    N2 C23 . 1.493(2) ?
    C23 H23 . 1.0000 ?
    C23 C24 . 1.518(2) ?
    C23 C28 . 1.519(2) ?
    C24 H24A . 0.9900 ?
    C24 H24B . 0.9900 ?
    C24 C25 . 1.529(2) ?
    C25 H25A . 0.9900 ?
    C25 H25B . 0.9900 ?
    C25 C26 . 1.522(3) ?
    C26 H26A . 0.9900 ?
    C26 H26B . 0.9900 ?
    C26 C27 . 1.517(3) ?
    C27 H27A . 0.9900 ?
    C27 H27B . 0.9900 ?
    C27 C28 . 1.522(3) ?
    C28 H28A . 0.9900 ?
    C28 H28B . 0.9900 ?
    N1 H1A . 0.9100 ?
    N1 H1B . 0.9100 ?
    N1 H1C . 0.9100 ?
    N1 C17 . 1.5009(19) ?
    C17 H17 . 1.0000 ?
    C17 C18 . 1.514(2) ?
    C17 C22 . 1.516(2) ?
    C18 H18A . 0.9900 ?
    C18 H18B . 0.9900 ?
    C18 C19 . 1.535(3) ?
    C19 H19A . 0.9900 ?
    C19 H19B . 0.9900 ?
    C19 C20 . 1.521(3) ?
    C20 H20A . 0.9900 ?
    C20 H20B . 0.9900 ?
    C20 C21 . 1.516(3) ?
    C21 H21A . 0.9900 ?
    C21 H21B . 0.9900 ?
    C21 C22 . 1.529(2) ?
    C22 H22A . 0.9900 ?
    C22 H22B . 0.9900 ?
loop_
    _geom_angle_atom_site_label_1
    _geom_angle_atom_site_label_2
    _geom_angle_atom_site_label_3
    _geom_angle_site_symmetry_1
    _geom_angle_site_symmetry_3
    _geom_angle
    _geom_angle_publ_flag
    O3 Sn O1 . . 75.33(4) ?
    O3 Sn O5 . . 85.53(4) ?
    O3 Sn O7 . . 153.52(4) ?
    O3 Sn C5 . . 100.20(5) ?
    O3 Sn C11 . . 95.78(5) ?
    O5 Sn O1 . . 77.21(4) ?
    O7 Sn O1 . . 81.88(4) ?
    O7 Sn O5 . . 76.33(4) ?
    O7 Sn C11 . . 102.60(5) ?
    C5 Sn O1 . . 88.84(5) ?
    C5 Sn O5 . . 163.15(5) ?
    C5 Sn O7 . . 92.55(5) ?
    C5 Sn C11 . . 106.94(6) ?
    C11 Sn O1 . . 163.22(5) ?
    C11 Sn O5 . . 88.05(5) ?
    C1 O1 Sn . . 115.90(9) ?
    C2 O3 Sn . . 117.90(9) ?
    C3 O5 Sn . . 114.73(9) ?
    C4 O7 Sn . . 116.08(9) ?
    O1 C1 C2 . . 115.19(13) ?
    O2 C1 O1 . . 126.29(15) ?
    O2 C1 C2 . . 118.51(14) ?
    O3 C2 C1 . . 115.26(13) ?
    O4 C2 O3 . . 124.14(14) ?
    O4 C2 C1 . . 120.59(14) ?
    O5 C3 C4 . . 116.26(13) ?
    O6 C3 O5 . . 125.96(14) ?
    O6 C3 C4 . . 117.75(13) ?
    O7 C4 C3 . . 115.39(13) ?
    O8 C4 O7 . . 126.13(14) ?
    O8 C4 C3 . . 118.47(13) ?
    C6 C5 Sn . . 122.61(12) ?
    C10 C5 Sn . . 119.36(11) ?
    C10 C5 C6 . . 118.02(14) ?
    C5 C6 H6 . . 119.7 ?
    C7 C6 C5 . . 120.68(16) ?
    C7 C6 H6 . . 119.7 ?
    C6 C7 H7 . . 119.9 ?
    C8 C7 C6 . . 120.20(16) ?
    C8 C7 H7 . . 119.9 ?
    C7 C8 H8 . . 120.0 ?
    C9 C8 C7 . . 119.91(16) ?
    C9 C8 H8 . . 120.0 ?
    C8 C9 H9 . . 120.0 ?
    C8 C9 C10 . . 119.93(16) ?
    C10 C9 H9 . . 120.0 ?
    C5 C10 H10 . . 119.4 ?
    C9 C10 C5 . . 121.24(15) ?
    C9 C10 H10 . . 119.4 ?
    C12 C11 Sn . . 119.65(11) ?
    C12 C11 C16 . . 118.11(15) ?
    C16 C11 Sn . . 122.24(12) ?
    C11 C12 H12 . . 119.5 ?
    C13 C12 C11 . . 120.91(17) ?
    C13 C12 H12 . . 119.5 ?
    C12 C13 H13 . . 119.9 ?
    C14 C13 C12 . . 120.11(18) ?
    C14 C13 H13 . . 119.9 ?
    C13 C14 H14 . . 120.1 ?
    C15 C14 C13 . . 119.77(17) ?
    C15 C14 H14 . . 120.1 ?
    C14 C15 H15 . . 119.7 ?
    C14 C15 C16 . . 120.53(18) ?
    C16 C15 H15 . . 119.7 ?
    C11 C16 H16 . . 119.7 ?
    C15 C16 C11 . . 120.54(18) ?
    C15 C16 H16 . . 119.7 ?
    H2A N2 H2B . . 109.5 ?
    H2A N2 H2C . . 109.5 ?
    H2B N2 H2C . . 109.5 ?
    C23 N2 H2A . . 109.5 ?
    C23 N2 H2B . . 109.5 ?
    C23 N2 H2C . . 109.5 ?
    N2 C23 H23 . . 108.7 ?
    N2 C23 C24 . . 109.37(13) ?
    N2 C23 C28 . . 109.51(13) ?
    C24 C23 H23 . . 108.7 ?
    C24 C23 C28 . . 111.84(13) ?
    C28 C23 H23 . . 108.7 ?
    C23 C24 H24A . . 109.6 ?
    C23 C24 H24B . . 109.6 ?
    C23 C24 C25 . . 110.36(14) ?
    H24A C24 H24B . . 108.1 ?
    C25 C24 H24A . . 109.6 ?
    C25 C24 H24B . . 109.6 ?
    C24 C25 H25A . . 109.5 ?
    C24 C25 H25B . . 109.5 ?
    H25A C25 H25B . . 108.1 ?
    C26 C25 C24 . . 110.63(16) ?
    C26 C25 H25A . . 109.5 ?
    C26 C25 H25B . . 109.5 ?
    C25 C26 H26A . . 109.3 ?
    C25 C26 H26B . . 109.3 ?
    H26A C26 H26B . . 108.0 ?
    C27 C26 C25 . . 111.46(16) ?
    C27 C26 H26A . . 109.3 ?
    C27 C26 H26B . . 109.3 ?
    C26 C27 H27A . . 109.5 ?
    C26 C27 H27B . . 109.5 ?
    C26 C27 C28 . . 110.87(15) ?
    H27A C27 H27B . . 108.1 ?
    C28 C27 H27A . . 109.5 ?
    C28 C27 H27B . . 109.5 ?
    C23 C28 C27 . . 110.43(15) ?
    C23 C28 H28A . . 109.6 ?
    C23 C28 H28B . . 109.6 ?
    C27 C28 H28A . . 109.6 ?
    C27 C28 H28B . . 109.6 ?
    H28A C28 H28B . . 108.1 ?
    H1A N1 H1B . . 109.5 ?
    H1A N1 H1C . . 109.5 ?
    H1B N1 H1C . . 109.5 ?
    C17 N1 H1A . . 109.5 ?
    C17 N1 H1B . . 109.5 ?
    C17 N1 H1C . . 109.5 ?
    N1 C17 H17 . . 108.4 ?
    N1 C17 C18 . . 108.84(13) ?
    N1 C17 C22 . . 110.54(12) ?
    C18 C17 H17 . . 108.4 ?
    C18 C17 C22 . . 112.06(14) ?
    C22 C17 H17 . . 108.4 ?
    C17 C18 H18A . . 109.6 ?
    C17 C18 H18B . . 109.6 ?
    C17 C18 C19 . . 110.48(16) ?
    H18A C18 H18B . . 108.1 ?
    C19 C18 H18A . . 109.6 ?
    C19 C18 H18B . . 109.6 ?
    C18 C19 H19A . . 109.3 ?
    C18 C19 H19B . . 109.3 ?
    H19A C19 H19B . . 108.0 ?
    C20 C19 C18 . . 111.41(15) ?
    C20 C19 H19A . . 109.3 ?
    C20 C19 H19B . . 109.3 ?
    C19 C20 H20A . . 109.5 ?
    C19 C20 H20B . . 109.5 ?
    H20A C20 H20B . . 108.1 ?
    C21 C20 C19 . . 110.81(16) ?
    C21 C20 H20A . . 109.5 ?
    C21 C20 H20B . . 109.5 ?
    C20 C21 H21A . . 109.4 ?
    C20 C21 H21B . . 109.4 ?
    C20 C21 C22 . . 111.15(15) ?
    H21A C21 H21B . . 108.0 ?
    C22 C21 H21A . . 109.4 ?
    C22 C21 H21B . . 109.4 ?
    C17 C22 C21 . . 109.86(14) ?
    C17 C22 H22A . . 109.7 ?
    C17 C22 H22B . . 109.7 ?
    C21 C22 H22A . . 109.7 ?
    C21 C22 H22B . . 109.7 ?
    H22A C22 H22B . . 108.2 ?
loop_
    _geom_torsion_atom_site_label_1
    _geom_torsion_atom_site_label_2
    _geom_torsion_atom_site_label_3
    _geom_torsion_atom_site_label_4
    _geom_torsion_site_symmetry_1
    _geom_torsion_site_symmetry_2
    _geom_torsion_site_symmetry_3
    _geom_torsion_site_symmetry_4
    _geom_torsion
    _geom_torsion_publ_flag
    Sn O1 C1 O2 . . . . -171.88(14) ?
    Sn O1 C1 C2 . . . . 6.94(17) ?
    Sn O3 C2 O4 . . . . 178.78(12) ?
    Sn O3 C2 C1 . . . . -1.22(17) ?
    Sn O5 C3 O6 . . . . -176.13(12) ?
    Sn O5 C3 C4 . . . . 2.10(16) ?
    Sn O7 C4 O8 . . . . -168.51(12) ?
    Sn O7 C4 C3 . . . . 12.63(16) ?
    Sn C5 C6 C7 . . . . 179.96(13) ?
    Sn C5 C10 C9 . . . . 179.79(12) ?
    Sn C11 C12 C13 . . . . 178.20(13) ?
    Sn C11 C16 C15 . . . . -179.04(14) ?
    O1 C1 C2 O3 . . . . -4.0(2) ?
    O1 C1 C2 O4 . . . . 176.02(15) ?
    O2 C1 C2 O3 . . . . 174.93(15) ?
    O2 C1 C2 O4 . . . . -5.1(2) ?
    O5 C3 C4 O7 . . . . -9.98(19) ?
    O5 C3 C4 O8 . . . . 171.06(13) ?
    O6 C3 C4 O7 . . . . 168.40(13) ?
    O6 C3 C4 O8 . . . . -10.6(2) ?
    C5 C6 C7 C8 . . . . 0.5(3) ?
    C6 C5 C10 C9 . . . . -0.2(2) ?
    C6 C7 C8 C9 . . . . -0.8(3) ?
    C7 C8 C9 C10 . . . . 0.5(3) ?
    C8 C9 C10 C5 . . . . 0.0(3) ?
    C10 C5 C6 C7 . . . . 0.0(2) ?
    C11 C12 C13 C14 . . . . 0.9(3) ?
    C12 C11 C16 C15 . . . . 0.5(3) ?
    C12 C13 C14 C15 . . . . 0.4(3) ?
    C13 C14 C15 C16 . . . . -1.2(3) ?
    C14 C15 C16 C11 . . . . 0.8(3) ?
    C16 C11 C12 C13 . . . . -1.4(2) ?
    N2 C23 C24 C25 . . . . 177.93(14) ?
    N2 C23 C28 C27 . . . . -177.92(13) ?
    C23 C24 C25 C26 . . . . -55.7(2) ?
    C24 C23 C28 C27 . . . . -56.52(18) ?
    C24 C25 C26 C27 . . . . 56.3(2) ?
    C25 C26 C27 C28 . . . . -56.5(2) ?
    C26 C27 C28 C23 . . . . 55.9(2) ?
    C28 C23 C24 C25 . . . . 56.44(19) ?
    N1 C17 C18 C19 . . . . -178.38(14) ?
    N1 C17 C22 C21 . . . . 178.56(14) ?
    C17 C18 C19 C20 . . . . 54.6(2) ?
    C18 C17 C22 C21 . . . . 56.96(19) ?
    C18 C19 C20 C21 . . . . -55.5(2) ?
    C19 C20 C21 C22 . . . . 56.9(2) ?
    C20 C21 C22 C17 . . . . -57.1(2) ?
    C22 C17 C18 C19 . . . . -55.8(2) ?
loop_
    _geom_hbond_atom_site_label_D
    _geom_hbond_atom_site_label_H
    _geom_hbond_atom_site_label_A
    _geom_hbond_site_symmetry_A
    _geom_hbond_distance_DH
    _geom_hbond_distance_HA
    _geom_hbond_distance_DA
    _geom_hbond_angle_DHA
    N2 H2A O2 . 0.91 1.90 2.7851(18) 163.0
    N2 H2B O6 1_545 0.91 2.20 2.8885(17) 132.4
    N2 H2B O8 1_545 0.91 2.23 3.0583(18) 151.3
    N2 H2C O6 3_666 0.91 2.68 3.2403(18) 120.5
    N2 H2C O8 3_666 0.91 2.01 2.8970(18) 164.3
    N1 H1A O6 1_545 0.91 1.98 2.8842(17) 177.1
    N1 H1B O3 2_645 0.91 2.31 2.9393(16) 125.8
    N1 H1B O4 2_645 0.91 2.35 3.2550(18) 177.0
    N1 H1C O4 . 0.91 2.13 3.0076(18) 163.0
_shelx_hkl_file
;
   1   0   0   -0.45    0.01
  -1   0   0   -0.44    0.01
  -1   0   0   -0.44    0.01
  -1   0   0   -0.45    0.01
   1   0   0   -0.44    0.01
   1   0   0   -0.44    0.01
  -2   0   0  269.65    7.24
  -2   0   0  318.26    6.93
  -3   0   0    0.03    0.06
  -3   0   0   -0.02    0.07
   3   0   0    0.01    0.08
   3   0   0    0.08    0.06
   3   0   0   -0.06    0.05
  -3   0   0   -0.11    0.05
  -4   0   0   59.87    1.50
   4   0   0   57.47    1.44
   4   0   0   58.42    1.51
  -4   0   0   59.30    1.44
   4   0   0   58.28    1.43
  -4   0   0   58.71    1.43
  -5   0   0   -0.17    0.11
   5   0   0   -0.10    0.09
  -5   0   0   -0.04    0.10
   5   0   0   -0.05    0.12
   5   0   0   -0.22    0.10
  -6   0   0    1.16    0.08
   6   0   0    0.82    0.13
   6   0   0    1.05    0.16
  -6   0   0    0.83    0.12
   6   0   0    0.73    0.13
  -6   0   0    0.82    0.13
  -7   0   0    0.04    0.09
  -7   0   0   -0.02    0.11
  -7   0   0   -0.03    0.05
   7   0   0   -0.08    0.10
   7   0   0   -0.02    0.13
   7   0   0   -0.07    0.10
  -8   0   0   87.84    2.01
   8   0   0   83.25    2.13
   8   0   0   85.38    2.16
  -8   0   0   88.35    2.14
   8   0   0   85.10    2.26
   9   0   0    0.20    0.17
   9   0   0   -0.22    0.17
   9   0   0   -0.15    0.12
  -9   0   0    0.04    0.06
  -9   0   0    0.02    0.12
  10   0   0  187.26    4.66
 -10   0   0  192.45    4.46
 -10   0   0  195.37    4.66
  10   0   0  201.74    4.66
  10   0   0  192.41    4.89
  11   0   0    0.47    0.19
  11   0   0    0.12    0.25
 -11   0   0   -0.04    0.15
  11   0   0   -0.11    0.18
 -11   0   0    0.20    0.07
  12   0   0   31.12    1.11
  12   0   0   32.78    1.06
 -12   0   0   32.21    0.78
 -12   0   0   31.96    0.99
  12   0   0   33.90    1.01
 -13   0   0    0.20    0.20
  13   0   0    0.24    0.26
  13   0   0    0.60    0.29
 -13   0   0    0.05    0.03
 -14   0   0   23.81    0.83
  14   0   0   22.79    0.92
  14   0   0   23.70    0.91
  15   0   0    0.09    0.22
 -15   0   0    0.17    0.20
  15   0   0   -0.01    0.25
 -16   0   0    0.04    0.20
  16   0   0   -0.45    0.28
  16   0   0   -0.22    0.19
  17   0   0    0.04    0.29
  17   0   0    0.07    0.34
  18   0   0   -0.04    0.33
  18   0   0    0.03    0.37
  19   0   0    0.02    0.34
  19   0   0   -0.39    0.26
  20   0   0   -0.11    0.36
  20   0   0    0.10    0.40
   0  -1   0    0.02    0.02
   0  -1   0    0.01    0.02
   0   1   0    0.00    0.02
  -2  -1   0   69.40    1.56
  -2  -1   0   70.00    1.54
  -2  -1   0   67.29    1.60
   2  -1   0   59.63    1.52
  -2  -1   0   58.02    1.56
   2   1   0   62.07    1.59
   2   1   0   69.71    1.57
  -2   1   0   69.00    1.54
  -2   1   0   64.33    1.53
  -3  -1   0   67.55    1.58
  -3  -1   0   66.51    1.61
  -3  -1   0   65.00    1.57
   3  -1   0   63.47    1.55
  -3  -1   0   65.91    1.54
   3  -1   0   62.35    1.53
   3  -1   0   63.74    1.63
  -3   1   0   66.52    1.55
   3   1   0   66.93    1.58
   3   1   0   63.49    1.54
  -3   1   0   65.43    1.51
   3   1   0   62.13    1.56
   3   1   0   65.11    1.61
  -4  -1   0    0.12    0.11
  -4  -1   0    0.14    0.09
   4  -1   0    0.15    0.07
   4  -1   0    0.06    0.10
   4  -1   0    0.13    0.13
  -4  -1   0    0.21    0.08
  -4  -1   0    0.18    0.09
   4   1   0    0.01    0.12
   4   1   0    0.19    0.11
   4   1   0    0.17    0.10
  -4   1   0    0.16    0.10
  -4   1   0    0.12    0.07
   4   1   0    0.17    0.08
  -4   1   0    0.21    0.05
  -5  -1   0  171.95    4.00
   5  -1   0  163.87    4.18
  -5  -1   0  174.61    4.03
   5  -1   0  166.83    3.97
   5  -1   0  166.89    3.98
  -5  -1   0  174.66    3.94
  -5  -1   0  175.23    4.16
  -5   1   0  167.51    3.97
   5   1   0  174.39    4.03
  -5   1   0  167.76    3.91
   5   1   0  165.13    4.16
  -5   1   0  176.88    3.99
   5   1   0  164.28    4.00
   6  -1   0    2.71    0.23
   6  -1   0    2.43    0.17
  -6  -1   0    2.78    0.22
  -6  -1   0    3.04    0.15
   6  -1   0    2.54    0.17
  -6  -1   0    2.59    0.20
  -6   1   0    3.26    0.21
  -6   1   0    2.78    0.11
   6   1   0    2.96    0.22
  -6   1   0    2.67    0.17
   6   1   0    2.72    0.21
   6   1   0    2.41    0.21
   7  -1   0   56.70    1.48
   7  -1   0   55.18    1.56
  -7  -1   0   58.57    1.39
   7  -1   0   58.12    1.44
  -7  -1   0   59.28    1.50
   7   1   0   56.83    1.50
  -7   1   0   56.78    1.44
   7   1   0   58.53    1.49
   7   1   0   56.83    1.55
  -7   1   0   60.34    1.49
  -7   1   0   57.00    1.35
  -8  -1   0    1.81    0.14
   8  -1   0    2.01    0.22
  -8  -1   0    1.75    0.21
   8  -1   0    2.00    0.18
   8  -1   0    1.66    0.21
  -8   1   0    1.95    0.09
  -8   1   0    1.90    0.17
   8   1   0    1.70    0.23
   8   1   0    1.56    0.22
   8   1   0    2.09    0.22
  -9  -1   0   48.56    1.19
   9  -1   0   47.09    1.31
  -9  -1   0   47.54    1.31
   9  -1   0   47.21    1.40
   9  -1   0   49.07    1.27
   9   1   0   48.76    1.32
   9   1   0   48.78    1.38
  -9   1   0   47.96    1.26
   9   1   0   48.08    1.33
  -9   1   0   47.75    1.12
 -10  -1   0   47.70    1.16
  10  -1   0   49.22    1.27
  10  -1   0   46.34    1.32
 -10  -1   0   47.60    1.32
  10  -1   0   47.01    1.41
  10   1   0   49.20    1.35
  10   1   0   46.11    1.38
 -10   1   0   46.65    1.26
 -10   1   0   43.37    1.09
  10   1   0   48.34    1.35
 -11  -1   0   14.29    0.42
  11  -1   0   13.87    0.66
 -11  -1   0   13.32    0.56
  11  -1   0   13.68    0.58
  11  -1   0   14.07    0.54
  11   1   0   13.11    0.57
  11   1   0   14.06    0.63
 -11   1   0   13.41    0.52
  12  -1   0   26.83    0.90
  12  -1   0   26.30    1.00
 -12  -1   0   27.51    0.72
 -12  -1   0   26.68    0.90
  12  -1   0   27.96    0.87
  12   1   0   29.08    1.00
 -12   1   0   28.22    0.86
  12   1   0   25.67    0.94
  13  -1   0    6.14    0.40
 -13  -1   0    5.68    0.41
  13  -1   0    5.91    0.46
  13  -1   0    5.17    0.45
 -13   1   0    5.82    0.38
  13   1   0    6.26    0.49
  13   1   0    5.85    0.50
 -14  -1   0   34.88    1.14
  14  -1   0   33.92    1.22
  14  -1   0   36.38    1.16
 -14   1   0   36.21    1.08
  14   1   0   34.78    1.19
  14   1   0   34.99    1.23
 -15  -1   0   12.66    0.61
  15  -1   0   11.81    0.73
  15  -1   0   13.29    0.66
  15   1   0   11.26    0.68
  15   1   0   11.97    0.68
 -15   1   0   12.18    0.57
  16  -1   0   25.02    1.09
  16  -1   0   24.96    0.99
 -16  -1   0   26.11    0.97
  16   1   0   25.51    1.07
  16   1   0   26.17    1.04
 -17  -1   0    3.15    0.38
  17  -1   0    2.40    0.47
  17  -1   0    2.28    0.40
  17   1   0    3.07    0.47
  17   1   0    2.47    0.43
  18  -1   0   16.44    0.85
  18  -1   0   14.53    0.84
  18   1   0   16.17    0.85
  18   1   0   18.21    0.91
  19  -1   0    1.96    0.43
  19  -1   0    2.15    0.42
  19   1   0    2.50    0.48
  19   1   0    2.41    0.49
  20  -1   0   17.83    0.97
  20  -1   0   19.11    1.08
  20   1   0   21.09    1.05
  20   1   0   20.31    1.08
   0  -2   0    2.18    0.14
   0  -2   0    2.18    0.12
   0  -2   0    2.24    0.13
   0  -2   0    2.04    0.09
   0   2   0    2.03    0.16
  -1  -2   0   13.45    0.39
   1  -2   0   12.70    0.35
  -1  -2   0   13.16    0.39
  -1  -2   0   12.96    0.38
   1  -2   0   12.99    0.39
   1  -2   0   12.97    0.37
  -1   2   0   12.88    0.38
   1   2   0   13.42    0.39
   1   2   0   13.32    0.39
   1   2   0   12.66    0.39
   2  -2   0   38.89    0.96
  -2  -2   0   40.70    1.02
  -2  -2   0   40.02    0.99
   2  -2   0   40.29    1.05
   2  -2   0   40.66    1.00
  -2  -2   0   40.70    1.02
  -2  -2   0   41.22    1.03
   2   2   0   39.56    1.02
   2   2   0   39.22    1.02
   2   2   0   40.26    0.99
  -2   2   0   40.36    1.01
   2   2   0   41.56    1.03
   3  -2   0   10.83    0.29
  -3  -2   0   11.61    0.37
   3  -2   0   11.02    0.35
   3  -2   0   11.33    0.39
  -3  -2   0   11.67    0.33
  -3  -2   0   11.09    0.37
  -3  -2   0   11.44    0.38
   3  -2   0   11.64    0.34
   3   2   0   10.83    0.39
   3   2   0   11.68    0.39
   3   2   0   11.42    0.33
  -3   2   0   11.22    0.34
  -3   2   0   10.55    0.29
   3   2   0   11.09    0.36
   4  -2   0    4.90    0.21
   4  -2   0    4.50    0.16
  -4  -2   0    4.96    0.22
   4  -2   0    4.68    0.19
  -4  -2   0    4.81    0.25
   4  -2   0    4.30    0.25
  -4  -2   0    5.00    0.26
   4   2   0    4.37    0.20
   4   2   0    4.25    0.25
  -4   2   0    4.62    0.19
   4   2   0    4.63    0.25
   4   2   0    4.20    0.22
   5  -2   0  131.02    3.11
  -5  -2   0  135.66    3.18
   5  -2   0  131.43    3.14
  -5  -2   0  132.77    3.13
   5  -2   0  134.41    3.32
  -5  -2   0  131.39    3.20
  -5   2   0  131.60    3.09
   5   2   0  129.28    3.13
   5   2   0  137.03    3.21
   5   2   0  128.01    3.18
   5   2   0  134.70    3.27
  -5   2   0  137.98    3.15
  -6  -2   0    1.51    0.15
  -6  -2   0    1.44    0.17
   6  -2   0    1.75    0.17
  -6  -2   0    1.11    0.18
   6  -2   0    2.20    0.14
  -6   2   0    1.80    0.12
   6   2   0    1.25    0.15
   6   2   0    1.31    0.16
   6   2   0    1.54    0.18
   6   2   0    1.21    0.17
   7  -2   0   51.86    1.51
   7  -2   0   54.18    1.36
  -7  -2   0   56.75    1.47
  -7  -2   0   54.68    1.37
   7  -2   0   55.06    1.42
  -7   2   0   54.10    1.32
   7   2   0   57.29    1.47
   7   2   0   52.33    1.45
  -7   2   0   56.39    1.36
   7   2   0   55.41    1.47
  -7   2   0   56.41    1.43
   8  -2   0    1.96    0.23
  -8  -2   0    2.26    0.24
   8  -2   0    2.08    0.22
  -8  -2   0    2.23    0.18
   8  -2   0    1.87    0.16
  -8   2   0    2.31    0.18
  -8   2   0    2.48    0.13
   8   2   0    2.17    0.26
   8   2   0    1.95    0.22
  -9  -2   0   48.74    1.37
   9  -2   0   51.55    1.28
   9  -2   0   49.79    1.44
   9  -2   0   48.93    1.34
  -9  -2   0   50.10    1.26
   9   2   0   49.13    1.38
   9   2   0   48.03    1.39
  -9   2   0   49.17    1.27
  -9   2   0   49.14    1.18
 -10  -2   0    6.44    0.42
 -10  -2   0    6.57    0.29
  10  -2   0    6.49    0.32
  10  -2   0    6.04    0.37
  10  -2   0    6.39    0.46
  10   2   0    6.94    0.40
 -10   2   0    6.54    0.20
 -10   2   0    6.90    0.32
  10   2   0    6.05    0.40
  11  -2   0   26.46    0.87
 -11  -2   0   26.83    0.75
 -11  -2   0   26.23    0.89
  11  -2   0   27.29    0.80
  11  -2   0   26.21    0.98
 -11   2   0   26.16    0.63
  11   2   0   26.86    0.92
 -11   2   0   27.17    0.80
  11   2   0   26.09    0.90
 -12  -2   0    0.52    0.22
  12  -2   0    0.02    0.16
 -12  -2   0    0.32    0.13
  12  -2   0   -0.31    0.26
  12  -2   0    0.70    0.24
  12   2   0    0.29    0.25
 -12   2   0    0.32    0.16
  12   2   0    0.26    0.26
  13  -2   0   18.40    0.73
 -13  -2   0   17.43    0.73
  13  -2   0   16.47    0.81
  13   2   0   17.66    0.77
 -13   2   0   18.42    0.64
  13   2   0   18.16    0.79
  14  -2   0    6.70    0.47
  14  -2   0    4.89    0.50
 -14  -2   0    6.46    0.46
  14   2   0    5.00    0.46
  14   2   0    5.84    0.50
  15  -2   0   35.98    1.32
 -15  -2   0   36.86    1.24
  15  -2   0   38.49    1.24
  15   2   0   38.37    1.31
  15   2   0   36.46    1.26
  16  -2   0    0.62    0.24
  16  -2   0    0.32    0.27
 -16  -2   0    0.94    0.28
  16   2   0    1.18    0.36
  16   2   0    0.94    0.33
  17  -2   0   27.66    1.09
 -17  -2   0   28.33    1.10
  17  -2   0   27.66    1.21
  17   2   0   30.72    1.19
  17   2   0   30.43    1.19
 -18  -2   0    0.82    0.31
  18  -2   0    1.17    0.43
  18  -2   0    0.81    0.34
  18   2   0    1.13    0.40
  18   2   0    1.71    0.41
  19  -2   0   32.30    1.41
  19  -2   0   33.55    1.28
  19   2   0   33.80    1.35
  19   2   0   34.09    1.36
  20  -2   0    0.76    0.38
  20  -2   0    0.59    0.37
  20   2   0   -0.66    0.35
  20   2   0    0.46    0.34
   0  -3   0   -0.06    0.08
   0  -3   0   -0.04    0.07
   0  -3   0    0.06    0.08
   0  -3   0   -0.05    0.04
   0  -3   0    0.06    0.08
   0   3   0    0.05    0.12
   1  -3   0   10.14    0.30
   1  -3   0    9.95    0.36
  -1  -3   0   10.57    0.34
  -1  -3   0   10.73    0.37
   1  -3   0    9.60    0.31
   1  -3   0    9.90    0.30
  -1  -3   0   10.23    0.34
   1   3   0   10.06    0.34
   1   3   0    9.35    0.35
  -1   3   0    9.80    0.35
  -2  -3   0    4.86    0.23
  -2  -3   0    4.43    0.23
  -2  -3   0    4.51    0.25
   2  -3   0    4.56    0.17
   2  -3   0    4.53    0.22
   2  -3   0    5.24    0.24
   2   3   0    5.10    0.26
   2   3   0    4.50    0.24
   2   3   0    4.70    0.24
  -2   3   0    4.37    0.23
   3  -3   0   31.87    0.79
  -3  -3   0   33.59    0.89
  -3  -3   0   32.25    0.89
   3  -3   0   32.52    0.90
   3  -3   0   32.68    0.86
  -3  -3   0   33.68    0.89
   3   3   0   32.70    0.89
   3   3   0   32.48    0.89
   3   3   0   32.50    0.82
  -3   3   0   32.94    0.87
   3   3   0   33.19    0.89
   4  -3   0   21.82    0.59
  -4  -3   0   20.88    0.63
   4  -3   0   21.04    0.64
   4  -3   0   20.34    0.52
   4  -3   0   20.48    0.59
  -4  -3   0   21.10    0.62
  -4  -3   0   20.29    0.64
   4   3   0   21.09    0.64
  -4   3   0   20.40    0.58
   4   3   0   19.82    0.62
  -4   3   0   20.63    0.51
   4   3   0   21.22    0.56
   4   3   0   20.39    0.62
  -5  -3   0  117.31    2.84
   5  -3   0  119.59    2.96
  -5  -3   0  112.94    2.86
   5  -3   0  118.71    2.78
  -5  -3   0  118.10    2.82
   5  -3   0  116.35    2.73
   5  -3   0  114.92    2.79
   5   3   0  118.65    2.82
   5   3   0  116.50    2.85
   5   3   0  117.48    2.88
  -5   3   0  117.51    2.78
  -5   3   0  117.17    2.72
   6  -3   0   12.19    0.43
  -6  -3   0   11.85    0.48
   6  -3   0   12.08    0.34
  -6  -3   0   13.28    0.45
   6  -3   0   12.17    0.49
  -6   3   0   12.47    0.39
   6   3   0   12.81    0.42
   6   3   0   11.40    0.48
   6   3   0   12.50    0.45
  -6   3   0   12.17    0.34
  -7  -3   0   19.16    0.67
   7  -3   0   19.32    0.61
   7  -3   0   18.77    0.68
   7  -3   0   19.27    0.52
   7   3   0   19.28    0.67
  -7   3   0   19.18    0.52
   7   3   0   19.91    0.61
   7   3   0   19.12    0.61
  -7   3   0   19.63    0.55
  -8  -3   0    0.20    0.17
   8  -3   0    0.11    0.13
   8  -3   0    0.27    0.09
   8  -3   0    0.18    0.19
   8   3   0   -0.04    0.18
   8   3   0    0.24    0.14
  -8   3   0    0.01    0.03
  -8   3   0    0.13    0.09
   8   3   0    0.14    0.15
   9  -3   0   94.00    2.52
  -9  -3   0   94.59    2.42
   9  -3   0   92.78    2.26
   9  -3   0   92.44    2.34
   9   3   0   96.41    2.44
   9   3   0   90.82    2.41
  -9   3   0   93.40    2.22
  10  -3   0    1.03    0.28
  10  -3   0    1.17    0.24
 -10  -3   0    1.30    0.26
  10  -3   0    0.95    0.14
  10   3   0    0.92    0.21
  10   3   0    0.91    0.26
 -10   3   0    0.98    0.12
 -11  -3   0   35.03    1.09
  11  -3   0   32.40    1.02
  11  -3   0   32.99    1.14
  11  -3   0   33.60    0.92
  11   3   0   32.31    1.06
 -11   3   0   32.81    0.91
 -11   3   0   33.20    0.83
  11   3   0   31.78    1.07
  12  -3   0    9.16    0.40
  12  -3   0   10.20    0.51
  12  -3   0    9.44    0.61
 -12  -3   0    8.67    0.53
 -12   3   0    9.26    0.28
  12   3   0    8.98    0.52
  12   3   0    9.06    0.52
 -12   3   0    9.89    0.40
  13  -3   0   34.06    1.21
  13  -3   0   33.93    1.10
 -13  -3   0   35.92    1.17
  13   3   0   34.03    1.14
  13   3   0   33.79    1.16
  14  -3   0    5.01    0.48
  14  -3   0    5.77    0.44
 -14  -3   0    5.72    0.47
  14   3   0    6.48    0.55
  14   3   0    4.79    0.45
  15  -3   0   10.88    0.68
  15  -3   0   13.38    0.65
 -15  -3   0   10.85    0.64
  15   3   0   13.24    0.74
  15   3   0   11.92    0.67
  16  -3   0   13.54    0.70
 -16  -3   0   12.08    0.69
  16  -3   0   12.97    0.82
  16   3   0   13.30    0.74
  16   3   0   13.14    0.79
  17  -3   0    4.26    0.58
  17  -3   0    3.98    0.47
 -17  -3   0    4.51    0.48
  17   3   0    4.97    0.56
  17   3   0    5.06    0.53
  18  -3   0    8.39    0.75
  18  -3   0    9.01    0.64
 -18  -3   0    9.43    0.65
  18   3   0   10.03    0.77
  18   3   0    9.84    0.70
  19  -3   0    9.48    0.67
  19  -3   0    6.66    0.72
  19   3   0    8.08    0.74
  19   3   0    9.36    0.72
  20  -3   0    8.78    0.69
  20  -3   0    6.83    0.70
  20   3   0    7.54    0.71
  20   3   0    6.46    0.66
   0  -4   0   23.44    0.66
   0  -4   0   23.98    0.62
   0  -4   0   24.08    0.67
   0  -4   0   24.13    0.67
   0   4   0   23.52    0.72
  -1  -4   0    4.52    0.24
   1  -4   0    5.32    0.21
   1  -4   0    4.70    0.21
  -1  -4   0    4.63    0.25
   1  -4   0    5.01    0.22
   1   4   0    4.79    0.29
  -1   4   0    4.92    0.28
   2  -4   0  127.59    3.08
  -2  -4   0  126.28    2.99
   2  -4   0  124.25    2.94
   2  -4   0  125.61    2.94
  -2  -4   0  121.78    3.01
  -2   4   0  124.82    3.01
   2   4   0  125.67    3.00
   2   4   0  122.98    3.02
   3  -4   0    4.31    0.17
   3  -4   0    4.56    0.17
  -3  -4   0    4.11    0.26
  -3  -4   0    4.29    0.26
   3  -4   0    4.41    0.23
  -3   4   0    4.40    0.26
   3   4   0    4.64    0.28
   3   4   0    4.14    0.26
  -4  -4   0  197.55    4.79
   4  -4   0  198.95    4.70
   4  -4   0  211.08    4.74
   4  -4   0  197.33    4.94
   4   4   0  198.17    4.76
  -4   4   0  206.35    4.74
   4   4   0  197.79    4.85
   4   4   0  200.13    4.77
   5  -4   0    0.06    0.13
   5  -4   0    0.10    0.11
   5  -4   0    0.19    0.05
   5  -4   0    0.16    0.13
  -5  -4   0    0.02    0.15
   5   4   0    0.16    0.16
   5   4   0    0.22    0.08
  -5   4   0    0.05    0.13
   5   4   0    0.01    0.16
   6  -4   0  106.42    2.50
  -6  -4   0  108.37    2.69
   6  -4   0  108.38    2.59
   6  -4   0  104.10    2.76
   6  -4   0  107.24    2.60
  -6   4   0  109.98    2.59
   6   4   0  104.53    2.64
   6   4   0  108.18    2.65
   6   4   0  105.50    2.67
  -7  -4   0    9.37    0.46
   7  -4   0    9.44    0.28
   7  -4   0    9.49    0.40
   7  -4   0    9.23    0.46
   7   4   0    9.18    0.44
  -7   4   0    9.78    0.25
  -7   4   0    8.96    0.35
   7   4   0    9.96    0.37
   7   4   0    9.09    0.43
   8  -4   0   41.77    1.16
   8  -4   0   42.88    1.27
  -8  -4   0   41.53    1.25
   8  -4   0   41.36    1.04
   8   4   0   43.26    1.18
   8   4   0   43.20    1.20
  -8   4   0   41.07    1.11
   8   4   0   43.26    1.26
  -8   4   0   43.20    1.03
  -9  -4   0    0.57    0.22
   9  -4   0    0.24    0.24
   9  -4   0    0.55    0.17
   9  -4   0    0.59    0.10
  -9   4   0    0.65    0.09
   9   4   0    0.51    0.18
   9   4   0    0.75    0.26
  -9   4   0    0.70    0.14
   9   4   0    0.57    0.20
  10  -4   0   41.82    1.30
  10  -4   0   38.64    1.16
 -10  -4   0   40.44    1.25
  10  -4   0   38.44    1.02
 -10   4   0   39.39    1.01
 -10   4   0   40.45    1.05
  10   4   0   39.12    1.25
  10   4   0   40.67    1.18
  11  -4   0    1.98    0.34
  11  -4   0    1.60    0.16
 -11  -4   0    1.82    0.31
  11  -4   0    1.78    0.25
 -11   4   0    1.65    0.17
 -11   4   0    1.66    0.15
  11   4   0    1.50    0.26
  11   4   0    1.91    0.29
 -12  -4   0   44.97    1.39
  12  -4   0   42.80    1.45
  12  -4   0   42.79    1.30
  12   4   0   44.73    1.35
 -12   4   0   44.91    1.12
  12   4   0   43.07    1.40
  13  -4   0    3.65    0.45
  13  -4   0    4.22    0.38
 -13  -4   0    4.28    0.43
  13   4   0    4.29    0.46
  14  -4   0   30.38    1.21
 -14  -4   0   30.91    1.13
  14  -4   0   31.54    1.07
  14   4   0   30.72    1.17
  14   4   0   30.84    1.08
 -15  -4   0    5.52    0.51
  15  -4   0    4.94    0.56
  15  -4   0    5.65    0.46
  15   4   0    5.76    0.49
  15   4   0    5.91    0.57
  16  -4   0   10.95    0.63
 -16  -4   0   10.60    0.68
  16  -4   0   10.36    0.76
  16   4   0   10.63    0.68
  16   4   0   12.21    0.72
 -17  -4   0   -0.25    0.26
  17  -4   0   -0.24    0.26
  17  -4   0    0.33    0.28
  17   4   0    0.41    0.30
  17   4   0    0.36    0.37
 -18  -4   0    4.41    0.52
  18  -4   0    5.48    0.53
  18  -4   0    4.30    0.56
  18   4   0    3.97    0.50
  18   4   0    4.78    0.61
 -19  -4   0    1.04    0.36
  19  -4   0    0.76    0.34
  19  -4   0    1.50    0.49
  19   4   0    1.00    0.46
  19   4   0    0.86    0.37
   0  -5   0   -0.08    0.09
   0  -5   0   -0.01    0.06
   0  -5   0    0.00    0.11
   0  -5   0    0.18    0.12
   0   5   0    0.00    0.17
   1  -5   0   21.88    0.65
  -1  -5   0   21.85    0.66
  -1  -5   0   21.84    0.66
   1  -5   0   21.52    0.62
  -1  -5   0   20.49    0.65
   1  -5   0   21.31    0.62
   1  -5   0   21.62    0.60
  -1   5   0   20.81    0.70
   1   5   0   22.27    0.71
  -2  -5   0    2.57    0.22
   2  -5   0    2.91    0.20
   2  -5   0    2.71    0.18
   2  -5   0    2.59    0.18
  -2   5   0    2.87    0.26
   2   5   0    3.15    0.29
   3  -5   0   54.71    1.35
   3  -5   0   56.16    1.46
   3  -5   0   55.24    1.35
  -3  -5   0   55.50    1.47
   3   5   0   54.77    1.49
   3   5   0   54.38    1.46
  -3   5   0   53.56    1.46
   4  -5   0   24.45    0.64
   4  -5   0   25.30    0.64
   4  -5   0   24.94    0.76
  -4  -5   0   24.58    0.79
   4   5   0   25.55    0.80
   4   5   0   22.79    0.80
  -4   5   0   25.37    0.78
   5  -5   0   17.52    0.62
   5  -5   0   17.93    0.46
  -5  -5   0   18.65    0.65
   5  -5   0   17.08    0.46
   5   5   0   17.01    0.65
   5   5   0   16.96    0.45
  -5   5   0   17.38    0.61
   5   5   0   18.06    0.66
   6  -5   0   30.58    0.87
   6  -5   0   28.89    0.93
   6  -5   0   29.38    0.72
  -6  -5   0   29.92    0.95
   6   5   0   30.37    0.79
   6   5   0   28.97    0.93
   6   5   0   28.12    0.93
  -6   5   0   29.92    0.88
   7  -5   0   33.59    0.96
   7  -5   0   32.61    1.05
   7  -5   0   32.53    0.79
  -7  -5   0   33.53    1.05
   7   5   0   33.80    1.06
   7   5   0   33.69    1.03
   7   5   0   33.06    0.90
  -7   5   0   31.77    0.94
  -8  -5   0   73.30    1.98
   8  -5   0   69.90    1.70
   8  -5   0   70.96    1.86
   8  -5   0   74.35    2.02
   8   5   0   73.20    1.97
   8   5   0   73.75    1.86
   8   5   0   73.32    1.92
  -8   5   0   70.10    1.83
   9  -5   0    6.34    0.20
  -9  -5   0    5.92    0.47
   9  -5   0    5.58    0.45
   9  -5   0    6.61    0.39
  -9   5   0    5.51    0.33
   9   5   0    5.83    0.42
   9   5   0    6.03    0.35
   9   5   0    6.07    0.48
  10  -5   0   18.21    0.79
  10  -5   0   17.82    0.67
 -10  -5   0   17.89    0.77
  10  -5   0   18.28    0.49
  10   5   0   19.45    0.80
 -10   5   0   18.30    0.61
  10   5   0   18.48    0.66
  11  -5   0    8.57    0.52
  11  -5   0    9.14    0.46
  11  -5   0    8.75    0.30
 -11  -5   0    8.47    0.55
  11   5   0    8.47    0.46
  11   5   0    9.39    0.59
 -11   5   0    9.05    0.38
  12  -5   0   13.46    0.58
  12  -5   0   11.86    0.65
 -12  -5   0   13.54    0.69
 -12   5   0   13.89    0.47
  12   5   0   12.93    0.58
  12   5   0   13.12    0.66
 -13  -5   0    0.54    0.28
  13  -5   0    0.61    0.25
  13  -5   0    0.38    0.32
  13   5   0    0.35    0.25
  13   5   0    0.16    0.31
 -14  -5   0   35.50    1.25
  14  -5   0   33.19    1.29
  14  -5   0   31.93    1.10
  14   5   0   32.34    1.25
  14   5   0   34.91    1.16
  15  -5   0    0.28    0.37
  15  -5   0    1.01    0.29
 -15  -5   0    0.34    0.30
  15   5   0    1.02    0.39
  15   5   0    0.49    0.30
  16  -5   0    9.59    0.58
  16  -5   0    6.86    0.68
 -16  -5   0    9.31    0.69
  16   5   0    7.52    0.68
  17  -5   0    0.54    0.41
  17  -5   0    0.69    0.31
 -17  -5   0    0.49    0.33
  17   5   0    1.03    0.35
  18  -5   0   30.06    1.38
  18  -5   0   33.58    1.24
 -18  -5   0   32.54    1.33
  18   5   0   33.46    1.39
   0  -6   0   18.44    0.51
   0  -6   0   19.97    0.62
   0  -6   0   19.13    0.61
   0   6   0   18.17    0.70
   1  -6   0    5.73    0.28
  -1  -6   0    5.69    0.32
   1  -6   0    5.52    0.24
   1  -6   0    5.25    0.29
  -1  -6   0    4.83    0.31
  -1   6   0    5.52    0.35
   1   6   0    5.49    0.40
   2  -6   0   39.93    1.06
  -2  -6   0   42.33    1.17
  -2  -6   0   39.72    1.14
   2  -6   0   39.99    1.09
   2  -6   0   40.62    1.07
   2   6   0   40.69    1.21
  -2   6   0   40.84    1.19
   3  -6   0   37.29    1.04
  -3  -6   0   36.50    1.08
   3  -6   0   36.38    0.95
   3  -6   0   36.98    0.96
  -3  -6   0   37.71    1.09
  -3   6   0   35.91    1.09
   3   6   0   35.86    1.11
  -4  -6   0   76.80    1.99
   4  -6   0   75.31    1.99
   4  -6   0   73.63    1.82
   4  -6   0   75.15    1.83
   4   6   0   76.72    2.00
  -4   6   0   75.51    1.98
   4   6   0   75.39    2.02
   5  -6   0    2.49    0.15
   5  -6   0    2.88    0.16
   5  -6   0    2.75    0.28
  -5  -6   0    2.53    0.29
   5   6   0    2.62    0.31
  -5   6   0    2.64    0.28
   5   6   0    3.17    0.32
   6  -6   0   35.01    0.85
   6  -6   0   35.49    0.85
   6  -6   0   34.35    1.00
  -6  -6   0   35.16    1.10
   6  -6   0   35.36    1.09
  -6   6   0   33.70    1.04
   6   6   0   35.06    1.11
   6   6   0   35.26    1.11
   7  -6   0    3.59    0.30
   7  -6   0    4.06    0.37
  -7  -6   0    3.42    0.36
  -7   6   0    3.99    0.33
   7   6   0    3.52    0.16
   7   6   0    3.22    0.36
   7   6   0    4.02    0.40
   8  -6   0    3.90    0.36
  -8  -6   0    4.85    0.41
   8  -6   0    4.54    0.33
   8   6   0    5.26    0.42
   8   6   0    4.26    0.23
   8   6   0    4.37    0.42
  -8   6   0    4.11    0.34
   9  -6   0    9.92    0.55
   9  -6   0    9.20    0.46
  -9  -6   0    9.41    0.56
   9   6   0    9.30    0.58
   9   6   0    9.04    0.53
   9   6   0    9.84    0.38
  -9   6   0    9.15    0.45
  10  -6   0    0.25    0.17
 -10  -6   0    0.39    0.25
  10  -6   0   -0.05    0.23
 -10   6   0    0.29    0.18
  10   6   0    0.58    0.25
  10   6   0   -0.30    0.14
  10   6   0    0.42    0.28
 -11  -6   0   14.84    0.74
  11  -6   0   15.13    0.62
  11  -6   0   13.43    0.72
 -11   6   0   14.55    0.56
  11   6   0   14.71    0.75
 -12  -6   0   -0.05    0.27
  12  -6   0    0.32    0.22
  12  -6   0   -0.26    0.27
  12   6   0    0.14    0.30
 -13  -6   0   46.88    1.54
  13  -6   0   45.98    1.38
  13  -6   0   46.66    1.59
  13   6   0   46.12    1.54
  14  -6   0    3.00    0.47
 -14  -6   0    3.51    0.46
  14  -6   0    3.18    0.39
  14   6   0    3.24    0.51
  15  -6   0   18.56    0.81
  15  -6   0   18.40    0.96
 -15  -6   0   18.87    0.92
  15   6   0   17.82    0.96
  16  -6   0    1.27    0.37
 -16  -6   0    1.64    0.40
  16  -6   0    1.50    0.36
  16   6   0    1.18    0.44
  17  -6   0   24.23    1.14
 -17  -6   0   24.07    1.12
  17  -6   0   24.52    1.06
  17   6   0   25.94    1.21
   0  -7   0    0.27    0.16
   0  -7   0    0.12    0.15
   0   7   0    0.34    0.25
   1  -7   0   96.50    2.38
  -1  -7   0   97.29    2.42
   1  -7   0   98.25    2.39
   1  -7   0   95.51    2.37
  -1  -7   0   96.46    2.43
   1   7   0   90.16    2.50
  -1   7   0   95.25    2.50
   2  -7   0   -0.12    0.12
   2  -7   0   -0.20    0.11
   2  -7   0    0.34    0.14
  -2  -7   0    0.10    0.17
  -2  -7   0    0.20    0.18
  -2   7   0    0.16    0.24
   2   7   0    0.32    0.26
  -3  -7   0  114.90    2.85
   3  -7   0  109.80    2.70
  -3  -7   0  112.88    2.83
   3  -7   0  112.93    2.82
   3  -7   0  109.73    2.69
   3   7   0  108.95    2.88
  -3   7   0  111.39    2.86
   4  -7   0    2.73    0.20
   4  -7   0    2.96    0.20
  -4  -7   0    2.89    0.31
   4  -7   0    2.74    0.26
  -4   7   0    2.68    0.33
   4   7   0    3.27    0.39
  -5  -7   0   32.43    1.05
   5  -7   0   32.30    0.99
   5  -7   0   30.50    0.81
   5  -7   0   31.90    0.82
  -5   7   0   31.67    1.02
   5   7   0   31.13    1.07
   6  -7   0   -0.09    0.16
   6  -7   0    0.04    0.06
  -6  -7   0   -0.09    0.21
   6  -7   0   -0.06    0.06
   6  -7   0   -0.02    0.16
   6   7   0   -0.01    0.26
   6   7   0   -0.07    0.22
  -6   7   0   -0.14    0.20
  -7  -7   0   57.01    1.65
   7  -7   0   54.78    1.51
   7  -7   0   56.42    1.62
  -7   7   0   53.78    1.55
   7   7   0   55.64    1.64
   7   7   0   56.57    1.64
  -8  -7   0    1.84    0.32
   8  -7   0    1.88    0.25
   8  -7   0    2.14    0.30
   8   7   0    2.39    0.35
  -8   7   0    1.93    0.28
   8   7   0    1.62    0.32
   9  -7   0   36.20    1.22
   9  -7   0   36.13    1.09
  -9  -7   0   36.66    1.24
   9   7   0   37.54    1.26
  -9   7   0   34.78    1.10
   9   7   0   37.18    1.22
  10  -7   0    4.99    0.46
  10  -7   0    4.66    0.38
 -10  -7   0    4.52    0.47
  10   7   0    5.00    0.47
 -10   7   0    4.16    0.37
  10   7   0    4.84    0.46
  11  -7   0   23.52    0.82
  11  -7   0   23.27    0.96
 -11  -7   0   23.39    0.98
 -11   7   0   23.50    0.80
  11   7   0   21.19    0.97
  12  -7   0   14.80    0.65
 -12  -7   0   14.70    0.80
  12  -7   0   13.66    0.76
  12   7   0   12.81    0.72
  13  -7   0   10.41    0.58
  13  -7   0   12.35    0.74
 -13  -7   0   11.20    0.72
  13   7   0   12.59    0.79
  14  -7   0    2.25    0.44
 -14  -7   0    3.22    0.47
  14   7   0    2.23    0.47
  15  -7   0    0.45    0.38
 -15  -7   0    1.03    0.37
  15   7   0    1.02    0.45
 -16  -7   0    0.25    0.33
  16  -7   0    0.13    0.39
  16   7   0   -0.23    0.37
   0  -8   0   17.80    0.65
   0   8   0   19.71    0.81
  -1  -8   0   10.09    0.48
   1  -8   0   10.15    0.44
  -1   8   0   10.35    0.59
   1   8   0   10.77    0.61
  -2  -8   0   69.66    1.89
   2  -8   0   72.41    1.80
   2  -8   0   68.36    1.79
  -2   8   0   69.76    1.97
   2   8   0   71.34    2.00
   3  -8   0   27.58    0.80
   3  -8   0   26.00    0.76
  -3  -8   0   25.97    0.89
  -3   8   0   24.93    0.95
   3   8   0   25.80    0.98
   4  -8   0    3.36    0.28
   4  -8   0    3.58    0.23
  -4  -8   0    3.69    0.37
   4   8   0    3.47    0.42
  -4   8   0    3.29    0.38
   5  -8   0    0.68    0.11
  -5  -8   0    0.55    0.25
   5  -8   0    0.79    0.20
   5   8   0    0.34    0.28
  -5   8   0    0.34    0.25
   6  -8   0   11.34    0.54
   6  -8   0   11.32    0.51
  -6  -8   0   11.82    0.61
   6  -8   0   11.63    0.33
   6   8   0   10.65    0.65
  -6   8   0   11.96    0.60
   7  -8   0    2.76    0.34
   7  -8   0    2.66    0.30
  -7  -8   0    2.73    0.36
  -7   8   0    4.04    0.39
   7   8   0    3.17    0.42
  -8  -8   0   23.07    0.97
   8  -8   0   25.99    0.87
   8  -8   0   26.96    0.98
   8   8   0   27.53    1.05
   8   8   0   27.65    1.04
  -8   8   0   25.23    0.94
   9  -8   0    0.72    0.22
   9  -8   0    1.05    0.28
  -9  -8   0    0.71    0.30
   9   8   0    0.64    0.32
   9   8   0    0.38    0.32
  -9   8   0    0.79    0.29
 -10  -8   0   23.35    1.00
  10  -8   0   22.13    0.95
  10  -8   0   25.66    0.88
  10   8   0   25.08    1.04
 -10   8   0   24.29    0.89
 -11  -8   0    3.13    0.45
  11  -8   0    2.97    0.44
  11   8   0    2.70    0.47
  12  -8   0   22.01    0.99
 -12  -8   0   23.68    1.05
  12   8   0   21.36    1.03
 -13  -8   0   10.52    0.73
  13  -8   0   10.76    0.72
  13   8   0   11.54    0.79
 -14  -8   0    5.24    0.58
  14  -8   0    6.63    0.63
  14   8   0    5.63    0.64
 -15  -8   0    7.57    0.70
  15  -8   0    6.20    0.64
  15   8   0    6.90    0.72
   0  -9   0   -0.12    0.17
   0   9   0   -0.11    0.29
  -1  -9   0    5.74    0.42
   1  -9   0    5.94    0.37
  -1   9   0    5.72    0.54
   1   9   0    6.13    0.55
   2  -9   0    1.89    0.23
  -2  -9   0    2.18    0.30
   2   9   0    2.18    0.35
  -2   9   0    1.77    0.33
  -3  -9   0    9.71    0.55
   3  -9   0    9.60    0.41
  -3   9   0   10.60    0.64
   3   9   0    9.64    0.59
  -4  -9   0    1.60    0.29
   4  -9   0    1.98    0.19
   4   9   0    1.43    0.37
  -4   9   0    1.96    0.36
   5  -9   0    0.55    0.12
  -5  -9   0    0.21    0.25
   5   9   0    0.78    0.28
  -5   9   0   -0.07    0.27
  -6  -9   0   -0.23    0.25
  -6   9   0   -0.42    0.24
   6   9   0   -0.38    0.21
  -7  -9   0    1.23    0.32
   7   9   0    1.16    0.39
  -7   9   0    0.70    0.30
  -8  -9   0   17.99    0.84
   8   9   0   18.11    0.90
  -8   9   0   16.95    0.77
   9  -9   0   -0.43    0.22
  -9  -9   0    0.22    0.28
   9   9   0   -0.02    0.33
  -9   9   0   -0.27    0.26
 -10  -9   0   20.87    0.96
  10  -9   0   19.77    0.88
 -10   9   0   21.03    0.86
 -11  -9   0    0.31    0.31
  11  -9   0    0.26    0.28
  11   9   0    1.00    0.37
  12  -9   0   16.73    0.85
 -12  -9   0   16.81    0.91
  12   9   0   16.00    0.93
  13  -9   0    0.57    0.34
 -13  -9   0    0.81    0.37
  13   9   0   -0.23    0.37
   0 -10   0   10.81    0.54
   0  10   0   12.18    0.74
  -1 -10   0   -0.07    0.20
   1 -10   0   -0.17    0.17
   1  10   0   -0.25    0.33
  -1  10   0   -0.04    0.31
  -2 -10   0    9.49    0.55
   2 -10   0    9.54    0.46
   2  10   0   10.02    0.64
  -2  10   0   10.12    0.68
   3 -10   0    1.70    0.21
  -3 -10   0    1.33    0.31
   3  10   0    1.86    0.44
  -3  10   0    1.62    0.40
  -4 -10   0   16.70    0.76
   4 -10   0   15.41    0.55
  -4  10   0   16.96    0.83
   4  10   0   15.37    0.87
  -5 -10   0    0.10    0.26
  -5  10   0    0.57    0.32
   5  10   0    0.24    0.36
  -6 -10   0    7.78    0.60
  -6  10   0    7.41    0.59
   6  10   0    6.50    0.64
  -7 -10   0    2.99    0.43
   7  10   0    3.37    0.52
  -7  10   0    2.66    0.45
  -8 -10   0    5.17    0.53
  -8  10   0    4.46    0.49
   8  10   0    5.13    0.55
  -9 -10   0    1.43    0.39
  -9  10   0    1.39    0.36
 -10 -10   0    3.15    0.49
   0 -11   0   -0.04    0.20
   0  11   0    0.22    0.29
  -1 -11   0   22.50    0.87
   1 -11   0   23.51    0.82
  -1  11   0   22.88    1.07
   1  11   0   23.54    1.10
  -2 -11   0    0.03    0.24
   2 -11   0    0.07    0.17
   2  11   0    0.36    0.31
  -2  11   0    0.26    0.38
  -3 -11   0   43.99    1.42
  -3  11   0   43.42    1.56
   3  11   0   45.88    1.63
  -4 -11   0    1.46    0.34
   4  11   0    1.21    0.44
  -4  11   0    1.81    0.43
  -5 -11   0   34.06    1.24
  -5  11   0   34.57    1.33
   5  11   0   35.70    1.42
  -6 -11   0    0.00    0.28
   6  11   0    1.10    0.46
  -6  11   0    0.46    0.40
  20   0  -1   -0.64    0.36
  20   0  -1   -0.32    0.34
  19   0  -1    6.93    0.65
  19   0  -1    8.69    0.69
  18   0  -1   -0.98    0.31
  18   0  -1   -0.39    0.30
  17   0  -1   27.92    1.11
  17   0  -1   27.68    1.17
  16   0  -1    0.24    0.23
 -16   0   1    0.16    0.23
  16   0  -1    0.06    0.23
  15   0  -1   35.18    1.25
 -15   0   1   33.26    1.08
  15   0  -1   32.94    1.17
  14   0  -1   -0.24    0.28
  14   0  -1    0.02    0.25
 -14   0   1   -0.25    0.17
 -13   0   1   52.53    1.46
  13   0  -1   49.04    1.49
  13   0  -1   51.44    1.58
  12   0  -1   -0.27    0.25
 -12   0   1   -0.15    0.16
  12   0  -1    0.27    0.24
  12   0  -1    0.02    0.18
  11   0  -1   43.17    1.38
 -11   0   1   46.56    1.29
  11   0  -1   48.06    1.36
  11   0  -1   47.77    1.30
 -10   0   1   -0.06    0.15
 -10   0   1    0.05    0.03
  10   0  -1    0.47    0.17
  10   0  -1   -0.27    0.14
  10   0  -1   -0.42    0.21
   9   0  -1   13.09    0.47
  -9   0   1   12.07    0.46
   9   0  -1   11.93    0.50
   9   0  -1   12.16    0.51
  -9   0   1   11.79    0.31
   8   0  -1   -0.02    0.12
  -8   0   1    0.07    0.04
   8   0  -1    0.07    0.11
   8   0  -1    0.21    0.18
  -8   0   1    0.30    0.12
   7   0  -1   51.75    1.29
  -7   0   1   48.87    1.31
  -7   0   1   52.42    1.29
   7   0  -1   51.82    1.38
  -7   0   1   45.88    1.16
   7   0  -1   48.04    1.31
  -6   0   1   -0.03    0.03
   6   0  -1   -0.01    0.12
  -6   0   1    0.35    0.11
  -6   0   1   -0.14    0.11
   6   0  -1   -0.17    0.08
   6   0  -1   -0.24    0.12
  -5   0   1   55.82    1.38
  -5   0   1   54.92    1.36
   5   0  -1   52.89    1.37
   5   0  -1   54.72    1.44
   5   0  -1   54.50    1.36
  -4   0   1   -0.11    0.09
  -4   0   1    0.01    0.11
   4   0  -1   -0.24    0.08
   4   0  -1   -0.20    0.12
   4   0  -1    0.00    0.11
  -4   0   1   -0.18    0.02
   3   0  -1    4.08    0.17
   3   0  -1    3.98    0.11
  -3   0   1    3.97    0.18
   3   0  -1    3.96    0.16
  -3   0   1    4.09    0.16
  -2   0   1   -0.39    0.04
   2   0  -1   -0.51    0.02
  -2   0   1   -0.39    0.06
   2   0  -1   -0.41    0.04
   1   0  -1   -0.40    0.01
  -1   0   1   -0.40    0.01
   1   0  -1   -0.39    0.01
  -1   0   1   -0.39    0.02
   0   0   1    0.00    0.00
   0   0  -1    0.00    0.00
   0   0   1    0.00    0.01
   0   0  -1    0.00    0.00
   1   0   1   -0.35    0.01
  -1   0  -1   -0.34    0.02
   1   0   1   -0.33    0.01
  -1   0  -1   -0.34    0.01
   1   0   1   -0.35    0.01
  -1   0  -1   -0.34    0.01
   2   0   1   -0.06    0.04
  -2   0  -1    0.03    0.05
   2   0   1   -0.14    0.03
  -2   0  -1   -0.08    0.04
   2   0   1   -0.20    0.04
  -2   0  -1    0.06    0.05
  -3   0  -1  152.02    3.60
   3   0   1  157.18    3.60
   3   0   1  153.26    3.75
  -3   0  -1  152.40    3.74
  -3   0  -1  158.43    3.58
   3   0   1  150.74    3.57
  -4   0  -1   -0.06    0.10
   4   0   1   -0.14    0.08
  -4   0  -1    0.09    0.10
   4   0   1   -0.09    0.09
   4   0   1    0.10    0.09
  -4   0  -1   -0.08    0.08
   5   0   1    4.94    0.27
  -5   0  -1    4.26    0.22
  -5   0  -1    4.42    0.25
  -5   0  -1    4.49    0.21
   5   0   1    4.82    0.22
   5   0   1    4.38    0.24
   6   0   1   -0.03    0.13
  -6   0  -1   -0.02    0.09
   6   0   1   -0.05    0.11
  -6   0  -1    0.20    0.11
   6   0   1    0.05    0.10
  -6   0  -1    0.06    0.09
   7   0   1    8.96    0.37
   7   0   1    9.55    0.42
  -7   0  -1   10.13    0.38
   7   0   1   10.38    0.38
  -7   0  -1   10.50    0.41
  -7   0  -1   10.16    0.37
   8   0   1   -0.06    0.11
   8   0   1   -0.01    0.12
   8   0   1   -0.01    0.15
  -8   0  -1    0.05    0.11
  -9   0  -1  110.20    2.68
   9   0   1  111.01    2.68
   9   0   1  105.36    2.68
  -9   0  -1  108.45    2.53
   9   0   1  106.08    2.82
  10   0   1   -0.07    0.22
 -10   0  -1    0.05    0.15
  10   0   1   -0.09    0.15
 -10   0  -1   -0.04    0.07
  10   0   1    0.00    0.13
  11   0   1  199.38    4.90
 -11   0  -1  204.70    4.70
 -11   0  -1  202.46    4.90
  11   0   1  210.34    4.91
  11   0   1  200.03    5.15
  12   0   1   -0.03    0.25
 -12   0  -1    0.05    0.08
  12   0   1    0.06    0.20
  12   0   1    0.09    0.17
 -12   0  -1    0.47    0.20
  13   0   1  120.82    3.06
 -13   0  -1  118.77    2.77
  13   0   1  118.91    3.21
 -13   0  -1  117.27    3.02
  14   0   1    0.54    0.27
  14   0   1   -0.41    0.27
 -14   0  -1    0.09    0.17
 -15   0  -1   32.92    1.07
  15   0   1   33.00    1.22
  15   0   1   31.89    1.11
 -16   0  -1    0.28    0.22
  16   0   1   -0.19    0.30
  16   0   1   -0.06    0.21
  17   0   1   21.55    0.92
  17   0   1   22.99    1.04
  18   0   1   -0.07    0.31
  18   0   1    0.25    0.37
  19   0   1   10.50    0.74
  19   0   1   11.65    0.76
  20   0   1   -0.12    0.28
  20   0   1   -0.62    0.32
  20  -1  -1   11.06    0.79
  20  -1  -1   11.65    0.88
  20   1  -1   11.12    0.82
  20   1  -1   11.45    0.85
  19  -1  -1    0.21    0.40
  19  -1  -1    0.45    0.36
  19   1  -1    0.30    0.37
  19   1  -1   -0.49    0.35
  18  -1  -1   10.81    0.71
  18  -1  -1    9.97    0.70
  18   1  -1   11.56    0.76
  18   1  -1    9.91    0.76
  17  -1  -1    1.61    0.37
 -17  -1   1    2.60    0.39
  17  -1  -1    1.74    0.44
  17   1  -1    1.55    0.40
  17   1  -1    1.62    0.41
  16  -1  -1   39.42    1.29
 -16  -1   1   36.29    1.21
  16  -1  -1   35.68    1.36
  16   1  -1   36.12    1.30
  16   1  -1   37.34    1.35
  15  -1  -1    2.84    0.39
  15  -1  -1    2.20    0.35
 -15  -1   1    2.68    0.34
  15   1  -1    2.20    0.34
  15   1  -1    2.68    0.41
 -14  -1   1    8.78    0.50
  14  -1  -1    7.61    0.61
  14  -1  -1    9.28    0.56
  14   1  -1    9.88    0.60
  14   1  -1    8.39    0.59
 -14   1   1    9.59    0.47
 -13  -1   1   40.52    1.21
  13  -1  -1   41.22    1.17
  13  -1  -1   37.36    1.21
  13  -1  -1   38.00    1.30
 -13   1   1   39.30    1.15
  13   1  -1   40.01    1.27
  13   1  -1   39.01    1.30
  12  -1  -1   58.00    1.54
  12  -1  -1   55.65    1.61
 -12  -1   1   54.81    1.58
  12  -1  -1   57.81    1.72
 -12  -1   1   57.69    1.38
  12   1  -1   55.20    1.66
 -12   1   1   58.90    1.54
  12   1  -1   56.72    1.63
 -11  -1   1   90.23    2.32
  11  -1  -1   88.19    2.32
 -11  -1   1   89.43    2.12
  11  -1  -1   89.91    2.46
  11  -1  -1   92.42    2.27
  11   1  -1   88.46    2.35
  11   1  -1   89.11    2.43
 -11   1   1   88.88    2.26
  10  -1  -1   43.79    1.17
 -10  -1   1   43.82    1.23
  10  -1  -1   40.83    1.29
 -10  -1   1   44.40    1.07
  10  -1  -1   43.26    1.24
  10   1  -1   42.97    1.29
  10   1  -1   44.49    1.23
 -10   1   1   43.09    1.17
  10   1  -1   41.44    1.25
   9  -1  -1    5.71    0.30
   9  -1  -1    6.03    0.35
   9  -1  -1    5.46    0.39
  -9  -1   1    5.94    0.23
  -9  -1   1    6.02    0.34
   9   1  -1    5.78    0.37
   9   1  -1    5.93    0.34
  -9   1   1    5.98    0.29
   9   1  -1    5.81    0.37
  -8  -1   1   72.30    1.86
   8  -1  -1   71.23    1.85
   8  -1  -1   72.48    1.96
  -8  -1   1   73.41    1.73
   8  -1  -1   74.79    1.80
  -8   1   1   71.23    1.80
   8   1  -1   74.59    1.86
   8   1  -1   72.70    1.93
   8   1  -1   69.85    1.86
   7  -1  -1   48.00    1.40
   7  -1  -1   50.53    1.33
  -7  -1   1   50.20    1.34
   7  -1  -1   50.89    1.28
  -7  -1   1   50.86    1.23
  -7   1   1   53.47    1.35
   7   1  -1   49.03    1.35
  -7   1   1   51.34    1.28
   7   1  -1   52.05    1.39
   7   1  -1   53.36    1.35
   6  -1  -1   -0.15    0.09
   6  -1  -1    0.23    0.12
  -6  -1   1    0.06    0.12
   6  -1  -1    0.03    0.08
  -6  -1   1    0.00    0.07
  -6  -1   1    0.02    0.10
   6   1  -1   -0.05    0.06
  -6   1   1    0.20    0.12
   6   1  -1   -0.15    0.10
   6   1  -1    0.11    0.11
  -6   1   1    0.00    0.07
   6   1  -1    0.21    0.11
   5  -1  -1   48.01    1.25
   5  -1  -1   50.31    1.21
  -5  -1   1   50.40    1.26
   5  -1  -1   49.08    1.32
  -5  -1   1   49.94    1.19
  -5  -1   1   50.13    1.26
   5   1  -1   48.95    1.19
   5   1  -1   49.29    1.26
   5   1  -1   49.00    1.29
  -5   1   1   47.60    1.14
   5   1  -1   47.94    1.26
  -5   1   1   48.78    1.20
  -5   1   1   51.07    1.26
   4  -1  -1    3.65    0.21
  -4  -1   1    3.54    0.16
  -4  -1   1    3.76    0.22
   4  -1  -1    3.54    0.21
  -4  -1   1    3.69    0.22
   4  -1  -1    3.73    0.16
  -4   1   1    2.95    0.14
   4   1  -1    3.85    0.20
   4   1  -1    3.89    0.20
  -4   1   1    4.16    0.21
   4   1  -1    3.72    0.17
  -4   1   1    3.80    0.12
   4   1  -1    3.86    0.20
   3  -1  -1  555.26   13.51
  -3  -1   1  583.06   13.51
   3  -1  -1  590.82   13.26
   3  -1  -1  575.95   13.37
  -3  -1   1  576.48   13.61
  -3  -1   1  567.73   13.31
   3   1  -1  582.92   13.53
  -3   1   1  575.65   13.24
  -3   1   1  585.81   13.48
   3   1  -1  555.17   13.52
   3   1  -1  566.10   13.40
  -2  -1   1   21.43    0.54
  -2  -1   1   21.23    0.53
  -2  -1   1   20.75    0.55
   2  -1  -1   19.84    0.51
   2   1  -1   21.53    0.56
  -2   1   1   20.87    0.51
  -2   1   1   21.00    0.49
  -1  -1   1  104.99    2.36
   1  -1  -1   95.60    2.37
  -1  -1  -1  191.16    4.31
  -1  -1  -1  157.46    4.28
   1  -1   1  166.66    4.28
   1   1   1  189.27    4.34
  -1   1  -1  202.20    4.51
   2  -1   1   21.94    0.58
  -2  -1  -1   24.31    0.61
  -2  -1  -1   24.28    0.59
  -2  -1  -1   23.42    0.61
  -2  -1  -1   21.90    0.61
   2   1   1   23.04    0.61
  -2   1  -1   24.38    0.58
   2   1   1   24.19    0.61
  -2   1  -1   23.85    0.59
  -2   1  -1   22.03    0.58
  -2   1  -1   25.34    0.63
   3  -1   1  339.79    8.15
  -3  -1  -1  332.97    7.59
   3  -1   1  323.43    7.71
   3  -1   1  329.44    7.81
  -3  -1  -1  320.38    7.63
  -3  -1  -1  334.95    7.92
  -3  -1  -1  334.01    7.81
   3   1   1  330.13    7.65
  -3   1  -1  339.22    7.76
   3   1   1  337.39    8.16
  -3   1  -1  338.99    8.05
   3   1   1  310.60    7.72
  -3   1  -1  319.39    7.71
  -4  -1  -1   31.24    0.80
   4  -1   1   29.22    0.75
  -4  -1  -1   29.70    0.79
  -4  -1  -1   29.42    0.75
  -4  -1  -1   30.60    0.81
   4  -1   1   29.32    0.76
   4  -1   1   29.63    0.83
  -4   1  -1   29.54    0.82
  -4   1  -1   29.63    0.77
   4   1   1   29.56    0.79
   4   1   1   28.38    0.79
   4   1   1   30.17    0.81
  -4   1  -1   29.39    0.75
  -5  -1  -1   45.25    1.17
  -5  -1  -1   47.19    1.18
   5  -1   1   43.24    1.12
  -5  -1  -1   44.75    1.11
   5  -1   1   45.44    1.23
  -5  -1  -1   46.06    1.20
   5  -1   1   44.56    1.14
   5   1   1   44.46    1.20
   5   1   1   46.01    1.17
  -5   1  -1   45.94    1.15
  -5   1  -1   45.96    1.13
  -5   1  -1   46.14    1.22
   5   1   1   43.87    1.17
  -6  -1  -1    8.45    0.34
   6  -1   1    7.69    0.32
   6  -1   1    7.92    0.30
  -6  -1  -1    8.51    0.35
  -6  -1  -1    8.14    0.27
   6  -1   1    8.13    0.37
  -6  -1  -1    8.11    0.34
   6   1   1    7.92    0.35
   6   1   1    8.45    0.35
   6   1   1    8.23    0.34
  -6   1  -1    8.65    0.33
  -6   1  -1    8.20    0.35
  -6   1  -1    8.38    0.30
  -7  -1  -1   58.44    1.49
  -7  -1  -1   59.15    1.54
   7  -1   1   55.48    1.43
   7  -1   1   56.35    1.46
   7  -1   1   55.06    1.55
  -7  -1  -1   56.15    1.39
   7   1   1   55.84    1.49
   7   1   1   58.69    1.49
  -7   1  -1   59.24    1.47
   7   1   1   57.07    1.54
  -7   1  -1   58.08    1.44
   8  -1   1   57.73    1.47
  -8  -1  -1   57.86    1.52
   8  -1   1   56.04    1.49
   8  -1   1   57.48    1.60
  -8  -1  -1   57.91    1.41
   8   1   1   56.66    1.58
  -8   1  -1   57.13    1.47
   8   1   1   57.37    1.53
   8   1   1   59.65    1.52
  -9  -1  -1    4.69    0.31
   9  -1   1    3.78    0.34
   9  -1   1    4.67    0.28
   9  -1   1    3.85    0.30
  -9  -1  -1    4.81    0.22
   9   1   1    5.03    0.32
   9   1   1    4.21    0.33
  -9   1  -1    5.22    0.28
   9   1   1    4.66    0.35
 -10  -1  -1   66.93    1.63
  10  -1   1   67.84    1.73
 -10  -1  -1   67.68    1.78
  10  -1   1   65.99    1.88
  10  -1   1   66.15    1.77
  10   1   1   68.20    1.81
  10   1   1   67.78    1.87
 -10   1  -1   66.59    1.73
  11  -1   1   28.88    0.94
 -11  -1  -1   29.40    0.78
 -11  -1  -1   29.09    0.93
  11  -1   1   29.57    0.89
  11  -1   1   28.89    1.00
  11   1   1   28.84    1.00
 -11   1  -1   30.28    0.90
  11   1   1   30.09    0.98
  12  -1   1   22.55    0.91
 -12  -1  -1   22.96    0.64
  12  -1   1   23.05    0.83
  12  -1   1   24.26    0.77
 -12  -1  -1   24.19    0.83
 -12   1  -1   23.02    0.57
 -12   1  -1   22.55    0.57
 -12   1  -1   22.40    0.76
  12   1   1   23.28    0.89
  12   1   1   23.46    0.86
 -13  -1  -1   10.41    0.52
  13  -1   1    9.64    0.63
  13  -1   1    9.26    0.47
  13  -1   1    9.82    0.50
  13   1   1    9.47    0.53
  13   1   1   11.11    0.62
 -13   1  -1   10.19    0.47
  14  -1   1   -0.26    0.22
  14  -1   1    0.37    0.31
 -14  -1  -1    0.16    0.20
 -14   1  -1    0.15    0.18
  14   1   1    0.44    0.29
  14   1   1    0.33    0.28
  15  -1   1    2.78    0.38
 -15  -1  -1    3.33    0.37
  15  -1   1    2.82    0.43
  15   1   1    3.29    0.43
 -15   1  -1    3.34    0.32
  15   1   1    3.23    0.42
  16  -1   1   11.05    0.61
 -16  -1  -1   12.44    0.63
  16  -1   1   12.15    0.76
  16   1   1   11.95    0.73
  16   1   1   13.23    0.72
  17  -1   1    2.03    0.39
  17  -1   1    2.48    0.41
 -17  -1  -1    2.20    0.34
  17   1   1    2.03    0.42
  17   1   1    2.01    0.36
  18  -1   1    9.43    0.68
  18  -1   1    9.28    0.67
  18   1   1    8.92    0.74
  18   1   1    9.74    0.64
  19  -1   1    0.07    0.34
  19  -1   1   -0.46    0.25
  19   1   1    0.02    0.37
  19   1   1   -0.17    0.26
  20  -1   1   12.16    0.81
  20  -1   1   11.85    0.89
  20   1   1   12.58    0.77
  20   1   1   10.35    0.83
  20  -2  -1    1.55    0.43
  20  -2  -1    0.54    0.45
  20   2  -1    0.86    0.44
  20   2  -1    1.74    0.47
  19  -2  -1    1.39    0.38
  19  -2  -1    0.66    0.43
  19   2  -1    1.17    0.41
  19   2  -1    0.62    0.35
  18  -2  -1   14.50    0.79
  18  -2  -1   14.31    0.89
  18   2  -1   14.02    0.84
  18   2  -1   14.56    0.84
  17  -2  -1    0.56    0.37
  17  -2  -1    0.20    0.30
 -17  -2   1    0.20    0.27
  17   2  -1    0.16    0.31
  17   2  -1    0.39    0.34
  16  -2  -1   24.62    1.05
  16  -2  -1   26.28    1.00
 -16  -2   1   25.86    0.98
  16   2  -1   25.97    1.05
  16   2  -1   24.58    1.01
  15  -2  -1    1.29    0.37
  15  -2  -1    2.35    0.35
 -15  -2   1    1.51    0.30
  15   2  -1    1.96    0.32
  15   2  -1    1.68    0.31
 -14  -2   1   12.91    0.63
  14  -2  -1   12.52    0.73
  14  -2  -1   14.37    0.66
  14   2  -1   13.89    0.71
  14   2  -1   14.00    0.69
  13  -2  -1    8.82    0.51
 -13  -2   1    8.87    0.51
  13  -2  -1    7.76    0.53
  13   2  -1    7.49    0.53
 -13   2   1    7.79    0.40
  13   2  -1    9.24    0.57
  12  -2  -1   51.24    1.35
 -12  -2   1   49.32    1.45
  12  -2  -1   48.78    1.44
 -12  -2   1   50.28    1.27
  12  -2  -1   50.21    1.56
  12   2  -1   49.57    1.48
  12   2  -1   49.61    1.50
 -12   2   1   49.78    1.34
  11  -2  -1    1.11    0.18
  11  -2  -1    1.42    0.22
 -11  -2   1    1.14    0.24
  11  -2  -1    1.23    0.31
 -11  -2   1    1.39    0.16
  11   2  -1    1.09    0.25
  11   2  -1    1.37    0.29
 -11   2   1    1.12    0.17
  10  -2  -1   32.85    0.89
 -10  -2   1   32.46    0.86
 -10  -2   1   31.56    1.00
  10  -2  -1   31.13    0.97
  10  -2  -1   33.16    1.06
  10   2  -1   31.52    1.01
 -10   2   1   32.14    0.89
  10   2  -1   31.19    1.02
   9  -2  -1    9.56    0.36
   9  -2  -1    9.62    0.50
  -9  -2   1   10.37    0.36
   9  -2  -1   10.07    0.44
  -9  -2   1    8.97    0.45
  -9   2   1    9.71    0.35
   9   2  -1    9.98    0.45
   9   2  -1    9.46    0.45
  -9   2   1    9.51    0.26
  -8  -2   1  117.84    2.91
   8  -2  -1  116.91    3.04
   8  -2  -1  118.52    2.80
   8  -2  -1  118.66    2.87
  -8  -2   1  119.96    2.79
   8   2  -1  116.33    2.98
   8   2  -1  112.90    2.90
  -8   2   1  116.38    2.71
  -8   2   1  118.67    2.80
   7  -2  -1    0.85    0.16
  -7  -2   1    1.15    0.18
  -7  -2   1    1.25    0.14
   7  -2  -1    1.10    0.17
   7  -2  -1    1.13    0.11
   7   2  -1    1.05    0.18
   7   2  -1    1.15    0.14
  -7   2   1    1.01    0.09
   7   2  -1    0.94    0.16
   7   2  -1    1.15    0.20
  -7   2   1    1.21    0.17
  -7   2   1    0.60    0.09
   6  -2  -1  252.55    6.01
   6  -2  -1  256.41    6.35
  -6  -2   1  260.47    6.01
   6  -2  -1  247.81    6.04
  -6  -2   1  265.09    6.12
  -6  -2   1  262.95    6.07
   6   2  -1  249.95    6.07
   6   2  -1  262.42    6.30
   6   2  -1  270.05    6.13
  -6   2   1  264.89    6.06
  -6   2   1  261.45    6.04
   6   2  -1  255.93    6.01
   5  -2  -1   22.08    0.64
   5  -2  -1   22.13    0.57
  -5  -2   1   22.24    0.66
  -5  -2   1   21.93    0.66
   5  -2  -1   22.38    0.56
   5  -2  -1   21.94    0.69
  -5  -2   1   22.09    0.61
   5   2  -1   21.49    0.63
   5   2  -1   23.64    0.67
   5   2  -1   22.25    0.62
  -5   2   1   21.76    0.57
   5   2  -1   20.87    0.65
   4  -2  -1  154.34    3.67
   4  -2  -1  160.34    3.63
  -4  -2   1  159.69    3.69
   4  -2  -1  152.56    3.65
  -4  -2   1  159.65    3.66
  -4  -2   1  159.69    3.72
   4  -2  -1  152.99    3.85
   4   2  -1  162.30    3.73
   4   2  -1  155.38    3.66
  -4   2   1  147.01    3.62
  -4   2   1  156.74    3.65
   4   2  -1  160.49    3.80
   4   2  -1  151.41    3.68
  -3  -2   1   36.27    0.95
  -3  -2   1   37.93    0.95
   3  -2  -1   37.04    0.92
  -3  -2   1   36.18    0.97
   3   2  -1   36.75    0.96
  -3   2   1   36.46    0.92
   3   2  -1   36.54    0.94
   3   2  -1   35.53    0.94
   3   2  -1   39.26    0.98
  -2  -2   1   87.81    2.05
  -2  -2   1   85.88    2.08
   2  -2  -1   80.76    2.00
   2  -2  -1   85.86    2.01
  -2  -2   1   87.46    2.06
   2  -2  -1   88.96    2.05
   2   2  -1   86.74    2.06
   2   2  -1   88.65    2.08
  -2   2   1   86.03    2.04
   2   2  -1   86.50    2.08
   2   2  -1   82.88    2.06
   1  -2  -1  156.77    3.62
  -1  -2   1  158.09    3.60
  -1  -2   1  154.66    3.65
  -1  -2   1  153.59    3.64
   1  -2  -1  147.29    3.65
  -1  -2   1  159.18    3.63
  -1   2   1  156.85    3.62
   1   2  -1  157.11    3.60
   1   2  -1  154.94    3.63
   0  -2  -1    0.27    0.08
   0  -2  -1    0.35    0.07
   0  -2   1    0.25    0.08
   0  -2   1    0.43    0.08
   0   2   1    0.34    0.09
   0   2  -1    0.48    0.09
  -1  -2  -1    9.47    0.31
  -1  -2  -1    9.14    0.26
  -1  -2  -1    9.22    0.32
   1  -2   1    9.64    0.30
  -1  -2  -1    9.39    0.30
   1  -2   1    9.46    0.28
   1  -2   1    9.37    0.29
   1   2   1    8.87    0.32
  -1   2  -1    9.44    0.28
  -1   2  -1    9.73    0.29
  -1   2  -1    9.44    0.31
   1   2   1    8.84    0.32
   1   2   1    9.25    0.30
   2  -2   1  139.23    3.41
  -2  -2  -1  143.76    3.41
   2  -2   1  147.03    3.55
  -2  -2  -1  144.83    3.50
  -2  -2  -1  146.91    3.41
  -2  -2  -1  143.78    3.43
   2  -2   1  148.91    3.40
   2   2   1  144.73    3.41
  -2   2  -1  153.09    3.55
   2   2   1  144.54    3.42
  -2   2  -1  145.07    3.40
   2   2   1  145.71    3.43
   2   2   1  144.67    3.55
  -3  -2  -1   21.96    0.59
  -3  -2  -1   21.98    0.61
   3  -2   1   22.75    0.59
  -3  -2  -1   22.89    0.63
   3  -2   1   21.25    0.57
  -3  -2  -1   22.71    0.63
   3  -2   1   22.49    0.64
   3  -2   1   21.91    0.56
   3   2   1   21.48    0.62
   3   2   1   21.79    0.63
   3   2   1   21.85    0.60
  -3   2  -1   22.21    0.64
  -3   2  -1   21.82    0.59
   3   2   1   22.23    0.64
  -4  -2  -1  234.16    5.65
  -4  -2  -1  235.48    5.43
   4  -2   1  228.80    5.40
  -4  -2  -1  235.75    5.46
   4  -2   1  231.54    5.52
   4  -2   1  228.38    5.69
  -4  -2  -1  234.23    5.50
   4   2   1  227.05    5.46
  -4   2  -1  237.45    5.41
   4   2   1  236.45    5.65
   4   2   1  230.44    5.43
   4   2   1  235.47    5.50
  -4   2  -1  245.67    5.70
   5  -2   1   46.35    1.19
   5  -2   1   48.37    1.17
  -5  -2  -1   47.40    1.25
  -5  -2  -1   47.75    1.20
  -5  -2  -1   48.61    1.25
  -5  -2  -1   49.03    1.25
   5  -2   1   47.11    1.29
   5   2   1   47.87    1.25
  -5   2  -1   47.06    1.17
   5   2   1   47.18    1.25
  -5   2  -1   49.87    1.30
   5   2   1   45.67    1.24
  -5   2  -1   49.25    1.21
   6  -2   1  249.54    5.82
  -6  -2  -1  253.62    5.81
  -6  -2  -1  259.64    5.92
  -6  -2  -1  254.22    6.08
   6  -2   1  241.07    6.13
  -6  -2  -1  248.80    5.87
   6  -2   1  242.41    5.81
   6   2   1  259.81    5.92
  -6   2  -1  262.87    6.14
  -6   2  -1  242.58    5.82
  -6   2  -1  250.53    5.77
   6   2   1  244.67    6.08
  -6   2  -1  251.09    5.82
   6   2   1  237.83    5.86
   7  -2   1    3.05    0.28
  -7  -2  -1    3.75    0.24
   7  -2   1    3.93    0.21
  -7  -2  -1    4.00    0.29
   7  -2   1    3.91    0.24
  -7  -2  -1    3.85    0.22
   7   2   1    4.62    0.31
  -7   2  -1    4.28    0.21
   7   2   1    3.58    0.26
  -7   2  -1    3.86    0.24
  -7   2  -1    3.83    0.18
   7   2   1    3.67    0.28
  -8  -2  -1  212.27    5.15
   8  -2   1  209.78    4.91
  -8  -2  -1  206.38    5.00
   8  -2   1  205.96    4.92
   8  -2   1  206.58    5.21
  -8  -2  -1  211.07    4.88
   8   2   1  210.58    5.16
  -8   2  -1  210.11    4.83
  -8   2  -1  218.91    4.95
   8   2   1  200.64    4.98
  -8   2  -1  203.26    4.91
   9  -2   1    0.00    0.11
   9  -2   1    0.04    0.15
  -9  -2  -1   -0.12    0.10
   9  -2   1    0.25    0.15
  -9  -2  -1    0.15    0.15
  -9   2  -1    0.15    0.10
   9   2   1    0.02    0.16
   9   2   1    0.10    0.14
  -9   2  -1   -0.02    0.07
  10  -2   1   56.14    1.54
 -10  -2  -1   55.50    1.58
  10  -2   1   57.24    1.49
 -10  -2  -1   57.83    1.45
  10  -2   1   57.83    1.68
 -10   2  -1   59.85    1.50
 -10   2  -1   57.92    1.38
  10   2   1   56.65    1.62
  10   2   1   57.83    1.61
  11  -2   1    1.39    0.24
 -11  -2  -1    1.65    0.26
  11  -2   1    1.51    0.20
 -11  -2  -1    1.63    0.18
  11  -2   1    0.47    0.28
  11   2   1    1.41    0.29
 -11   2  -1    1.27    0.19
  11   2   1    1.15    0.26
 -11   2  -1    1.62    0.12
 -12  -2  -1   41.44    1.10
 -12  -2  -1   42.01    1.27
  12  -2   1   41.77    1.16
  12  -2   1   39.25    1.34
  12  -2   1   40.09    1.22
  12   2   1   42.01    1.31
 -12   2  -1   41.29    1.16
  12   2   1   41.19    1.29
 -12   2  -1   40.52    0.98
  13  -2   1    3.03    0.35
 -13  -2  -1    3.03    0.35
  13  -2   1    2.87    0.42
 -13   2  -1    3.88    0.31
  13   2   1    3.41    0.37
  13   2   1    2.89    0.38
 -14  -2  -1   12.13    0.61
  14  -2   1   12.06    0.70
  14  -2   1   11.67    0.59
  14   2   1   10.74    0.63
  14   2   1   11.72    0.66
  15  -2   1    6.31    0.49
  15  -2   1    5.75    0.55
 -15  -2  -1    6.76    0.49
  15   2   1    5.82    0.47
  15   2   1    5.56    0.51
  16  -2   1   29.74    1.07
 -16  -2  -1   27.77    1.06
  16  -2   1   29.01    1.20
  16   2   1   28.34    1.13
  16   2   1   29.76    1.15
 -17  -2  -1    0.59    0.29
  17  -2   1    0.56    0.31
  17  -2   1    0.56    0.38
  17   2   1    0.80    0.36
  17   2   1    0.39    0.33
  18  -2   1    2.93    0.51
 -18  -2  -1    3.49    0.44
  18  -2   1    3.54    0.47
  18   2   1    3.51    0.50
  18   2   1    4.00    0.49
  19  -2   1    2.68    0.45
  19  -2   1    3.13    0.55
  19   2   1    2.17    0.45
  19   2   1    3.79    0.55
  20  -2   1    0.51    0.44
  20  -2   1   -0.12    0.34
  20   2   1    0.96    0.46
  20   2   1    0.73    0.41
  20  -3  -1    8.04    0.81
  20  -3  -1    9.16    0.70
  20   3  -1    7.47    0.70
  20   3  -1    7.28    0.74
  19  -3  -1    7.09    0.63
  19  -3  -1    6.00    0.64
  19   3  -1    7.23    0.65
  19   3  -1    8.11    0.75
  18  -3  -1   15.59    0.94
 -18  -3   1   14.22    0.81
  18  -3  -1   15.31    0.81
  18   3  -1   15.05    0.84
  18   3  -1   15.37    0.84
  17  -3  -1    2.22    0.39
  17  -3  -1    1.54    0.47
 -17  -3   1    2.55    0.40
  17   3  -1    2.73    0.48
  17   3  -1    2.38    0.44
 -16  -3   1   19.64    0.88
  16  -3  -1   19.43    0.94
  16  -3  -1   21.74    0.89
  16   3  -1   22.40    0.98
  16   3  -1   19.72    0.90
 -15  -3   1    9.23    0.60
  15  -3  -1    8.71    0.56
  15  -3  -1    7.28    0.57
  15   3  -1    9.28    0.59
  15   3  -1    7.32    0.54
 -14  -3   1   44.45    1.41
  14  -3  -1   43.18    1.52
  14  -3  -1   45.02    1.38
  14   3  -1   48.14    1.49
  14   3  -1   43.88    1.43
  13  -3  -1    1.31    0.35
 -13  -3   1    1.62    0.31
  13  -3  -1    2.05    0.31
  13   3  -1    1.72    0.30
  13   3  -1    1.88    0.31
  12  -3  -1   27.26    0.80
 -12  -3   1   28.76    0.98
  12  -3  -1   27.15    0.93
  12  -3  -1   28.92    1.03
  12   3  -1   27.32    0.95
  12   3  -1   27.57    0.97
 -12   3   1   26.10    0.79
  11  -3  -1   30.47    1.07
  11  -3  -1   28.75    0.95
  11  -3  -1   29.07    0.83
 -11  -3   1   30.57    1.01
  11   3  -1   29.80    0.98
  11   3  -1   30.69    1.03
  10  -3  -1    8.56    0.44
 -10  -3   1    8.44    0.48
  10  -3  -1    8.81    0.53
  10  -3  -1    8.11    0.33
 -10   3   1    8.54    0.28
  10   3  -1    8.21    0.49
  10   3  -1    9.06    0.47
  -9  -3   1   28.75    0.92
   9  -3  -1   27.23    0.86
   9  -3  -1   26.45    0.92
   9  -3  -1   27.81    0.75
   9   3  -1   27.56    0.90
   9   3  -1   28.25    0.81
   9   3  -1   28.50    0.88
  -9   3   1   27.94    0.72
   8  -3  -1    0.33    0.20
  -8  -3   1    0.30    0.19
   8  -3  -1    0.42    0.08
   8  -3  -1    0.35    0.14
  -8   3   1    0.48    0.08
   8   3  -1    0.69    0.21
  -8   3   1    0.27    0.09
   8   3  -1    0.24    0.15
   8   3  -1    0.22    0.13
   7  -3  -1   97.04    2.32
   7  -3  -1   97.78    2.42
   7  -3  -1   99.94    2.58
  -7  -3   1   95.28    2.48
  -7   3   1   99.68    2.31
  -7   3   1  100.06    2.34
   7   3  -1  101.16    2.49
   7   3  -1   97.42    2.40
   7   3  -1   96.71    2.47
   6  -3  -1   18.99    0.48
   6  -3  -1   18.24    0.59
  -6  -3   1   18.11    0.63
  -6  -3   1   19.12    0.58
   6  -3  -1   18.75    0.65
   6  -3  -1   19.80    0.54
  -6   3   1   18.83    0.53
   6   3  -1   19.65    0.57
   6   3  -1   19.42    0.59
  -6   3   1   18.66    0.47
   6   3  -1   17.57    0.61
  -5  -3   1   43.63    1.13
   5  -3  -1   41.61    1.00
   5  -3  -1   42.83    1.19
  -5  -3   1   42.57    1.17
  -5  -3   1   42.94    1.15
   5  -3  -1   44.60    1.09
   5  -3  -1   42.50    1.12
  -5   3   1   42.74    1.08
   5   3  -1   42.51    1.13
   5   3  -1   42.90    1.11
   5   3  -1   40.82    1.14
  -4  -3   1   10.74    0.39
  -4  -3   1   10.46    0.41
   4  -3  -1   10.47    0.40
   4  -3  -1   10.24    0.26
  -4  -3   1   10.78    0.39
   4  -3  -1   10.87    0.36
  -4   3   1   10.69    0.35
   4   3  -1   10.37    0.39
   4   3  -1   10.79    0.32
   4   3  -1   11.29    0.41
   4   3  -1   10.64    0.39
  -3  -3   1   57.29    1.42
  -3  -3   1   57.71    1.45
   3  -3  -1   56.80    1.47
   3  -3  -1   53.73    1.32
   3  -3  -1   56.78    1.41
   3  -3  -1   56.61    1.32
  -3  -3   1   58.73    1.44
  -3   3   1   55.64    1.40
   3   3  -1   56.99    1.38
   3   3  -1   54.19    1.43
   3   3  -1   56.62    1.43
   3   3  -1   59.81    1.45
  -2  -3   1   44.77    1.13
  -2  -3   1   42.15    1.12
   2  -3  -1   41.96    1.03
   2  -3  -1   45.23    1.11
  -2  -3   1   43.63    1.10
   2  -3  -1   43.33    1.03
   2   3  -1   42.36    1.12
   2   3  -1   42.96    1.10
  -2   3   1   43.48    1.11
   1  -3  -1   79.20    1.87
  -1  -3   1   77.22    1.84
  -1  -3   1   77.87    1.88
  -1  -3   1   79.46    1.87
  -1  -3   1   73.85    1.86
   1  -3  -1   76.96    1.82
   1   3  -1   75.41    1.84
  -1   3   1   75.52    1.86
   1   3  -1   73.20    1.87
   0  -3   1   42.75    1.07
   0  -3  -1   43.98    1.11
   0  -3   1   42.50    1.06
   0  -3   1   42.13    1.08
   0  -3  -1   43.15    1.09
   0  -3   1   43.60    1.09
   0  -3  -1   42.55    1.07
   0  -3   1   43.50    1.11
   0   3   1   43.84    1.12
   0   3   1   43.33    1.07
   0   3  -1   42.73    1.11
   1  -3   1   14.09    0.41
  -1  -3  -1   14.92    0.45
  -1  -3  -1   14.09    0.38
   1  -3   1   14.55    0.46
  -1  -3  -1   14.58    0.46
   1  -3   1   14.21    0.41
  -1  -3  -1   13.74    0.43
  -1   3  -1   13.80    0.44
   1   3   1   13.94    0.43
   1   3   1   14.17    0.47
  -2  -3  -1    2.23    0.18
   2  -3   1    2.57    0.13
  -2  -3  -1    2.34    0.18
  -2  -3  -1    2.09    0.16
   2  -3   1    2.36    0.18
  -2  -3  -1    2.28    0.10
   2  -3   1    2.44    0.16
  -2   3  -1    2.01    0.17
   2   3   1    2.69    0.19
   2   3   1    2.44    0.20
   2   3   1    2.03    0.19
  -3  -3  -1    2.62    0.18
   3  -3   1    2.76    0.18
   3  -3   1    2.83    0.13
  -3  -3  -1    2.60    0.12
  -3  -3  -1    2.58    0.20
  -3  -3  -1    2.27    0.19
   3  -3   1    2.67    0.18
   3   3   1    2.92    0.22
   3   3   1    2.98    0.14
   3   3   1    2.81    0.22
   3   3   1    2.36    0.20
  -3   3  -1    2.16    0.18
   4  -3   1    4.19    0.24
  -4  -3  -1    4.46    0.26
   4  -3   1    4.66    0.21
  -4  -3  -1    4.55    0.25
   4  -3   1    4.87    0.22
  -4  -3  -1    4.68    0.19
   4  -3   1    4.64    0.17
  -4  -3  -1    4.40    0.26
   4   3   1    4.33    0.25
   4   3   1    4.49    0.26
   4   3   1    4.81    0.26
   4   3   1    4.90    0.20
  -4   3  -1    4.38    0.24
  -5  -3  -1   24.63    0.72
  -5  -3  -1   24.80    0.68
   5  -3   1   24.59    0.63
   5  -3   1   25.65    0.77
  -5  -3  -1   23.63    0.74
   5  -3   1   24.39    0.68
  -5   3  -1   25.14    0.68
   5   3   1   24.22    0.72
   5   3   1   23.32    0.75
   5   3   1   24.93    0.69
   6  -3   1    9.73    0.43
  -6  -3  -1    9.49    0.42
   6  -3   1    9.65    0.30
   6  -3   1    9.61    0.36
  -6  -3  -1    9.75    0.35
   6   3   1    9.61    0.43
   6   3   1    9.28    0.36
   6   3   1    9.76    0.39
  -6   3  -1    9.17    0.34
   7  -3   1   28.84    0.93
  -7  -3  -1   31.15    0.87
   7  -3   1   30.61    0.79
   7  -3   1   30.78    0.85
  -7  -3  -1   28.30    0.91
  -7   3  -1   29.90    0.80
   7   3   1   29.31    0.92
   7   3   1   31.50    0.88
   8  -3   1   26.35    0.87
  -8  -3  -1   26.59    0.84
   8  -3   1   25.22    0.76
   8  -3   1   24.91    0.70
   8   3   1   25.94    0.79
   8   3   1   24.36    0.84
  -8   3  -1   26.29    0.70
   9  -3   1   32.05    1.06
  -9  -3  -1   32.85    1.02
   9  -3   1   32.75    0.87
   9  -3   1   31.96    0.94
   9   3   1   32.68    0.99
  -9   3  -1   32.08    0.85
   9   3   1   32.69    1.03
  10  -3   1   28.76    0.79
 -10  -3  -1   26.79    0.93
  10  -3   1   28.07    0.96
  10  -3   1   28.44    0.87
 -10   3  -1   28.35    0.79
  10   3   1   27.83    0.91
  10   3   1   26.12    0.94
 -10   3  -1   27.78    0.74
  11  -3   1   13.58    0.67
  11  -3   1   12.63    0.54
  11  -3   1   13.02    0.47
 -11  -3  -1   13.27    0.61
 -11   3  -1   12.88    0.40
  11   3   1   11.77    0.57
  11   3   1   13.89    0.65
 -11   3  -1   12.90    0.46
  12  -3   1   27.30    0.92
 -12  -3  -1   27.51    0.97
  12  -3   1   27.23    1.05
  12  -3   1   27.67    0.82
  12   3   1   26.82    0.96
  12   3   1   28.80    1.01
 -12   3  -1   27.11    0.72
 -12   3  -1   28.27    0.83
  13  -3   1    0.53    0.23
  13  -3   1    0.13    0.29
 -13  -3  -1    0.41    0.24
  13   3   1    0.32    0.24
  13   3   1    0.33    0.27
  14  -3   1   34.83    1.17
  14  -3   1   36.43    1.34
 -14  -3  -1   38.73    1.27
  14   3   1   39.34    1.27
  14   3   1   36.59    1.28
  15  -3   1   13.38    0.79
  15  -3   1   13.23    0.68
 -15  -3  -1   12.92    0.69
  15   3   1   13.48    0.76
  15   3   1   13.20    0.70
 -16  -3  -1   22.01    0.94
  16  -3   1   24.68    0.93
  16  -3   1   22.70    1.06
  16   3   1   23.64    1.01
  16   3   1   20.77    0.95
 -17  -3  -1    3.56    0.45
  17  -3   1    3.37    0.44
  17  -3   1    3.48    0.54
  17   3   1    4.43    0.56
  17   3   1    3.11    0.45
  18  -3   1   12.22    0.71
  18  -3   1   11.80    0.86
 -18  -3  -1   12.89    0.74
  18   3   1   13.27    0.79
  18   3   1   12.02    0.75
  19  -3   1    0.40    0.34
  19  -3   1    0.83    0.44
  19   3   1    1.03    0.40
  19   3   1    0.65    0.43
  20  -3   1   11.90    0.93
  20  -3   1   12.42    0.79
  20   3   1   12.83    0.86
  20   3   1   13.59    0.92
  19  -4  -1   15.96    1.02
 -19  -4   1   16.31    0.89
  19  -4  -1   16.25    0.86
  19   4  -1   15.58    0.90
  19   4  -1   17.36    0.90
  18  -4  -1    0.24    0.32
 -18  -4   1    0.84    0.33
  18  -4  -1    0.67    0.33
  18   4  -1    0.35    0.33
  18   4  -1    0.50    0.41
  17  -4  -1   31.86    1.30
  17  -4  -1   33.34    1.20
 -17  -4   1   30.59    1.22
  17   4  -1   33.00    1.23
  17   4  -1   34.60    1.33
 -16  -4   1    5.19    0.51
  16  -4  -1    4.90    0.47
  16  -4  -1    3.97    0.55
  16   4  -1    4.45    0.55
  16   4  -1    4.87    0.48
 -15  -4   1   36.34    1.29
  15  -4  -1   37.08    1.23
  15  -4  -1   34.61    1.36
  15   4  -1   36.39    1.29
  15   4  -1   35.83    1.24
  14  -4  -1    2.43    0.44
 -14  -4   1    3.96    0.43
  14  -4  -1    3.08    0.37
  14   4  -1    3.37    0.38
  14   4  -1    3.36    0.45
 -13  -4   1    7.10    0.52
  13  -4  -1    6.41    0.50
  13  -4  -1    7.54    0.47
  13   4  -1    7.41    0.57
  13   4  -1    7.87    0.51
  12  -4  -1   15.24    0.72
 -12  -4   1   15.88    0.72
  12  -4  -1   16.02    0.65
 -12   4   1   15.67    0.46
  12   4  -1   15.29    0.66
  12   4  -1   16.15    0.75
  11  -4  -1    8.11    0.31
  11  -4  -1    8.94    0.47
  11  -4  -1    8.45    0.56
 -11  -4   1    9.76    0.55
 -11   4   1    8.21    0.32
 -11   4   1    8.96    0.31
  11   4  -1    8.72    0.55
  11   4  -1    8.58    0.48
  10  -4  -1    3.23    0.31
  10  -4  -1    3.54    0.19
  10  -4  -1    2.69    0.36
 -10  -4   1    3.67    0.37
 -10   4   1    3.91    0.17
  10   4  -1    3.96    0.33
  10   4  -1    4.00    0.39
  10   4  -1    3.25    0.30
 -10   4   1    3.77    0.22
   9  -4  -1    6.65    0.38
  -9  -4   1    7.07    0.45
   9  -4  -1    7.23    0.25
   9  -4  -1    7.20    0.48
  -9   4   1    7.60    0.31
   9   4  -1    7.17    0.38
   9   4  -1    6.91    0.42
  -9   4   1    7.21    0.22
   9   4  -1    7.48    0.42
  -9   4   1    7.76    0.22
   8  -4  -1   28.44    0.71
   8  -4  -1   27.78    0.96
  -8  -4   1   30.46    0.95
   8  -4  -1   27.61    0.86
   8   4  -1   29.02    0.95
   8   4  -1   29.57    0.86
  -8   4   1   29.30    0.80
   8   4  -1   28.83    0.88
   7  -4  -1   15.85    0.59
   7  -4  -1   15.92    0.50
   7  -4  -1   15.06    0.54
  -7  -4   1   15.40    0.61
   7  -4  -1   15.09    0.39
   7   4  -1   15.52    0.51
  -7   4   1   15.27    0.50
   7   4  -1   15.76    0.57
   7   4  -1   15.77    0.61
   6  -4  -1   11.36    0.40
  -6  -4   1   10.99    0.48
   6  -4  -1   10.17    0.47
   6  -4  -1   10.72    0.42
   6   4  -1   10.76    0.37
   6   4  -1   10.41    0.47
  -6   4   1   11.02    0.40
   6   4  -1   10.29    0.45
   5  -4  -1    7.15    0.31
  -5  -4   1    6.42    0.36
   5  -4  -1    6.47    0.34
   5  -4  -1    6.67    0.32
  -5   4   1    7.38    0.32
   5   4  -1    6.44    0.36
   5   4  -1    7.25    0.25
   5   4  -1    6.70    0.33
  -4  -4   1   11.33    0.44
   4  -4  -1   12.37    0.45
  -4  -4   1   12.19    0.48
   4  -4  -1   12.13    0.30
   4  -4  -1   12.79    0.43
   4  -4  -1   11.30    0.30
   4   4  -1   11.84    0.47
   4   4  -1   11.55    0.32
  -4   4   1   11.52    0.43
   4   4  -1   12.40    0.47
   3  -4  -1    0.80    0.07
  -3  -4   1    0.75    0.15
  -3  -4   1    0.33    0.14
   3  -4  -1    1.05    0.16
   3  -4  -1    0.79    0.14
   3  -4  -1    0.76    0.07
  -3   4   1    0.52    0.15
   3   4  -1    0.72    0.16
   3   4  -1    0.77    0.18
   2  -4  -1    1.99    0.13
   2  -4  -1    2.24    0.13
  -2  -4   1    2.48    0.19
  -2  -4   1    2.21    0.19
   2  -4  -1    2.27    0.17
  -2  -4   1    2.26    0.20
   2   4  -1    2.22    0.19
   2   4  -1    2.15    0.22
  -2   4   1    2.31    0.21
   1  -4  -1    7.32    0.26
   1  -4  -1    7.31    0.27
  -1  -4   1    7.16    0.30
   1  -4  -1    7.26    0.26
  -1  -4   1    7.74    0.31
  -1  -4   1    7.12    0.31
  -1   4   1    6.82    0.33
   1   4  -1    6.97    0.34
   0  -4  -1    1.34    0.13
   0  -4   1    1.54    0.15
   0  -4  -1    1.26    0.16
   0  -4   1    1.34    0.09
   0  -4   1    1.44    0.14
   0  -4   1    1.17    0.14
   0   4   1    1.36    0.17
   0   4  -1    1.15    0.18
  -1  -4  -1   38.22    0.94
   1  -4   1   37.95    0.98
   1  -4   1   38.27    0.98
   1  -4   1   38.83    0.98
  -1  -4  -1   36.39    1.00
   1  -4   1   37.65    0.98
  -1  -4  -1   37.32    1.01
  -1   4  -1   37.98    1.04
   1   4   1   38.94    1.00
   1   4   1   38.36    1.05
  -2  -4  -1   30.26    0.86
   2  -4   1   31.07    0.81
   2  -4   1   31.61    0.85
  -2  -4  -1   30.73    0.76
  -2  -4  -1   32.12    0.87
   2   4   1   31.15    0.90
  -2   4  -1   30.54    0.88
   3  -4   1    6.81    0.24
   3  -4   1    6.85    0.30
  -3  -4  -1    6.30    0.32
  -3  -4  -1    6.78    0.32
  -3  -4  -1    6.58    0.19
   3   4   1    6.29    0.34
  -3   4  -1    6.46    0.32
   3   4   1    6.61    0.34
  -4  -4  -1    4.06    0.28
   4  -4   1    4.37    0.28
  -4  -4  -1    4.97    0.17
   4  -4   1    4.74    0.19
   4   4   1    5.21    0.32
   4   4   1    4.52    0.18
  -4   4  -1    4.45    0.27
   4   4   1    3.46    0.29
  -4   4  -1    5.01    0.18
   5  -4   1    2.06    0.21
   5  -4   1    2.14    0.20
   5  -4   1    1.89    0.16
   5  -4   1    2.25    0.13
  -5  -4  -1    1.83    0.22
  -5   4  -1    1.97    0.12
   5   4   1    1.81    0.23
   5   4   1    1.57    0.22
   5   4   1    2.05    0.15
  -5   4  -1    1.87    0.19
   6  -4   1    3.07    0.28
  -6  -4  -1    3.43    0.29
   6  -4   1    3.53    0.23
   6  -4   1    3.33    0.16
  -6   4  -1    3.68    0.25
   6   4   1    3.03    0.21
   6   4   1    3.58    0.31
  -6   4  -1    3.57    0.15
   6   4   1    3.31    0.28
   7  -4   1   28.84    0.93
   7  -4   1   28.19    0.82
   7  -4   1   29.31    0.75
  -7  -4  -1   29.35    0.92
   7   4   1   29.31    0.93
   7   4   1   29.63    0.83
  -7   4  -1   28.40    0.81
   7   4   1   27.57    0.87
  -7   4  -1   29.78    0.74
   8  -4   1    8.33    0.38
   8  -4   1    8.70    0.47
   8  -4   1    8.09    0.29
  -8  -4  -1    8.27    0.46
  -8   4  -1    8.26    0.35
   8   4   1    8.29    0.44
  -8   4  -1    8.66    0.29
   8   4   1    7.93    0.38
   9  -4   1   12.41    0.61
   9  -4   1   12.66    0.40
  -9  -4  -1   12.47    0.59
   9  -4   1   12.73    0.51
   9   4   1   12.78    0.51
  -9   4  -1   12.30    0.44
  -9   4  -1   12.27    0.39
   9   4   1   13.41    0.62
  10  -4   1    3.80    0.23
  10  -4   1    4.00    0.30
 -10  -4  -1    3.37    0.36
  10  -4   1    3.68    0.36
 -10   4  -1    4.00    0.21
  10   4   1    3.86    0.40
 -10   4  -1    4.14    0.25
  10   4   1    3.66    0.32
  11  -4   1   19.22    0.69
  11  -4   1   19.00    0.59
 -11  -4  -1   19.75    0.79
  11  -4   1   19.07    0.83
  11   4   1   19.32    0.71
 -11   4  -1   19.39    0.58
  11   4   1   18.84    0.77
  12  -4   1   12.79    0.70
 -12  -4  -1   13.40    0.66
  12  -4   1   12.25    0.55
 -12   4  -1   12.54    0.43
  12   4   1   12.90    0.58
  12   4   1   12.89    0.68
  13  -4   1   34.18    1.24
  13  -4   1   33.65    1.07
 -13  -4  -1   33.27    1.17
  13   4   1   34.26    1.21
  13   4   1   33.44    1.12
  14  -4   1    3.78    0.38
 -14  -4  -1    3.62    0.42
  14  -4   1    3.33    0.42
  14   4   1    3.87    0.39
  14   4   1    2.68    0.43
  15  -4   1   49.92    1.75
 -15  -4  -1   55.02    1.71
  15  -4   1   53.76    1.60
  15   4   1   54.99    1.69
  15   4   1   56.09    1.76
 -16  -4  -1    0.82    0.32
  16  -4   1    0.73    0.32
  16  -4   1    0.90    0.30
  16   4   1    0.28    0.36
  16   4   1    1.12    0.32
  17  -4   1   30.54    1.12
  17  -4   1   28.86    1.24
 -17  -4  -1   30.00    1.21
  17   4   1   31.32    1.19
  17   4   1   32.29    1.24
 -18  -4  -1    0.29    0.31
  18  -4   1   -0.01    0.29
  18  -4   1    0.11    0.30
  18   4   1    0.51    0.42
  18   4   1    0.44    0.37
  19  -4   1   21.19    1.10
 -19  -4  -1   23.39    1.09
  19  -4   1   23.15    0.99
  19   4   1   21.71    1.04
  19   4   1   22.67    1.15
  18  -5  -1    1.95    0.43
 -18  -5   1    1.64    0.41
  18  -5  -1    2.18    0.44
  18   5  -1    1.06    0.46
 -17  -5   1   13.48    0.80
  17  -5  -1   12.63    0.71
  17  -5  -1   14.05    0.89
  17   5  -1   13.38    0.87
 -16  -5   1   21.34    0.97
  16  -5  -1   20.61    0.88
  16  -5  -1   19.94    1.04
  16   5  -1   20.63    1.01
  15  -5  -1    4.85    0.48
  15  -5  -1    4.20    0.55
 -15  -5   1    4.88    0.51
  15   5  -1    4.19    0.49
  15   5  -1    4.22    0.44
  14  -5  -1    5.92    0.60
  14  -5  -1    8.30    0.52
 -14  -5   1    8.22    0.59
  14   5  -1    7.08    0.51
  14   5  -1    7.04    0.55
  13  -5  -1    9.66    0.66
 -13  -5   1    9.33    0.61
  13  -5  -1    9.15    0.52
  13   5  -1    8.94    0.52
  13   5  -1    8.58    0.57
  12  -5  -1   -0.30    0.27
 -12  -5   1    0.02    0.23
  12  -5  -1    0.14    0.19
  12   5  -1    0.25    0.29
  12   5  -1   -0.17    0.18
 -12   5   1    0.19    0.15
  11  -5  -1    8.64    0.58
  11  -5  -1    9.22    0.48
 -11  -5   1    9.63    0.58
  11   5  -1    9.48    0.48
  11   5  -1    9.48    0.59
 -11   5   1   10.30    0.39
  10  -5  -1   -0.39    0.23
  10  -5  -1   -0.34    0.18
 -10  -5   1    0.11    0.24
 -10   5   1   -0.04    0.13
  10   5  -1    0.30    0.26
  10   5  -1    0.09    0.21
  10   5  -1   -0.12    0.16
   9  -5  -1   86.42    2.25
  -9  -5   1   88.43    2.36
   9  -5  -1   87.50    2.42
   9   5  -1   90.92    2.27
   9   5  -1   86.42    2.27
   9   5  -1   88.27    2.36
  -9   5   1   87.61    2.18
  -8  -5   1    0.59    0.24
   8  -5  -1    0.47    0.23
   8  -5  -1    0.29    0.19
   8   5  -1    0.70    0.26
   8   5  -1    0.27    0.22
   8   5  -1    0.77    0.15
  -8   5   1    0.63    0.17
   7  -5  -1   94.92    2.40
   7  -5  -1   96.34    2.55
  -7  -5   1   97.44    2.50
   7   5  -1   94.76    2.44
  -7   5   1   93.42    2.37
   7   5  -1   97.82    2.39
   7   5  -1   95.68    2.48
   6  -5  -1    5.91    0.33
  -6  -5   1    6.55    0.41
   6  -5  -1    6.31    0.38
   6   5  -1    6.73    0.37
   6   5  -1    6.78    0.41
  -6   5   1    6.15    0.36
   6   5  -1    6.14    0.23
   5  -5  -1   89.40    2.10
   5  -5  -1   92.88    2.10
  -5  -5   1   89.63    2.33
   5  -5  -1   90.04    2.37
   5   5  -1   92.04    2.32
   5   5  -1   93.20    2.33
  -5   5   1   88.62    2.26
   4  -5  -1    0.95    0.08
  -4  -5   1    0.85    0.19
  -4  -5   1    0.77    0.19
   4  -5  -1    0.95    0.08
   4  -5  -1    0.76    0.17
   4   5  -1    0.76    0.19
   4   5  -1    0.57    0.17
  -4   5   1    1.03    0.20
  -3  -5   1   63.47    1.72
  -3  -5   1   69.76    1.74
   3  -5  -1   65.84    1.60
   3  -5  -1   65.80    1.59
   3  -5  -1   66.23    1.73
  -3   5   1   66.56    1.72
   3   5  -1   66.76    1.71
   3   5  -1   65.74    1.74
   2  -5  -1    0.24    0.10
  -2  -5   1    0.00    0.13
  -2  -5   1    0.23    0.14
   2  -5  -1    0.29    0.09
   2  -5  -1    0.21    0.08
  -2  -5   1    0.21    0.13
   2   5  -1   -0.01    0.18
  -2   5   1    0.49    0.18
  -1  -5   1   77.81    1.91
   1  -5  -1   77.32    1.85
  -1  -5   1   74.40    1.87
  -1  -5   1   75.34    1.90
   1  -5  -1   78.20    1.90
   1  -5  -1   73.78    1.84
   1  -5  -1   75.94    1.89
   1   5  -1   73.25    1.93
  -1   5   1   72.68    1.92
   0  -5   1    0.09    0.11
   0  -5  -1    0.10    0.11
   0  -5  -1   -0.11    0.09
   0  -5  -1    0.15    0.07
   0  -5   1    0.09    0.11
   0  -5   1    0.12    0.06
   0  -5  -1    0.17    0.13
   0  -5   1    0.17    0.11
   0   5  -1   -0.09    0.16
   0   5   1   -0.07    0.16
   1  -5   1  146.24    3.50
   1  -5   1  143.66    3.40
  -1  -5  -1  142.58    3.44
   1  -5   1  142.52    3.42
   1  -5   1  146.21    3.43
  -1  -5  -1  144.91    3.44
  -1  -5  -1  145.31    3.45
  -1   5  -1  141.15    3.48
   1   5   1  138.26    3.48
   2  -5   1    6.61    0.28
   2  -5   1    6.66    0.27
  -2  -5  -1    6.39    0.33
   2  -5   1    6.73    0.28
  -2   5  -1    6.26    0.36
   2   5   1    6.36    0.38
   3  -5   1  150.83    3.50
   3  -5   1  151.22    3.68
   3  -5   1  148.44    3.51
  -3  -5  -1  147.47    3.60
   3   5   1  147.59    3.62
  -3   5  -1  144.87    3.59
  -4  -5  -1   -0.14    0.15
   4  -5   1    0.11    0.12
   4  -5   1    0.02    0.08
   4   5   1   -0.22    0.18
   4   5   1   -0.08    0.17
  -4   5  -1    0.14    0.16
   5  -5   1   99.28    2.40
  -5  -5  -1  100.42    2.51
   5  -5   1   99.94    2.34
   5  -5   1   99.98    2.55
   5   5   1   96.24    2.49
  -5   5  -1   95.16    2.45
   5   5   1   98.96    2.40
   5   5   1   98.43    2.51
  -6  -5  -1   10.35    0.49
   6  -5   1    9.91    0.40
   6  -5   1   10.45    0.32
   6  -5   1   10.55    0.47
   6   5   1   10.56    0.50
   6   5   1    9.87    0.51
  -6   5  -1    9.54    0.43
   6   5   1   10.47    0.35
  -7  -5  -1   65.99    1.82
   7  -5   1   67.14    1.70
   7  -5   1   67.37    1.60
   7  -5   1   66.24    1.85
   7   5   1   66.23    1.71
   7   5   1   67.66    1.79
  -7   5  -1   66.17    1.72
   7   5   1   65.72    1.81
   8  -5   1    6.23    0.23
   8  -5   1    6.14    0.35
   8  -5   1    6.15    0.44
  -8  -5  -1    6.08    0.44
   8   5   1    6.31    0.42
  -8   5  -1    5.98    0.33
   8   5   1    6.23    0.41
   8   5   1    6.17    0.33
  -8   5  -1    6.32    0.19
  -9  -5  -1   21.89    0.83
   9  -5   1   20.77    0.70
   9  -5   1   20.65    0.82
   9  -5   1   20.54    0.57
   9   5   1   19.73    0.82
  -9   5  -1   20.93    0.68
   9   5   1   21.35    0.70
  -9   5  -1   21.48    0.53
  10  -5   1    0.23    0.26
  10  -5   1    0.46    0.20
  10  -5   1    0.50    0.10
 -10  -5  -1    0.40    0.25
 -10   5  -1    0.45    0.17
  10   5   1    0.65    0.29
  10   5   1    0.95    0.20
  11  -5   1    6.59    0.41
  11  -5   1    6.81    0.47
 -11  -5  -1    7.37    0.52
  11   5   1    7.30    0.42
  11   5   1    7.38    0.55
 -11   5  -1    7.57    0.35
  12  -5   1    7.12    0.44
 -12  -5  -1    7.43    0.53
  12  -5   1    5.61    0.52
 -12   5  -1    6.76    0.34
  12   5   1    7.55    0.45
  12   5   1    6.70    0.49
  13  -5   1   19.43    0.77
  13  -5   1   20.33    0.93
 -13  -5  -1   20.82    0.89
  13   5   1   20.31    0.92
  13   5   1   19.52    0.79
  14  -5   1   18.96    0.77
 -14  -5  -1   19.51    0.89
  14  -5   1   18.72    0.89
  14   5   1   19.97    0.82
  14   5   1   21.21    0.95
 -15  -5  -1    5.18    0.53
  15  -5   1    4.67    0.43
  15  -5   1    5.01    0.53
  15   5   1    5.40    0.58
  15   5   1    4.91    0.47
  16  -5   1   10.85    0.65
 -16  -5  -1   11.21    0.75
  16  -5   1   11.10    0.80
  16   5   1   11.45    0.79
  16   5   1   10.29    0.70
  17  -5   1    3.90    0.57
  17  -5   1    3.86    0.48
 -17  -5  -1    2.92    0.46
  17   5   1    3.35    0.54
 -18  -5  -1    5.77    0.60
  18  -5   1    4.52    0.62
  18  -5   1    6.27    0.58
  18   5   1    5.85    0.67
 -17  -6   1    2.20    0.45
  17  -6  -1    1.91    0.49
  17  -6  -1    1.95    0.38
  17   6  -1    1.99    0.50
  16  -6  -1    4.77    0.49
 -16  -6   1    3.77    0.50
  16  -6  -1    3.54    0.49
  16   6  -1    5.67    0.63
 -15  -6   1    0.84    0.35
  15  -6  -1    0.19    0.25
  15  -6  -1    0.31    0.28
  15   6  -1    0.74    0.38
  14  -6  -1   17.11    0.74
  14  -6  -1   16.64    0.84
 -14  -6   1   16.29    0.85
  14   6  -1   18.69    0.92
  13  -6  -1    2.50    0.35
 -13  -6   1    2.71    0.42
  13  -6  -1    2.25    0.37
  13   6  -1    3.35    0.48
  12  -6  -1   14.51    0.64
  12  -6  -1   14.90    0.78
 -12  -6   1   15.21    0.77
  12   6  -1   15.71    0.75
 -11  -6   1   20.11    0.86
  11  -6  -1   20.04    0.74
  11  -6  -1   19.21    0.86
  11   6  -1   19.68    0.79
  11   6  -1   20.68    0.88
 -11   6   1   19.14    0.66
 -10  -6   1   41.18    1.33
  10  -6  -1   38.86    1.19
  10  -6  -1   41.22    1.34
  10   6  -1   41.54    1.26
 -10   6   1   39.38    1.14
  10   6  -1   39.02    1.32
  10   6  -1   41.97    1.14
  -9  -6   1   17.97    0.77
   9  -6  -1   17.72    0.75
   9  -6  -1   17.81    0.67
   9   6  -1   18.56    0.56
   9   6  -1   17.45    0.77
  -9   6   1   17.49    0.62
   9   6  -1   16.20    0.71
  -8  -6   1   31.29    1.08
   8  -6  -1   32.61    0.98
   8  -6  -1   32.05    1.07
   8   6  -1   32.92    1.09
   8   6  -1   32.51    1.06
   8   6  -1   33.04    0.86
  -8   6   1   30.43    0.96
   7  -6  -1    0.20    0.20
  -7  -6   1   -0.02    0.21
   7  -6  -1    0.66    0.18
  -7   6   1    0.41    0.19
   7   6  -1    0.73    0.26
   7   6  -1    0.39    0.06
   7   6  -1    0.19    0.24
   6  -6  -1   43.80    1.28
   6  -6  -1   43.62    1.22
  -6  -6   1   42.21    1.29
   6   6  -1   43.03    1.29
   6   6  -1   43.22    1.29
  -6   6   1   43.21    1.23
   5  -6  -1    3.16    0.13
   5  -6  -1    3.26    0.13
   5  -6  -1    3.45    0.29
  -5  -6   1    3.67    0.34
   5   6  -1    3.39    0.32
   5   6  -1    3.76    0.34
  -5   6   1    2.99    0.30
  -4  -6   1  170.58    4.15
   4  -6  -1  166.07    3.95
   4  -6  -1  169.48    3.96
  -4  -6   1  174.93    4.18
   4  -6  -1  167.90    4.22
   4   6  -1  166.69    4.11
   4   6  -1  170.42    4.15
  -4   6   1  168.16    4.11
  -3  -6   1    1.72    0.24
   3  -6  -1    1.93    0.21
  -3  -6   1    2.40    0.26
   3  -6  -1    2.30    0.18
   3  -6  -1    2.34    0.17
  -3   6   1    2.25    0.28
   3   6  -1    2.62    0.29
  -2  -6   1  179.09    4.22
  -2  -6   1  173.46    4.20
   2  -6  -1  172.20    4.10
   2  -6  -1  177.18    4.26
   2  -6  -1  175.57    4.11
  -2   6   1  168.94    4.21
   2   6  -1  168.70    4.23
  -1  -6   1   -0.03    0.14
  -1  -6   1   -0.10    0.14
   1  -6  -1    0.29    0.12
   1  -6  -1    0.13    0.10
   1  -6  -1    0.18    0.12
   1   6  -1    0.29    0.22
  -1   6   1   -0.02    0.20
   0  -6   1  106.77    2.60
   0  -6   1  104.97    2.59
   0  -6   1  103.20    2.55
   0  -6  -1  102.03    2.57
   0  -6  -1  107.92    2.59
   0  -6  -1  109.67    2.58
   0  -6   1  107.05    2.59
   0  -6  -1  104.35    2.57
   0   6   1  102.87    2.66
   0   6  -1  104.41    2.67
   1  -6   1    0.52    0.14
  -1  -6  -1    0.41    0.15
   1  -6   1    0.43    0.14
  -1  -6  -1    0.17    0.14
   1  -6   1    0.27    0.14
   1  -6   1    0.55    0.10
   1   6   1    0.34    0.18
  -1   6  -1    0.34    0.22
   2  -6   1   37.89    1.00
  -2  -6  -1   35.91    1.05
   2  -6   1   36.05    1.00
   2  -6   1   37.37    1.01
   2  -6   1   36.08    0.99
  -2   6  -1   36.97    1.11
   2   6   1   37.56    1.12
   3  -6   1    1.56    0.19
  -3  -6  -1    2.30    0.26
   3  -6   1    2.15    0.18
   3  -6   1    1.92    0.17
  -3   6  -1    1.56    0.26
   3   6   1    2.04    0.30
   4  -6   1   63.72    1.69
   4  -6   1   63.46    1.56
  -4  -6  -1   62.28    1.70
   4  -6   1   63.61    1.56
   4   6   1   63.31    1.74
  -4   6  -1   61.97    1.69
  -5  -6  -1   26.41    0.87
   5  -6   1   24.88    0.68
   5  -6   1   25.77    0.83
   5  -6   1   25.30    0.68
  -5   6  -1   24.62    0.83
   5   6   1   25.10    0.88
   5   6   1   25.32    0.88
   6  -6   1   82.05    2.02
   6  -6   1   83.85    2.26
   6  -6   1   83.27    2.11
   6  -6   1   84.76    2.02
  -6  -6  -1   88.56    2.26
   6   6   1   84.69    2.26
   6   6   1   86.43    2.25
  -6   6  -1   84.30    2.19
   7  -6   1   10.04    0.44
  -7  -6  -1   11.00    0.58
   7  -6   1   10.75    0.32
   7  -6   1   10.03    0.54
   7   6   1   10.58    0.33
   7   6   1   10.40    0.57
  -7   6  -1   10.77    0.49
   7   6   1    9.79    0.52
   8  -6   1   46.50    1.14
   8  -6   1   47.25    1.29
   8  -6   1   47.02    1.43
  -8  -6  -1   47.83    1.44
   8   6   1   45.26    1.41
   8   6   1   48.19    1.41
  -8   6  -1   47.80    1.33
   8   6   1   48.00    1.24
   9  -6   1    9.41    0.56
  -9  -6  -1    9.69    0.56
   9  -6   1    8.98    0.44
   9  -6   1    9.18    0.27
  -9   6  -1    8.99    0.45
   9   6   1   10.06    0.60
   9   6   1    9.65    0.39
  10  -6   1   39.78    1.15
  10  -6   1   40.40    1.31
 -10  -6  -1   39.05    1.29
  10   6   1   37.87    1.28
 -10   6  -1   38.06    1.13
  10   6   1   40.66    1.13
 -11  -6  -1   10.87    0.64
  11  -6   1   10.58    0.51
  11  -6   1   10.84    0.64
  11   6   1   10.77    0.54
  11   6   1   10.34    0.60
 -11   6  -1   10.19    0.47
  12  -6   1    6.02    0.53
  12  -6   1    5.57    0.41
 -12  -6  -1    6.04    0.52
  12   6   1    5.99    0.56
 -12   6  -1    5.82    0.35
  13  -6   1    0.74    0.26
 -13  -6  -1    1.53    0.35
  13  -6   1    1.07    0.36
  13   6   1    1.36    0.38
  14  -6   1    4.73    0.42
 -14  -6  -1    4.86    0.51
  14  -6   1    4.15    0.52
  14   6   1    4.09    0.53
  15  -6   1    5.31    0.60
  15  -6   1    4.21    0.43
 -15  -6  -1    4.25    0.52
  15   6   1    4.51    0.52
  16  -6   1    0.43    0.27
  16  -6   1   -0.15    0.35
 -16  -6  -1   -0.01    0.31
  16   6   1   -0.14    0.34
  17  -6   1    8.42    0.70
 -17  -6  -1   11.18    0.80
  17   6   1   10.70    0.83
  16  -7  -1   27.55    1.26
 -16  -7   1   28.00    1.22
  16   7  -1   28.05    1.22
 -15  -7   1    2.44    0.45
  15  -7  -1    1.68    0.43
  15   7  -1    0.84    0.42
  14  -7  -1   41.52    1.50
 -14  -7   1   44.43    1.53
  14  -7  -1   40.79    1.33
  14   7  -1   43.26    1.55
 -13  -7   1    7.52    0.62
  13  -7  -1    7.94    0.63
  13  -7  -1    7.17    0.48
  13   7  -1    7.60    0.58
 -12  -7   1   15.96    0.85
  12  -7  -1   15.61    0.82
  12  -7  -1   16.39    0.69
  12   7  -1   18.03    0.88
  11  -7  -1    6.70    0.46
  11  -7  -1    5.84    0.52
 -11  -7   1    5.50    0.53
  11   7  -1    5.59    0.55
  11   7  -1    6.59    0.53
 -11   7   1    6.50    0.41
  10  -7  -1   15.02    0.64
 -10  -7   1   14.86    0.76
  10  -7  -1   15.00    0.76
  10   7  -1   15.82    0.74
  10   7  -1   16.60    0.79
 -10   7   1   15.74    0.61
   9  -7  -1   12.27    0.55
  -9  -7   1   11.77    0.67
   9  -7  -1   11.74    0.61
   9   7  -1   11.55    0.63
  -9   7   1   10.96    0.54
   9   7  -1   11.21    0.64
   8  -7  -1    0.94    0.22
  -8  -7   1    0.81    0.27
   8  -7  -1    0.27    0.24
   8   7  -1    0.81    0.28
   8   7  -1    1.15    0.31
  -8   7   1    0.62    0.25
  -7  -7   1    6.11    0.47
   7  -7  -1    6.47    0.39
   7  -7  -1    5.37    0.40
   7   7  -1    6.50    0.48
   7   7  -1    6.82    0.50
  -7   7   1    6.28    0.41
  -6  -7   1   15.54    0.68
   6  -7  -1   14.39    0.60
  -6   7   1   14.57    0.62
   6   7  -1   13.64    0.64
   6   7  -1   15.48    0.67
   5  -7  -1    1.87    0.13
   5  -7  -1    2.24    0.26
   5  -7  -1    2.05    0.13
  -5  -7   1    2.70    0.32
   5   7  -1    1.93    0.29
  -5   7   1    2.09    0.30
   5   7  -1    2.23    0.35
   4  -7  -1    7.40    0.38
  -4  -7   1    6.72    0.43
   4  -7  -1    6.37    0.26
   4  -7  -1    6.40    0.27
   4   7  -1    6.59    0.44
  -4   7   1    6.80    0.45
   3  -7  -1    9.29    0.41
  -3  -7   1    8.57    0.46
   3  -7  -1    8.61    0.34
  -3  -7   1    8.62    0.47
   3  -7  -1    8.59    0.34
  -3   7   1    9.53    0.52
   3   7  -1    9.08    0.55
   2  -7  -1    3.17    0.24
  -2  -7   1    3.45    0.32
  -2  -7   1    3.90    0.33
   2  -7  -1    3.12    0.24
   2  -7  -1    3.77    0.25
   2   7  -1    3.39    0.38
  -2   7   1    3.47    0.37
   1  -7  -1   14.02    0.51
  -1  -7   1   14.37    0.57
   1  -7  -1   14.13    0.50
   1  -7  -1   13.71    0.45
  -1  -7   1   14.05    0.57
   1   7  -1   14.08    0.66
  -1   7   1   14.40    0.61
   0  -7   1    3.83    0.30
   0  -7   1    3.03    0.27
   0  -7  -1    3.20    0.26
   0  -7  -1    2.96    0.15
   0  -7  -1    3.20    0.15
   0  -7  -1    3.30    0.27
   0   7  -1    3.62    0.38
   0   7   1    3.97    0.39
  -1  -7  -1    3.04    0.27
   1  -7   1    3.16    0.26
  -1  -7  -1    3.04    0.28
   1  -7   1    2.40    0.18
   1  -7   1    2.77    0.25
  -1   7  -1    3.40    0.33
   1   7   1    3.45    0.38
  -2  -7  -1    0.76    0.21
   2  -7   1    0.50    0.14
   2  -7   1    0.60    0.16
   2  -7   1    0.63    0.16
  -2  -7  -1    1.05    0.22
  -2   7  -1    1.08    0.28
   2   7   1    0.65    0.28
  -3  -7  -1    8.04    0.46
  -3  -7  -1    8.13    0.45
   3  -7   1    7.65    0.34
   3  -7   1    8.12    0.35
   3  -7   1    7.73    0.37
  -3   7  -1    8.46    0.49
   3   7   1    7.36    0.51
  -4  -7  -1    3.13    0.32
   4  -7   1    3.30    0.23
   4  -7   1    3.66    0.23
   4  -7   1    3.37    0.29
   4   7   1    3.52    0.40
  -4   7  -1    3.89    0.34
   5  -7   1    9.02    0.46
   5  -7   1    9.47    0.33
   5  -7   1    8.95    0.34
  -5  -7  -1    9.35    0.52
   5   7   1    8.89    0.56
  -5   7  -1    9.82    0.51
  -6  -7  -1   21.62    0.83
   6  -7   1   21.77    0.78
   6  -7   1   21.09    0.70
   6  -7   1   21.48    0.58
   6  -7   1   20.80    0.58
  -6   7  -1   21.16    0.78
   6   7   1   22.65    0.86
  -7  -7  -1   -0.15    0.22
   7  -7   1   -0.03    0.15
   7  -7   1    0.03    0.06
   7  -7   1   -0.09    0.20
   7  -7   1    0.17    0.07
  -7   7  -1    0.25    0.20
   7   7   1   -0.26    0.23
   7   7   1    0.35    0.26
   8  -7   1    6.76    0.38
   8  -7   1    7.61    0.46
  -8  -7  -1    6.81    0.50
   8   7   1    7.01    0.53
   8   7   1    5.80    0.49
  -8   7  -1    6.07    0.44
   9  -7   1    2.76    0.28
   9  -7   1    2.38    0.34
  -9  -7  -1    3.09    0.39
   9   7   1    2.56    0.35
  -9   7  -1    2.91    0.34
  10  -7   1   40.83    1.33
  10  -7   1   38.31    1.15
 -10  -7  -1   39.08    1.34
  10   7   1   39.31    1.35
 -10   7  -1   37.49    1.17
 -11  -7  -1    4.57    0.49
  11  -7   1    4.09    0.36
  11  -7   1    4.33    0.46
  11   7   1    5.01    0.53
 -11   7  -1    4.11    0.36
 -12  -7  -1   21.00    0.93
  12  -7   1   20.21    0.93
  12  -7   1   19.99    0.76
  12   7   1   20.73    0.97
  13  -7   1    4.72    0.52
 -13  -7  -1    4.26    0.50
  13   7   1    5.36    0.59
 -14  -7  -1   24.19    1.07
  14  -7   1   23.61    1.08
  14   7   1   24.46    1.11
  15  -7   1    1.56    0.43
 -15  -7  -1    0.86    0.38
  15   7   1    0.84    0.43
  16  -7   1   15.55    0.97
 -16  -7  -1   18.92    1.00
  16   7   1   18.17    1.03
  15  -8  -1   12.31    0.83
  14  -8  -1    1.31    0.41
 -14  -8   1    1.26    0.39
  14   8  -1    1.57    0.45
 -13  -8   1   12.79    0.80
  13  -8  -1   13.40    0.79
  13   8  -1   11.62    0.80
 -12  -8   1   10.53    0.75
  12  -8  -1   11.73    0.75
  12   8  -1   10.81    0.74
  11  -8  -1   14.97    0.68
 -11  -8   1   15.63    0.83
  11  -8  -1   16.01    0.79
  11   8  -1   15.56    0.83
  11   8  -1   16.15    0.81
 -10  -8   1    8.60    0.63
  10  -8  -1    8.82    0.62
  10  -8  -1    8.91    0.51
 -10   8   1    8.53    0.52
  10   8  -1    9.29    0.65
  10   8  -1    7.94    0.61
   9  -8  -1   16.73    0.76
  -9  -8   1   16.61    0.81
   9  -8  -1   17.43    0.70
  -9   8   1   18.37    0.74
   9   8  -1   15.74    0.80
   9   8  -1   16.84    0.82
   8  -8  -1    7.75    0.46
  -8  -8   1    7.93    0.56
   8  -8  -1    8.22    0.51
   8   8  -1    6.45    0.56
   8   8  -1    8.30    0.58
  -8   8   1    7.67    0.52
   7  -8  -1    9.27    0.47
  -7  -8   1    9.40    0.60
   7  -8  -1    9.42    0.51
   7   8  -1    8.78    0.61
   7   8  -1    9.92    0.60
  -7   8   1   10.26    0.55
   6  -8  -1   11.48    0.55
  -6  -8   1   11.38    0.63
   6   8  -1   11.17    0.66
  -6   8   1   11.49    0.59
  -5  -8   1    9.13    0.54
   5  -8  -1    8.16    0.27
   5  -8  -1    7.96    0.44
  -5   8   1    8.18    0.52
   5   8  -1    8.36    0.52
   4  -8  -1    3.83    0.22
   4  -8  -1    3.90    0.31
  -4  -8   1    4.38    0.39
   4   8  -1    3.70    0.44
  -4   8   1    3.88    0.40
   3  -8  -1    1.45    0.20
   3  -8  -1    1.32    0.17
  -3  -8   1    1.74    0.27
   3   8  -1    1.59    0.33
  -3   8   1    1.02    0.29
  -2  -8   1   18.39    0.70
   2  -8  -1   17.85    0.58
   2  -8  -1   18.68    0.60
  -2   8   1   18.63    0.78
   2   8  -1   19.17    0.81
  -1  -8   1    4.34    0.34
   1  -8  -1    3.60    0.30
  -1   8   1    4.08    0.42
   1   8  -1    3.38    0.37
   0  -8  -1   29.44    0.92
   0  -8   1   30.12    0.94
   0   8  -1   30.74    1.08
   0   8   1   32.89    1.09
   1  -8   1    2.49    0.25
  -1  -8  -1    2.38    0.26
   1   8   1    2.50    0.33
  -1   8  -1    2.46    0.37
  -2  -8  -1    9.79    0.48
   2  -8   1    9.20    0.36
   2  -8   1    9.10    0.41
  -2   8  -1    9.30    0.57
   2   8   1    8.60    0.57
   3  -8   1    1.10    0.17
   3  -8   1    0.81    0.17
  -3  -8  -1    1.30    0.25
   3   8   1    0.99    0.31
  -3   8  -1    1.12    0.30
  -4  -8  -1    6.20    0.45
   4  -8   1    6.74    0.31
   4  -8   1    7.03    0.36
  -4   8  -1    6.94    0.50
   4   8   1    7.02    0.54
   5  -8   1    5.78    0.39
   5  -8   1    6.70    0.28
  -5  -8  -1    6.14    0.47
  -5   8  -1    6.25    0.47
   5   8   1    6.35    0.52
   6  -8   1   19.03    0.72
  -6  -8  -1   18.70    0.78
   6  -8   1   19.34    0.54
   6  -8   1   19.45    0.67
  -6   8  -1   19.67    0.81
   6   8   1   17.80    0.79
   7  -8   1    9.58    0.46
  -7  -8  -1   10.01    0.59
   7  -8   1    9.71    0.28
   7  -8   1   10.17    0.54
  -7   8  -1   10.04    0.56
   7   8   1    9.66    0.64
  -8  -8  -1   38.87    1.29
   8  -8   1   35.60    1.11
   8  -8   1   38.50    1.26
  -8   8  -1   38.03    1.23
   8   8   1   39.63    1.32
   9  -8   1   17.15    0.76
  -9  -8  -1   17.10    0.83
  -9   8  -1   17.55    0.75
   9   8   1   17.55    0.85
  10  -8   1   20.44    0.87
 -10  -8  -1   20.83    0.94
 -10   8  -1   19.26    0.79
  10   8   1   19.13    0.92
 -11  -8  -1   24.98    1.06
  11  -8   1   25.71    1.02
 -11   8  -1   23.44    0.89
  11   8   1   24.24    1.07
  12  -8   1    7.62    0.60
 -12  -8  -1    6.82    0.62
  12   8   1    5.82    0.61
  13  -8   1   16.41    0.86
 -13  -8  -1   15.56    0.89
  13   8   1   13.97    0.88
 -14  -8  -1   -0.03    0.31
  14  -8   1    0.36    0.35
  14   8   1    0.19    0.38
  15  -8   1    6.41    0.65
  13  -9  -1   19.21    0.97
 -13  -9   1   20.06    1.03
  13   9  -1   20.36    1.05
 -12  -9   1    0.78    0.37
  12  -9  -1    1.05    0.37
  12   9  -1    1.26    0.43
  11  -9  -1   26.41    1.08
 -11  -9   1   25.12    1.10
  11   9  -1   24.16    1.10
  10  -9  -1    0.25    0.28
 -10  -9   1    1.87    0.39
  10   9  -1    1.56    0.39
  10   9  -1    1.54    0.42
 -10   9   1    1.85    0.35
   9  -9  -1   25.78    0.99
  -9  -9   1   26.00    1.08
  -9   9   1   25.51    0.98
   9   9  -1   25.10    1.08
  -8  -9   1    0.26    0.29
  -8   9   1    0.85    0.33
   8   9  -1    0.31    0.35
  -7  -9   1   33.58    1.23
   7  -9  -1   35.97    1.14
  -7   9   1   35.00    1.19
   7   9  -1   34.94    1.28
  -6  -9   1    0.11    0.25
   6   9  -1    0.38    0.27
  -6   9   1    0.41    0.29
  -5  -9   1   32.82    1.15
   5   9  -1   34.37    1.24
  -5   9   1   34.33    1.18
  -4  -9   1    0.02    0.23
   4  -9  -1    0.31    0.12
  -4   9   1    0.67    0.30
   4   9  -1    0.12    0.31
  -3  -9   1   17.33    0.72
   3  -9  -1   15.85    0.54
  -3   9   1   16.30    0.77
   3   9  -1   14.12    0.77
  -2  -9   1   -0.11    0.19
   2  -9  -1   -0.06    0.14
   2   9  -1    0.12    0.24
  -2   9   1   -0.18    0.28
  -1  -9   1   40.47    1.20
   1  -9  -1   38.58    1.12
  -1   9   1   38.75    1.32
   1   9  -1   37.96    1.33
   0  -9   1    4.92    0.38
   0  -9  -1    4.98    0.37
   0   9   1    4.92    0.46
   0   9  -1    4.83    0.50
  -1  -9  -1   25.28    0.87
   1  -9   1   25.49    0.84
  -1   9  -1   26.99    1.00
   1   9   1   27.00    1.04
   2  -9   1    2.19    0.24
  -2  -9  -1    1.91    0.29
   2   9   1    2.03    0.40
  -2   9  -1    1.98    0.38
   3  -9   1   26.70    0.81
  -3  -9  -1   27.36    0.94
  -3   9  -1   26.47    1.03
   3   9   1   25.62    1.01
   4  -9   1    0.97    0.16
  -4  -9  -1    0.72    0.25
  -4   9  -1    1.12    0.33
   4   9   1    0.91    0.29
  -5  -9  -1   34.47    1.15
   5  -9   1   32.04    0.88
   5   9   1   32.72    1.19
  -5   9  -1   31.73    1.15
  -6  -9  -1    1.42    0.31
   6   9   1    1.95    0.41
  -6   9  -1    1.29    0.33
  -7  -9  -1   26.58    1.03
  -7   9  -1   25.65    0.99
   7   9   1   25.51    1.08
  -8  -9  -1    2.41    0.39
   8   9   1    2.60    0.45
  -8   9  -1    1.91    0.35
   9  -9   1   16.41    0.78
  -9  -9  -1   17.13    0.84
  -9   9  -1   15.58    0.74
  10  -9   1    1.06    0.35
 -10  -9  -1    2.04    0.40
 -10   9  -1    1.78    0.33
 -11  -9  -1   10.91    0.72
  11  -9   1    9.09    0.67
  11   9   1   10.45    0.76
 -12  -9  -1    0.16    0.31
  12  -9   1   -0.40    0.30
  12   9   1    0.28    0.37
  13  -9   1   16.02    0.90
 -13  -9  -1   13.21    0.86
  13   9   1   15.02    0.93
 -10 -10   1    4.69    0.57
  -9 -10   1    1.58    0.41
   9  10  -1    3.08    0.52
  -9  10   1    2.26    0.43
  -8 -10   1   12.24    0.74
  -8  10   1   13.07    0.76
   8  10  -1   13.68    0.84
  -7 -10   1    5.83    0.55
   7  10  -1    6.73    0.65
  -7  10   1    6.75    0.57
  -6 -10   1   29.82    1.14
   6  10  -1   31.55    1.24
  -6  10   1   29.93    1.15
  -5 -10   1    1.37    0.34
   5  10  -1    1.98    0.44
  -5  10   1    0.51    0.34
  -4 -10   1    9.41    0.56
  -4  10   1    8.00    0.63
   4  10  -1    7.75    0.68
  -3 -10   1    0.84    0.28
   3 -10  -1    0.82    0.17
  -3  10   1    0.34    0.33
   3  10  -1    0.96    0.38
  -2 -10   1   20.91    0.83
   2 -10  -1   21.82    0.72
   2  10  -1   21.36    0.94
  -2  10   1   22.08    0.98
   1 -10  -1    2.34    0.26
  -1  10   1    1.90    0.42
   1  10  -1    2.60    0.46
   0 -10  -1   41.32    1.23
   0 -10   1   40.82    1.24
   0  10  -1   42.17    1.46
   0  10   1   40.76    1.41
  -1 -10  -1    0.05    0.20
   1 -10   1    0.00    0.18
  -1  10  -1    0.57    0.36
   1  10   1   -0.11    0.34
  -2 -10  -1   25.45    0.94
   2 -10   1   27.22    0.87
   2  10   1   27.22    1.08
  -2  10  -1   28.61    1.12
  -3 -10  -1    1.01    0.29
   3 -10   1    1.92    0.23
  -3  10  -1    1.38    0.32
   3  10   1    1.60    0.43
   4 -10   1   16.21    0.55
  -4 -10  -1   15.62    0.74
   4  10   1   15.30    0.88
  -4  10  -1   16.20    0.83
  -5 -10  -1    5.61    0.50
   5  10   1    7.30    0.67
  -5  10  -1    6.27    0.57
  -6 -10  -1    8.98    0.60
   6  10   1    9.05    0.73
  -6  10  -1    9.80    0.66
  -7 -10  -1    2.75    0.41
   7  10   1    1.75    0.46
  -7  10  -1    1.27    0.36
  -8 -10  -1   10.34    0.68
  -8  10  -1   11.07    0.68
  -9 -10  -1    1.91    0.40
  -9  10  -1    1.88    0.42
 -10 -10  -1    2.80    0.48
  -6 -11   1    0.09    0.28
   6  11  -1    0.07    0.41
  -6  11   1    0.19    0.39
  -5 -11   1    1.73    0.38
   5  11  -1    0.59    0.43
  -5  11   1    1.54    0.42
  -4 -11   1    0.40    0.29
   4  11  -1    0.87    0.44
  -4  11   1    1.09    0.40
  -3 -11   1    2.65    0.39
  -3  11   1    3.48    0.52
   3  11  -1    2.01    0.48
  -2 -11   1   -0.43    0.23
   2  11  -1    0.16    0.38
  -2  11   1   -0.41    0.33
  -1 -11   1    0.37    0.25
   1 -11  -1    0.19    0.20
   1  11  -1   -0.63    0.34
  -1  11   1    0.24    0.38
   0 -11  -1    0.06    0.21
   0 -11   1   -0.30    0.20
   0  11   1    0.22    0.36
   0  11  -1   -0.04    0.37
  -1 -11  -1    0.17    0.22
   1 -11   1    0.16    0.20
  -1  11  -1    0.67    0.39
   1  11   1    0.70    0.41
  -2 -11  -1    0.06    0.24
   2 -11   1   -0.10    0.18
   2  11   1   -0.13    0.36
  -2  11  -1    0.15    0.36
  -3 -11  -1    0.23    0.26
   3  11   1    1.07    0.43
  -3  11  -1    0.35    0.37
  -4 -11  -1    9.63    0.63
  -4  11  -1   10.18    0.74
   4  11   1    9.52    0.79
  -5 -11  -1    0.69    0.31
   5  11   1   -0.11    0.29
  -5  11  -1    0.92    0.38
  -6 -11  -1    5.10    0.53
   6  11   1    5.45    0.61
  -6  11  -1    5.80    0.60
  20   0  -2   -0.35    0.38
  20   0  -2   -0.10    0.36
  19   0  -2   -0.01    0.34
  19   0  -2   -0.37    0.26
  18   0  -2    2.62    0.40
  18   0  -2    2.60    0.49
  17   0  -2    0.24    0.32
  17   0  -2   -0.34    0.31
  16   0  -2    4.70    0.49
  16   0  -2    3.36    0.46
  15   0  -2    0.16    0.30
 -15   0   2    0.24    0.20
  15   0  -2   -0.12    0.26
  14   0  -2   65.29    1.88
 -14   0   2   64.74    1.79
  14   0  -2   65.25    1.96
 -13   0   2    0.01    0.19
  13   0  -2   -0.11    0.19
  13   0  -2   -0.12    0.18
  12   0  -2   33.91    1.19
 -12   0   2   36.81    1.08
  12   0  -2   36.84    1.08
  12   0  -2   36.19    1.15
  11   0  -2    0.34    0.25
  11   0  -2    0.39    0.23
 -11   0   2    0.23    0.18
  11   0  -2   -0.07    0.17
 -10   0   2   95.78    2.41
  10   0  -2   93.59    2.56
  10   0  -2   96.78    2.46
  10   0  -2   98.54    2.42
   9   0  -2   -0.05    0.13
   9   0  -2    0.31    0.18
  -9   0   2    0.05    0.13
   9   0  -2    0.09    0.14
   8   0  -2  127.04    3.01
   8   0  -2  122.34    3.03
   8   0  -2  121.72    3.17
  -8   0   2  125.11    3.01
   7   0  -2    0.08    0.11
  -7   0   2   -0.18    0.10
   7   0  -2   -0.13    0.13
   7   0  -2    0.11    0.15
   6   0  -2   55.16    1.48
   6   0  -2   58.87    1.46
  -6   0   2   60.02    1.49
  -6   0   2   59.00    1.46
   5   0  -2   -0.15    0.09
  -5   0   2   -0.09    0.09
   5   0  -2   -0.13    0.12
   5   0  -2   -0.08    0.03
  -5   0   2   -0.08    0.11
  -4   0   2  338.13    7.97
   4   0  -2  332.15    7.80
   4   0  -2  343.02    7.97
   4   0  -2  331.78    7.92
  -4   0   2  347.22    8.04
  -3   0   2   -0.85    0.09
   3   0  -2   -0.79    0.09
  -3   0   2   -0.86    0.07
  -3   0   2   -0.67    0.07
  -2   0   2  259.61    6.14
  -2   0   2  255.17    6.07
   1   0  -2   -0.63    0.02
   1   0  -2   -0.67    0.02
  -1   0   2   -0.49    0.03
   0   0  -2   -0.15    0.02
   0   0  -2   -0.12    0.02
   0   0   2   -0.12    0.02
  -1   0  -2   -0.06    0.04
   1   0   2    0.00    0.03
  -1   0  -2   -0.05    0.02
   1   0   2   -0.09    0.03
   1   0   2   -0.04    0.02
  -1   0  -2   -0.07    0.03
  -2   0  -2  242.99    5.73
   2   0   2  238.16    5.47
  -2   0  -2  241.14    5.49
  -2   0  -2  196.52    5.43
  -3   0  -2   -0.14    0.07
  -3   0  -2    0.05    0.09
   3   0   2   -0.11    0.07
  -3   0  -2   -0.11    0.07
   3   0   2   -0.17    0.07
   3   0   2   -0.12    0.07
   4   0   2   77.84    1.84
  -4   0  -2   75.67    1.82
  -4   0  -2   76.02    1.92
   4   0   2   74.22    1.92
  -4   0  -2   75.50    1.84
   4   0   2   74.05    1.82
  -5   0  -2    0.00    0.09
  -5   0  -2   -0.03    0.08
   5   0   2   -0.04    0.10
  -5   0  -2    0.00    0.10
   5   0   2   -0.01    0.12
   5   0   2    0.02    0.09
  -6   0  -2   93.93    2.25
  -6   0  -2   89.28    2.25
   6   0   2   91.22    2.25
  -6   0  -2   96.46    2.37
   6   0   2   93.47    2.26
   6   0   2   90.54    2.37
  -7   0  -2   -0.02    0.09
   7   0   2    0.11    0.13
   7   0   2    0.00    0.14
  -7   0  -2   -0.16    0.07
  -7   0  -2   -0.03    0.11
   7   0   2    0.02    0.10
  -8   0  -2   79.77    1.97
   8   0   2   79.35    1.97
   8   0   2   75.37    1.97
   8   0   2   77.31    2.08
  -9   0  -2   -0.23    0.12
   9   0   2    0.07    0.14
   9   0   2   -0.19    0.11
   9   0   2   -0.33    0.17
  10   0   2   26.27    0.84
 -10   0  -2   24.42    0.80
  10   0   2   26.31    0.81
  10   0   2   24.66    0.86
  11   0   2   -0.18    0.17
  11   0   2    0.26    0.17
 -11   0  -2    0.14    0.17
 -11   0  -2    0.36    0.10
  11   0   2   -0.12    0.23
  12   0   2   15.86    0.68
 -12   0  -2   15.40    0.63
  12   0   2   15.40    0.66
 -12   0  -2   15.40    0.45
  13   0   2    0.35    0.26
  13   0   2   -0.01    0.27
 -13   0  -2    0.21    0.20
 -14   0  -2   12.01    0.58
  14   0   2   13.00    0.64
  14   0   2   12.19    0.70
 -15   0  -2    0.19    0.21
  15   0   2    0.54    0.31
  15   0   2    0.62    0.28
  16   0   2   14.49    0.73
 -16   0  -2   12.76    0.64
  16   0   2   11.34    0.68
  17   0   2    0.17    0.27
  17   0   2    0.28    0.31
  18   0   2    3.04    0.45
  18   0   2    3.38    0.47
  19   0   2    0.42    0.35
  19   0   2   -0.21    0.27
  20   0   2    0.43    0.39
  20   0   2    0.60    0.34
  20  -1  -2   13.32    0.94
  20  -1  -2   15.18    0.89
  20   1  -2   14.45    0.93
  20   1  -2   16.06    0.94
  19  -1  -2    1.85    0.43
  19  -1  -2    0.45    0.42
  19   1  -2    0.45    0.39
  19   1  -2    0.94    0.41
  18  -1  -2   25.11    1.13
  18  -1  -2   27.81    1.11
  18   1  -2   26.56    1.17
  18   1  -2   25.87    1.08
  17  -1  -2    2.35    0.42
  17  -1  -2    1.76    0.45
  17   1  -2    2.09    0.43
  17   1  -2    2.41    0.43
  16  -1  -2    6.48    0.48
  16  -1  -2    6.59    0.54
 -16  -1   2    6.60    0.47
  16   1  -2    6.64    0.57
  16   1  -2    6.59    0.52
  15  -1  -2   16.88    0.78
  15  -1  -2   16.36    0.85
 -15  -1   2   16.88    0.72
  15   1  -2   18.88    0.83
  15   1  -2   18.14    0.84
  14  -1  -2    2.90    0.38
  14  -1  -2    3.61    0.39
 -14  -1   2    3.18    0.34
  14   1  -2    3.62    0.42
 -14   1   2    3.48    0.31
  14   1  -2    3.71    0.39
 -13  -1   2   37.43    1.15
  13  -1  -2   34.94    1.26
  13  -1  -2   38.08    1.10
  13  -1  -2   35.96    1.18
  13   1  -2   36.55    1.24
  13   1  -2   37.58    1.21
 -13   1   2   37.07    1.09
 -12  -1   2    6.90    0.42
  12  -1  -2    6.78    0.41
  12  -1  -2    6.76    0.38
 -12  -1   2    6.66    0.23
  12  -1  -2    6.35    0.45
  12   1  -2    5.65    0.47
  12   1  -2    6.75    0.43
 -12   1   2    6.96    0.37
  11  -1  -2   19.64    0.78
  11  -1  -2   21.59    0.68
  11  -1  -2   20.28    0.73
 -11  -1   2   20.53    0.73
 -11  -1   2   20.87    0.55
 -11   1   2   20.72    0.67
  11   1  -2   20.71    0.79
  11   1  -2   20.65    0.76
  10  -1  -2   39.22    1.16
 -10  -1   2   39.73    0.98
 -10  -1   2   39.93    1.14
  10  -1  -2   38.63    1.23
  10  -1  -2   40.26    1.09
  10   1  -2   39.03    1.17
 -10   1   2   40.21    1.09
  10   1  -2   38.42    1.20
  10   1  -2   40.90    1.15
  -9  -1   2   67.80    1.74
   9  -1  -2   64.85    1.74
   9  -1  -2   63.40    1.83
   9  -1  -2   68.20    1.68
  -9  -1   2   65.77    1.58
   9   1  -2   69.84    1.74
  -9   1   2   64.90    1.67
   9   1  -2   65.75    1.75
   9   1  -2   64.88    1.81
   8  -1  -2   93.65    2.41
  -8  -1   2   95.27    2.41
   8  -1  -2   93.84    2.54
   8  -1  -2  100.73    2.37
  -8  -1   2   98.16    2.28
  -8   1   2   97.20    2.36
   8   1  -2   94.65    2.43
   8   1  -2   95.34    2.51
   8   1  -2  104.75    2.44
  -7  -1   2   70.42    1.67
   7  -1  -2   67.72    1.78
   7  -1  -2   68.11    1.87
   7  -1  -2   69.77    1.73
  -7  -1   2   71.17    1.78
   7   1  -2   72.36    1.79
   7   1  -2   68.17    1.79
   7   1  -2   69.20    1.84
  -7   1   2   71.06    1.73
   7   1  -2   69.57    1.67
  -7   1   2   75.94    1.81
  -6  -1   2   27.96    0.79
   6  -1  -2   27.43    0.79
   6  -1  -2   28.16    0.73
  -6  -1   2   27.41    0.70
  -6  -1   2   27.85    0.79
   6   1  -2   27.61    0.81
   6   1  -2   26.25    0.79
   6   1  -2   28.21    0.79
  -6   1   2   29.22    0.80
   6   1  -2   27.61    0.70
  -6   1   2   27.45    0.73
   5  -1  -2   72.73    1.68
   5  -1  -2   73.46    1.76
   5  -1  -2   71.90    1.80
  -5  -1   2   72.38    1.81
  -5  -1   2   73.32    1.81
  -5  -1   2   72.97    1.73
  -5   1   2   72.47    1.75
   5   1  -2   72.85    1.73
   5   1  -2   71.30    1.81
   5   1  -2   77.08    1.82
  -5   1   2   75.87    1.81
   4  -1  -2   84.73    1.96
  -4  -1   2   84.33    2.06
   4  -1  -2   84.74    2.01
   4  -1  -2   82.73    2.05
  -4  -1   2   84.58    2.05
  -4  -1   2   85.28    2.00
  -4   1   2   86.83    2.06
   4   1  -2   90.32    2.07
   4   1  -2   83.86    2.00
   4   1  -2   82.25    2.05
  -4   1   2   85.76    2.01
  -3  -1   2  551.88   12.61
   3  -1  -2  499.43   12.30
  -3  -1   2  553.60   12.70
   3  -1  -2  506.16   12.30
  -3  -1   2  527.31   12.36
  -3  -1   2  539.50   12.69
  -3   1   2  555.84   12.47
   3   1  -2  527.74   12.41
   3   1  -2  538.61   12.50
  -2  -1   2   39.61    0.92
   2  -1  -2   37.32    0.89
  -2  -1   2   39.77    0.94
   2  -1  -2   33.62    0.88
  -2  -1   2   38.03    0.91
   2   1  -2   36.37    0.94
  -2   1   2   38.68    0.88
   2   1  -2   33.18    0.90
   2   1  -2   38.62    0.92
  -1  -1   2  129.49    3.11
  -1  -1   2  130.51    3.10
  -1  -1   2  137.15    3.08
   1   1  -2  131.67    3.28
  -1   1   2  133.69    3.12
   0  -1   2    2.03    0.12
   0  -1  -2    1.79    0.11
   0   1  -2    1.88    0.07
   0   1   2    2.66    0.10
   0   1  -2    2.39    0.11
   1  -1   2  282.96    7.08
  -1  -1  -2  280.57    7.34
  -1  -1  -2  312.10    7.08
  -1   1  -2  273.69    7.10
  -1   1  -2  333.26    7.41
   1   1   2  327.51    7.13
   1   1   2  276.02    7.32
  -2  -1  -2   21.33    0.56
   2  -1   2   20.85    0.54
   2  -1   2   20.18    0.58
  -2  -1  -2   20.88    0.56
  -2  -1  -2   20.82    0.56
   2  -1   2   20.24    0.51
  -2   1  -2   21.22    0.58
   2   1   2   20.03    0.56
   2   1   2   20.82    0.57
  -2   1  -2   21.53    0.55
  -2   1  -2   21.32    0.51
   2   1   2   21.45    0.56
  -3  -1  -2   22.60    0.63
   3  -1   2   22.66    0.65
   3  -1   2   22.01    0.59
  -3  -1  -2   21.67    0.62
   3  -1   2   21.56    0.58
  -3  -1  -2   23.89    0.63
  -3   1  -2   23.22    0.60
  -3   1  -2   23.33    0.65
  -3   1  -2   22.64    0.58
   3   1   2   23.42    0.63
   3   1   2   21.84    0.62
   3   1   2   23.58    0.64
   4  -1   2   36.77    0.92
  -4  -1  -2   34.01    0.94
   4  -1   2   35.39    0.90
  -4  -1  -2   36.41    0.94
  -4  -1  -2   36.45    0.97
   4  -1   2   35.79    0.99
   4   1   2   35.88    0.97
  -4   1  -2   37.81    0.99
  -4   1  -2   36.57    0.91
   4   1   2   36.03    0.95
  -4   1  -2   37.14    0.92
   4   1   2   34.53    0.94
  -5  -1  -2   56.66    1.47
   5  -1   2   56.64    1.40
  -5  -1  -2   57.53    1.44
   5  -1   2   54.29    1.39
  -5  -1  -2   56.44    1.42
   5  -1   2   55.88    1.49
   5   1   2   56.73    1.43
  -5   1  -2   57.89    1.40
   5   1   2   53.63    1.42
   5   1   2   55.41    1.48
  -5   1  -2   59.39    1.50
  -5   1  -2   58.29    1.40
  -6  -1  -2    2.18    0.18
   6  -1   2    1.81    0.20
  -6  -1  -2    1.70    0.16
   6  -1   2    1.88    0.16
  -6  -1  -2    1.61    0.18
   6  -1   2    2.07    0.16
   6   1   2    2.08    0.19
  -6   1  -2    1.97    0.20
  -6   1  -2    2.05    0.16
  -6   1  -2    1.97    0.17
   6   1   2    1.73    0.17
   6   1   2    1.48    0.17
  -7  -1  -2   44.70    1.18
  -7  -1  -2   44.70    1.21
   7  -1   2   40.97    1.22
   7  -1   2   43.70    1.13
  -7  -1  -2   43.70    1.09
   7  -1   2   43.81    1.15
  -7   1  -2   45.33    1.16
   7   1   2   42.45    1.22
   7   1   2   42.27    1.18
   7   1   2   44.00    1.18
  -7   1  -2   42.79    1.13
   8  -1   2    0.22    0.12
  -8  -1  -2   -0.08    0.09
   8  -1   2    0.20    0.14
   8  -1   2    0.08    0.13
  -8  -1  -2    0.38    0.16
  -8   1  -2    0.23    0.12
   8   1   2    0.04    0.16
   8   1   2    0.19    0.13
   8   1   2    0.33    0.15
  -8   1  -2    0.13    0.12
  -9  -1  -2   14.12    0.54
   9  -1   2   13.47    0.59
   9  -1   2   14.46    0.50
  -9  -1  -2   13.65    0.43
   9  -1   2   13.91    0.52
   9   1   2   12.84    0.54
  -9   1  -2   14.33    0.49
   9   1   2   13.71    0.56
   9   1   2   14.08    0.54
 -10  -1  -2   13.05    0.42
  10  -1   2   13.07    0.61
  10  -1   2   13.01    0.51
 -10  -1  -2   14.06    0.56
  10  -1   2   13.26    0.53
  10   1   2   13.08    0.57
 -10   1  -2   13.08    0.49
  10   1   2   12.06    0.54
 -11  -1  -2   11.39    0.53
  11  -1   2   11.30    0.47
  11  -1   2   10.69    0.59
 -11  -1  -2   10.73    0.37
  11  -1   2    9.35    0.49
  11   1   2    9.49    0.53
 -11   1  -2   10.35    0.45
  11   1   2   10.72    0.56
 -12  -1  -2   60.45    1.49
  12  -1   2   57.67    1.76
 -12  -1  -2   60.28    1.67
  12  -1   2   59.17    1.65
  12  -1   2   60.85    1.62
 -12   1  -2   58.83    1.61
  12   1   2   59.60    1.68
  12   1   2   58.99    1.75
  13  -1   2   10.39    0.52
 -13  -1  -2   11.19    0.57
  13  -1   2   10.29    0.65
  13  -1   2   11.40    0.57
 -13   1  -2   10.28    0.49
  13   1   2   11.73    0.64
  13   1   2   11.83    0.62
 -14  -1  -2   32.40    1.09
  14  -1   2   32.31    1.22
  14  -1   2   33.88    1.12
 -14   1  -2   35.71    1.07
  14   1   2   32.80    1.14
  14   1   2   33.24    1.17
  15  -1   2    2.00    0.40
  15  -1   2    2.48    0.32
 -15  -1  -2    2.15    0.31
  15   1   2    2.02    0.38
  15   1   2    2.72    0.39
 -15   1  -2    2.23    0.29
  16  -1   2   31.56    1.15
  16  -1   2   30.68    1.21
 -16  -1  -2   32.39    1.13
  16   1   2   35.57    1.22
  16   1   2   32.97    1.25
 -17  -1  -2    0.80    0.27
  17  -1   2    1.32    0.34
  17  -1   2    1.34    0.36
  17   1   2    1.38    0.33
  17   1   2    1.92    0.42
  18  -1   2   24.56    1.05
  18  -1   2   26.41    1.14
  18   1   2   24.33    1.14
  18   1   2   27.54    1.12
  19  -1   2    0.38    0.31
  19  -1   2    0.37    0.35
  19   1   2    1.22    0.42
  19   1   2    0.26    0.38
  20  -1   2   12.97    0.81
  20  -1   2   11.97    0.82
  20   1   2   12.34    0.85
  20   1   2   13.89    0.91
  20  -2  -2    2.96    0.51
  20  -2  -2    2.87    0.58
  20   2  -2    1.66    0.47
  20   2  -2    1.90    0.50
  19  -2  -2   53.55    1.73
  19  -2  -2   47.32    1.79
  19   2  -2   51.47    1.79
  19   2  -2   52.81    1.79
  18  -2  -2    2.09    0.49
  18  -2  -2    2.61    0.44
  18   2  -2    2.77    0.44
  18   2  -2    2.01    0.43
  17  -2  -2   22.33    1.06
 -17  -2   2   20.20    0.91
  17  -2  -2   21.38    0.94
  17   2  -2   22.32    1.00
  17   2  -2   24.31    1.04
  16  -2  -2   -0.34    0.33
 -16  -2   2    0.74    0.28
  16  -2  -2    0.42    0.22
  16   2  -2    0.94    0.34
  16   2  -2    0.42    0.32
 -15  -2   2   18.26    0.78
  15  -2  -2   17.92    0.90
  15  -2  -2   18.99    0.81
  15   2  -2   20.03    0.88
  15   2  -2   19.03    0.86
  14  -2  -2    0.34    0.24
  14  -2  -2    0.65    0.26
 -14  -2   2    0.54    0.24
  14   2  -2    0.77    0.30
  14   2  -2   -0.09    0.19
  13  -2  -2   30.77    1.00
 -13  -2   2   29.30    1.01
  13  -2  -2   28.12    1.10
 -13   2   2   29.65    0.89
  13   2  -2   30.16    1.06
  13   2  -2   29.38    1.05
 -12  -2   2    2.74    0.33
 -12  -2   2    2.47    0.20
  12  -2  -2    2.91    0.33
  12  -2  -2    2.72    0.25
  12  -2  -2    2.39    0.37
 -12   2   2    2.37    0.22
  12   2  -2    2.91    0.33
  12   2  -2    2.27    0.32
  11  -2  -2   38.33    1.02
  11  -2  -2   36.02    1.12
  11  -2  -2   35.91    1.19
 -11  -2   2   35.29    1.12
 -11  -2   2   37.09    0.97
 -11   2   2   36.81    1.01
  11   2  -2   36.03    1.15
  11   2  -2   36.52    1.16
 -10  -2   2    2.53    0.20
  10  -2  -2    2.32    0.20
  10  -2  -2    1.87    0.31
  10  -2  -2    2.78    0.29
 -10  -2   2    2.54    0.29
 -10   2   2    2.48    0.20
  10   2  -2    2.38    0.31
  10   2  -2    1.93    0.27
   9  -2  -2   38.03    1.19
   9  -2  -2   37.19    1.10
  -9  -2   2   38.84    1.00
   9  -2  -2   38.50    1.01
  -9  -2   2   39.73    1.13
   9   2  -2   38.59    1.14
  -9   2   2   38.16    1.01
   9   2  -2   37.16    1.13
   9   2  -2   39.15    1.01
   8  -2  -2   18.08    0.62
   8  -2  -2   17.84    0.68
  -8  -2   2   19.01    0.54
  -8  -2   2   18.20    0.64
   8  -2  -2   18.42    0.53
   8   2  -2   17.61    0.63
   8   2  -2   18.56    0.54
   8   2  -2   17.93    0.63
  -8   2   2   16.93    0.52
   7  -2  -2    1.69    0.14
   7  -2  -2    1.47    0.19
   7  -2  -2    1.41    0.22
  -7  -2   2    1.77    0.15
  -7  -2   2    1.84    0.21
   7   2  -2    1.75    0.16
   7   2  -2    1.80    0.20
   7   2  -2    1.82    0.21
   7   2  -2    1.66    0.19
   6  -2  -2    0.91    0.09
   6  -2  -2    0.96    0.15
   6  -2  -2    0.84    0.09
  -6  -2   2    0.98    0.17
  -6  -2   2    0.67    0.16
  -6  -2   2    0.73    0.11
   6  -2  -2    0.58    0.17
  -6   2   2    1.00    0.09
   6   2  -2    0.55    0.13
  -6   2   2    0.85    0.08
   6   2  -2    1.01    0.17
   6   2  -2    0.91    0.13
   6   2  -2    0.87    0.15
   5  -2  -2    0.67    0.08
  -5  -2   2    0.55    0.14
  -5  -2   2    0.66    0.12
   5  -2  -2    0.47    0.13
  -5  -2   2    0.69    0.15
   5  -2  -2    0.60    0.07
  -5   2   2    0.38    0.05
   5   2  -2    0.63    0.11
  -5   2   2    0.60    0.08
   5   2  -2    0.47    0.11
  -5   2   2    0.70    0.07
   5   2  -2    0.81    0.15
   5   2  -2    0.60    0.15
   4  -2  -2    1.54    0.16
  -4  -2   2    1.05    0.13
  -4  -2   2    1.26    0.15
   4  -2  -2    1.02    0.10
  -4  -2   2    1.50    0.16
   4   2  -2    1.04    0.13
  -4   2   2    1.13    0.10
   4   2  -2    0.96    0.15
  -4   2   2    0.95    0.06
   4   2  -2    1.11    0.13
  -4   2   2    1.07    0.06
  -3  -2   2   14.04    0.46
  -3  -2   2   14.78    0.44
  -3  -2   2   14.08    0.44
  -3  -2   2   13.40    0.45
   3  -2  -2   14.59    0.41
  -3   2   2   14.00    0.40
   3   2  -2   14.56    0.44
   3   2  -2   14.16    0.44
  -2  -2   2   16.61    0.47
   2  -2  -2   16.70    0.41
  -2  -2   2   16.94    0.51
  -2  -2   2   16.31    0.48
  -2  -2   2   17.18    0.51
   2  -2  -2   17.19    0.47
   2   2  -2   16.59    0.49
   2   2  -2   16.82    0.48
  -2   2   2   16.75    0.47
   1  -2  -2   10.72    0.30
  -1  -2   2   10.88    0.36
  -1  -2   2   11.04    0.32
  -1  -2   2   11.29    0.36
   1  -2  -2   11.05    0.35
   1   2  -2   10.98    0.31
   1   2  -2   10.55    0.36
  -1   2   2   11.07    0.30
   1   2  -2   10.97    0.33
  -1   2   2   10.35    0.35
   1   2  -2   10.84    0.35
   0  -2   2    9.73    0.27
   0  -2   2    9.38    0.29
   0  -2   2    9.63    0.32
   0  -2  -2    9.51    0.29
   0  -2   2    9.68    0.32
   0  -2  -2   10.09    0.32
   0   2  -2    9.19    0.33
   0   2  -2    9.20    0.31
   0   2   2    9.56    0.29
   0   2  -2    9.62    0.28
   0   2  -2    9.83    0.29
   0   2   2    9.11    0.33
  -1  -2  -2   36.61    0.96
   1  -2   2   36.95    0.93
   1  -2   2   37.04    0.96
  -1  -2  -2   37.33    0.95
   1  -2   2   38.36    0.95
  -1  -2  -2   37.74    0.94
  -1  -2  -2   36.89    0.95
  -1   2  -2   37.62    0.95
  -1   2  -2   37.84    0.94
   1   2   2   37.92    0.94
   1   2   2   37.08    0.95
  -1   2  -2   39.23    0.96
   1   2   2   34.93    0.95
  -2  -2  -2    3.05    0.17
  -2  -2  -2    2.59    0.20
  -2  -2  -2    2.70    0.15
   2  -2   2    2.61    0.17
  -2  -2  -2    2.51    0.20
   2   2   2    2.38    0.16
  -2   2  -2    2.89    0.18
  -2   2  -2    2.39    0.18
   2   2   2    2.50    0.18
   2   2   2    2.60    0.18
   2   2   2    2.53    0.20
  -2   2  -2    3.02    0.16
   3  -2   2   30.33    0.77
  -3  -2  -2   30.14    0.82
   3  -2   2   30.11    0.75
  -3  -2  -2   30.26    0.80
   3  -2   2   30.06    0.84
  -3  -2  -2   30.46    0.82
  -3  -2  -2   29.69    0.80
   3   2   2   30.45    0.81
  -3   2  -2   30.29    0.77
  -3   2  -2   32.06    0.84
   3   2   2   29.65    0.83
  -3   2  -2   30.73    0.79
   3   2   2   30.56    0.82
  -4  -2  -2   30.78    0.83
   4  -2   2   30.84    0.88
  -4  -2  -2   30.50    0.86
  -4  -2  -2   31.06    0.84
  -4  -2  -2   32.71    0.87
   4  -2   2   31.55    0.79
   4  -2   2   31.28    0.80
   4   2   2   30.89    0.86
   4   2   2   31.29    0.87
   4   2   2   31.11    0.85
  -4   2  -2   32.26    0.89
  -4   2  -2   31.38    0.80
  -4   2  -2   32.02    0.80
  -4   2  -2   29.90    0.81
   5  -2   2  129.65    3.18
  -5  -2  -2  124.03    3.04
  -5  -2  -2  123.98    3.06
  -5  -2  -2  129.03    3.00
  -5  -2  -2  127.79    3.13
   5  -2   2  124.52    2.97
   5  -2   2  125.15    2.99
  -5   2  -2  129.56    3.18
  -5   2  -2  129.99    2.98
  -5   2  -2  124.72    2.99
   5   2   2  124.96    3.13
  -5   2  -2  126.13    2.97
   5   2   2  127.21    3.06
   5   2   2  123.69    3.04
  -6  -2  -2   19.42    0.59
   6  -2   2   18.65    0.54
  -6  -2  -2   18.27    0.60
   6  -2   2   19.11    0.56
  -6  -2  -2   18.41    0.55
   6  -2   2   18.80    0.64
   6   2   2   18.29    0.59
  -6   2  -2   18.01    0.54
   6   2   2   17.91    0.60
  -6   2  -2   18.49    0.53
   6   2   2   18.58    0.61
  -6   2  -2   19.32    0.56
  -6   2  -2   19.35    0.64
  -7  -2  -2  103.63    2.44
   7  -2   2  101.02    2.44
  -7  -2  -2  102.32    2.57
   7  -2   2   98.91    2.44
   7  -2   2   99.98    2.62
  -7  -2  -2  103.05    2.53
  -7   2  -2  103.26    2.46
  -7   2  -2   98.52    2.44
  -7   2  -2  101.94    2.40
   7   2   2  102.02    2.58
   7   2   2   97.09    2.50
   8  -2   2    0.01    0.10
   8  -2   2    0.09    0.20
   8  -2   2    0.26    0.13
  -8  -2  -2    0.53    0.14
  -8  -2  -2    0.12    0.16
  -8  -2  -2    0.06    0.11
  -8   2  -2    0.07    0.11
   8   2   2    0.01    0.15
  -8   2  -2    0.12    0.09
   8   2   2    0.47    0.19
  -8   2  -2    0.24    0.13
   9  -2   2   68.52    1.80
   9  -2   2   71.25    1.96
  -9  -2  -2   70.53    1.86
   9  -2   2   73.76    1.78
  -9  -2  -2   70.45    1.75
   9   2   2   69.00    1.86
  -9   2  -2   70.41    1.78
  -9   2  -2   70.74    1.70
   9   2   2   68.68    1.90
  10  -2   2   10.50    0.42
  10  -2   2   10.95    0.47
 -10  -2  -2   11.17    0.41
  10  -2   2   10.63    0.56
 -10  -2  -2   10.55    0.50
 -10   2  -2   10.49    0.43
  10   2   2   10.47    0.51
 -10   2  -2   10.27    0.34
  10   2   2   10.48    0.53
  11  -2   2   37.06    1.24
 -11  -2  -2   38.47    1.17
  11  -2   2   36.56    1.11
  11  -2   2   38.60    1.07
  11   2   2   38.76    1.20
 -11   2  -2   37.28    0.96
  11   2   2   39.12    1.20
 -11   2  -2   37.73    1.07
 -12  -2  -2    6.12    0.46
  12  -2   2    6.55    0.37
  12  -2   2    6.16    0.52
  12  -2   2    6.24    0.41
  12   2   2    5.21    0.46
 -12   2  -2    5.99    0.36
 -12   2  -2    6.44    0.24
  12   2   2    5.75    0.47
  13  -2   2   46.09    1.38
 -13  -2  -2   47.90    1.43
  13  -2   2   44.81    1.50
 -13   2  -2   46.42    1.15
 -13   2  -2   47.67    1.33
  13   2   2   50.18    1.48
  13   2   2   47.02    1.48
 -14  -2  -2    9.98    0.57
  14  -2   2    9.77    0.59
  14  -2   2   10.45    0.56
  14   2   2    9.78    0.62
  14   2   2   11.56    0.63
 -14   2  -2   10.11    0.49
 -15  -2  -2   19.26    0.82
  15  -2   2   20.61    0.94
  15  -2   2   19.63    0.80
  15   2   2   18.75    0.82
  15   2   2   18.88    0.83
  16  -2   2    2.51    0.38
 -16  -2  -2    2.21    0.37
  16  -2   2    2.37    0.45
  16   2   2    3.18    0.46
  16   2   2    2.34    0.41
 -17  -2  -2   56.37    1.77
  17  -2   2   56.91    1.76
  17  -2   2   60.49    1.96
  17   2   2   58.52    1.88
  17   2   2   56.90    1.81
  18  -2   2    0.24    0.38
  18  -2   2   -0.20    0.29
 -18  -2  -2    0.18    0.26
  18   2   2    0.33    0.35
  18   2   2   -0.03    0.33
  19  -2   2   31.81    1.42
  19  -2   2   33.95    1.28
  19   2   2   34.75    1.38
  19   2   2   35.91    1.38
  20  -2   2    0.76    0.36
  20  -2   2    0.56    0.46
  20   2   2    0.28    0.40
  20   2   2   -0.29    0.39
  20  -3  -2   11.79    0.79
  20  -3  -2   11.60    0.92
  20   3  -2   13.43    0.93
  20   3  -2   12.54    0.85
  19  -3  -2    9.95    0.71
  19  -3  -2    9.34    0.73
  19   3  -2    9.35    0.73
  19   3  -2    9.80    0.79
  18  -3  -2    8.84    0.65
  18  -3  -2    9.18    0.78
 -18  -3   2    8.62    0.66
  18   3  -2    8.79    0.73
  18   3  -2    8.74    0.74
 -17  -3   2   13.58    0.74
  17  -3  -2   12.05    0.85
  17  -3  -2   13.88    0.75
  17   3  -2   13.69    0.77
  17   3  -2   13.69    0.82
  16  -3  -2    2.45    0.42
  16  -3  -2    3.54    0.43
 -16  -3   2    3.13    0.41
  16   3  -2    2.66    0.41
  16   3  -2    3.41    0.44
 -15  -3   2   43.34    1.40
  15  -3  -2   43.99    1.39
  15  -3  -2   41.87    1.52
  15   3  -2   42.31    1.42
  15   3  -2   43.64    1.46
 -14  -3   2   10.55    0.62
  14  -3  -2   11.27    0.59
  14  -3  -2   10.09    0.68
  14   3  -2    9.87    0.59
  14   3  -2   11.08    0.66
 -13  -3   2   32.33    1.08
  13  -3  -2   29.83    1.03
  13  -3  -2   29.79    1.14
  13   3  -2   31.24    1.11
  13   3  -2   31.30    1.07
  12  -3  -2    5.54    0.30
  12  -3  -2    4.85    0.49
 -12  -3   2    5.46    0.44
  12  -3  -2    5.53    0.42
  12   3  -2    6.82    0.51
  12   3  -2    5.29    0.43
  11  -3  -2   58.77    1.62
  11  -3  -2   59.80    1.75
  11  -3  -2   57.10    1.47
 -11  -3   2   56.00    1.64
  11   3  -2   56.40    1.66
  11   3  -2   59.43    1.66
 -10  -3   2    4.03    0.35
  10  -3  -2    3.37    0.32
  10  -3  -2    3.63    0.22
  10  -3  -2    3.90    0.39
  10   3  -2    3.80    0.37
  10   3  -2    3.47    0.30
  10   3  -2    4.28    0.30
   9  -3  -2   40.54    1.25
   9  -3  -2   40.44    1.02
   9  -3  -2   38.49    1.13
  -9  -3   2   41.13    1.20
   9   3  -2   40.31    1.17
   9   3  -2   40.89    1.09
  -9   3   2   37.97    1.00
   9   3  -2   39.90    1.20
   8  -3  -2    0.40    0.16
  -8  -3   2    0.14    0.17
   8  -3  -2    0.10    0.14
   8  -3  -2    0.05    0.07
   8   3  -2    0.07    0.15
  -8   3   2    0.21    0.07
  -8   3   2    0.34    0.07
   8   3  -2    0.01    0.18
   8   3  -2    0.31    0.13
  -8   3   2    0.19    0.09
  -7  -3   2   22.32    0.74
   7  -3  -2   22.83    0.61
   7  -3  -2   22.16    0.57
   7  -3  -2   21.28    0.69
   7  -3  -2   21.84    0.75
   7   3  -2   22.66    0.69
   7   3  -2   21.60    0.67
  -7   3   2   22.11    0.60
   7   3  -2   21.30    0.73
  -7   3   2   21.91    0.55
  -7   3   2   23.35    0.56
   6  -3  -2    4.68    0.28
  -6  -3   2    4.94    0.26
   6  -3  -2    4.61    0.21
   6  -3  -2    4.89    0.28
  -6  -3   2    4.34    0.30
   6   3  -2    4.64    0.30
   6   3  -2    4.93    0.24
   6   3  -2    4.22    0.26
  -6   3   2    4.53    0.21
  -5  -3   2  165.78    3.84
   5  -3  -2  163.31    3.79
  -5  -3   2  162.46    3.90
   5  -3  -2  153.94    3.83
  -5  -3   2  165.71    3.86
   5   3  -2  162.92    3.94
  -5   3   2  162.88    3.79
   5   3  -2  159.35    3.84
   5   3  -2  160.37    3.86
   4  -3  -2   34.19    0.89
  -4  -3   2   35.22    0.93
  -4  -3   2   35.46    0.97
  -4  -3   2   34.50    0.93
  -4  -3   2   34.46    0.96
   4   3  -2   33.46    0.93
   4   3  -2   34.05    0.88
  -4   3   2   33.65    0.89
   4   3  -2   33.75    0.92
  -3  -3   2  121.54    3.01
  -3  -3   2  125.16    2.97
   3  -3  -2  128.55    2.96
  -3  -3   2  130.64    3.03
  -3  -3   2  127.06    2.99
   3   3  -2  120.59    2.98
   3   3  -2  121.85    2.97
  -3   3   2  124.46    2.96
  -2  -3   2    2.39    0.17
  -2  -3   2    2.62    0.20
  -2  -3   2    3.02    0.18
   2  -3  -2    2.64    0.11
   2  -3  -2    2.78    0.19
  -2  -3   2    2.63    0.20
  -2   3   2    2.74    0.19
   2   3  -2    2.33    0.17
   2   3  -2    2.57    0.18
  -1  -3   2  143.42    3.33
  -1  -3   2  141.33    3.26
   1  -3  -2  143.06    3.31
  -1  -3   2  137.23    3.32
  -1  -3   2  146.82    3.33
   1  -3  -2  135.92    3.26
   1   3  -2  139.97    3.27
   1   3  -2  135.44    3.31
  -1   3   2  141.74    3.26
  -1   3   2  132.79    3.30
   0  -3   2    0.06    0.07
   0  -3  -2   -0.01    0.08
   0  -3   2   -0.04    0.08
   0  -3  -2    0.00    0.07
   0  -3   2    0.18    0.09
   0  -3   2    0.07    0.06
   0   3  -2    0.24    0.09
   0   3  -2   -0.10    0.09
   0   3  -2    0.10    0.06
   0   3   2    0.02    0.12
   0   3   2    0.00    0.07
   1  -3   2   91.50    2.17
  -1  -3  -2   91.91    2.26
   1  -3   2   92.65    2.22
   1  -3   2   95.87    2.25
  -1  -3  -2   93.75    2.24
  -1  -3  -2   93.26    2.25
   1  -3   2   90.86    2.28
  -1  -3  -2   91.42    2.22
   1   3   2   94.24    2.23
  -1   3  -2   93.47    2.24
  -1   3  -2   95.16    2.28
  -1   3  -2   90.71    2.22
   1   3   2   90.49    2.24
  -2  -3  -2    4.59    0.17
   2  -3   2    4.91    0.24
  -2  -3  -2    4.75    0.25
  -2  -3  -2    4.25    0.24
   2  -3   2    4.39    0.19
   2  -3   2    4.35    0.22
  -2  -3  -2    4.57    0.24
   2   3   2    4.11    0.25
  -2   3  -2    4.25    0.19
   2   3   2    5.01    0.18
  -2   3  -2    5.07    0.22
  -2   3  -2    4.68    0.22
   2   3   2    4.75    0.23
   2   3   2    4.61    0.24
  -3  -3  -2  126.03    3.05
  -3  -3  -2  128.38    3.06
   3  -3   2  127.79    3.15
   3  -3   2  127.84    3.00
   3  -3   2  127.00    2.96
   3  -3   2  130.08    3.03
  -3  -3  -2  127.14    3.09
  -3  -3  -2  129.87    3.05
   3   3   2  124.54    3.05
  -3   3  -2  125.92    3.03
   3   3   2  126.11    3.06
   3   3   2  126.96    3.10
   3   3   2  134.43    3.07
  -3   3  -2  134.28    3.16
  -3   3  -2  113.67    2.99
   4  -3   2    7.48    0.33
  -4  -3  -2    7.97    0.35
  -4  -3  -2    7.70    0.33
  -4  -3  -2    7.73    0.27
  -4  -3  -2    7.36    0.33
   4  -3   2    7.60    0.26
   4  -3   2    7.38    0.27
   4   3   2    7.44    0.36
  -4   3  -2    7.51    0.30
   4   3   2    7.52    0.34
  -4   3  -2    8.24    0.34
   4   3   2    7.79    0.34
   4   3   2    7.99    0.29
   5  -3   2  207.20    5.12
   5  -3   2  208.45    4.82
   5  -3   2  207.96    4.85
  -5  -3  -2  202.98    4.94
  -5  -3  -2  206.28    5.04
  -5   3  -2  223.76    5.13
   5   3   2  208.04    5.05
   5   3   2  198.09    4.91
  -5   3  -2  205.79    4.85
   6  -3   2   14.07    0.53
  -6  -3  -2   13.98    0.53
   6  -3   2   15.24    0.46
   6  -3   2   14.99    0.44
  -6  -3  -2   14.73    0.48
   6   3   2   14.28    0.49
  -6   3  -2   14.23    0.45
   6   3   2   13.77    0.53
   7  -3   2   54.59    1.38
   7  -3   2   54.15    1.35
  -7  -3  -2   55.03    1.44
   7  -3   2   56.14    1.53
  -7  -3  -2   53.08    1.47
  -7   3  -2   54.29    1.36
  -7   3  -2   49.39    1.34
   7   3   2   56.85    1.46
   7   3   2   52.95    1.46
  -8  -3  -2   15.26    0.55
   8  -3   2   15.51    0.64
   8  -3   2   16.26    0.50
   8  -3   2   17.27    0.55
  -8  -3  -2   16.44    0.62
  -8   3  -2   15.96    0.50
  -8   3  -2   15.62    0.50
   8   3   2   16.25    0.57
  -8   3  -2   16.56    0.55
   8   3   2   16.91    0.64
   9  -3   2   66.11    1.63
  -9  -3  -2   65.07    1.76
   9  -3   2   65.47    1.67
   9  -3   2   63.22    1.82
   9   3   2   62.38    1.75
  -9   3  -2   65.03    1.60
  -9   3  -2   66.77    1.63
   9   3   2   62.57    1.75
  10  -3   2   11.67    0.60
 -10  -3  -2   12.40    0.57
  10  -3   2   11.39    0.50
  10  -3   2   11.55    0.43
  10   3   2   12.16    0.53
 -10   3  -2   11.51    0.43
  10   3   2   12.04    0.59
 -10   3  -2   11.54    0.40
  11  -3   2   29.31    0.84
  11  -3   2   28.66    0.90
 -11  -3  -2   28.78    0.98
  11  -3   2   27.67    1.01
 -11   3  -2   30.03    0.85
  11   3   2   28.70    0.97
 -11   3  -2   28.00    0.78
  11   3   2   30.13    1.02
  12  -3   2    9.58    0.63
 -12  -3  -2   10.60    0.57
  12  -3   2   11.11    0.46
  12  -3   2   11.79    0.52
  12   3   2   10.65    0.57
 -12   3  -2   11.08    0.45
 -12   3  -2   11.01    0.37
  12   3   2   11.69    0.63
 -13  -3  -2   17.17    0.75
  13  -3   2   18.02    0.72
  13  -3   2   18.00    0.84
 -13   3  -2   17.80    0.51
  13   3   2   18.33    0.76
  13   3   2   16.30    0.78
 -14  -3  -2    7.40    0.53
  14  -3   2    7.87    0.48
  14  -3   2    6.89    0.53
  14   3   2    7.49    0.54
  14   3   2    9.13    0.61
  15  -3   2   22.63    0.87
 -15  -3  -2   20.73    0.91
  15  -3   2   21.73    1.02
  15   3   2   23.71    0.98
  15   3   2   24.96    1.01
  16  -3   2    8.62    0.56
  16  -3   2    8.00    0.69
 -16  -3  -2    9.65    0.64
  16   3   2    9.70    0.69
  16   3   2    8.41    0.62
  17  -3   2   -0.14    0.37
  17  -3   2    0.07    0.27
 -17  -3  -2    0.35    0.29
  17   3   2   -0.17    0.33
  17   3   2    0.38    0.32
 -18  -3  -2   24.07    1.05
  18  -3   2   24.84    1.01
  18  -3   2   24.12    1.18
  18   3   2   23.26    1.08
  18   3   2   27.39    1.17
  19  -3   2    0.65    0.34
 -19  -3  -2    1.39    0.39
  19  -3   2    1.04    0.46
  19   3   2    1.12    0.41
  19   3   2    1.14    0.45
  20  -3   2    7.57    0.80
  20  -3   2    7.59    0.66
  20   3   2    7.03    0.70
  20   3   2    7.93    0.72
  19  -4  -2    0.54    0.36
 -19  -4   2    0.76    0.35
  19  -4  -2    0.48    0.45
  19   4  -2    1.08    0.46
  19   4  -2    0.63    0.35
  18  -4  -2    8.67    0.78
 -18  -4   2    9.17    0.70
  18  -4  -2    7.60    0.62
  18   4  -2    8.73    0.66
  18   4  -2    8.65    0.70
  17  -4  -2   11.66    0.75
  17  -4  -2   12.05    0.70
 -17  -4   2   12.39    0.74
  17   4  -2   13.58    0.83
  17   4  -2   11.56    0.75
 -16  -4   2    9.17    0.64
  16  -4  -2    8.66    0.73
  16  -4  -2    9.27    0.60
  16   4  -2    9.85    0.62
  16   4  -2    9.81    0.72
  15  -4  -2    0.41    0.27
 -15  -4   2    0.32    0.29
  15  -4  -2   -0.39    0.33
  15   4  -2    0.51    0.34
  15   4  -2    0.33    0.25
  14  -4  -2   18.46    0.87
 -14  -4   2   19.38    0.85
  14  -4  -2   20.43    0.81
  14   4  -2   18.86    0.85
  14   4  -2   19.67    0.81
  13  -4  -2    2.20    0.31
 -13  -4   2    2.27    0.35
  13  -4  -2    1.80    0.38
  13   4  -2    2.61    0.32
  13   4  -2    2.70    0.40
  12  -4  -2   19.36    0.73
  12  -4  -2   16.54    0.81
 -12  -4   2   17.77    0.77
  12   4  -2   17.35    0.79
  12   4  -2   19.25    0.72
 -11  -4   2    0.22    0.23
  11  -4  -2    0.35    0.24
  11  -4  -2    0.15    0.21
  11   4  -2    0.04    0.18
  11   4  -2    0.29    0.21
  11   4  -2    0.02    0.25
  10  -4  -2   40.29    1.30
  10  -4  -2   38.94    1.18
 -10  -4   2   38.83    1.24
 -10   4   2   42.04    0.97
  10   4  -2   42.34    1.19
 -10   4   2   40.04    1.03
  10   4  -2   39.86    1.14
  10   4  -2   38.56    1.23
 -10   4   2   39.28    0.97
   9  -4  -2    5.85    0.40
  -9  -4   2    6.58    0.43
   9  -4  -2    7.30    0.42
  -9   4   2    6.16    0.28
   9   4  -2    7.05    0.38
   9   4  -2    5.70    0.44
   9   4  -2    6.12    0.36
  -8  -4   2   59.39    1.59
   8  -4  -2   57.17    1.42
   8  -4  -2   53.83    1.50
   8  -4  -2   56.38    1.62
   8   4  -2   57.24    1.57
   8   4  -2   56.31    1.51
   8   4  -2   55.93    1.50
  -8   4   2   54.40    1.41
   7  -4  -2    3.95    0.29
   7  -4  -2    3.73    0.28
  -7  -4   2    4.13    0.34
   7  -4  -2    3.57    0.23
   7   4  -2    3.95    0.30
   7   4  -2    3.66    0.32
  -7   4   2    3.99    0.24
   7   4  -2    4.05    0.24
   6  -4  -2  158.38    3.92
  -6  -4   2  154.39    3.80
   6  -4  -2  151.62    3.72
   6  -4  -2  162.80    3.69
   6   4  -2  152.45    3.74
  -6   4   2  144.17    3.67
   6   4  -2  162.06    3.80
   6   4  -2  156.22    3.77
  -5  -4   2    1.86    0.23
   5  -4  -2    2.12    0.22
  -5  -4   2    2.40    0.24
   5  -4  -2    2.05    0.18
  -5   4   2    2.33    0.21
   5   4  -2    2.51    0.24
   5   4  -2    2.35    0.14
   5   4  -2    2.09    0.23
   4  -4  -2  205.34    4.78
  -4  -4   2  194.98    4.85
  -4  -4   2  215.71    4.89
   4  -4  -2  204.08    5.01
  -4  -4   2  207.84    4.80
   4   4  -2  198.46    4.80
  -4   4   2  201.19    4.78
   4   4  -2  198.16    4.82
   4   4  -2  203.44    4.89
  -3  -4   2    0.05    0.12
   3  -4  -2    0.16    0.12
   3  -4  -2    0.16    0.04
  -3  -4   2   -0.06    0.10
   3  -4  -2    0.07    0.05
  -3  -4   2    0.30    0.14
  -3   4   2    0.03    0.12
   3   4  -2    0.05    0.15
   3   4  -2   -0.02    0.11
  -2  -4   2   80.79    1.95
  -2  -4   2   78.18    1.99
   2  -4  -2   77.92    1.89
  -2  -4   2   81.83    2.00
  -2   4   2   78.80    1.98
   2   4  -2   81.51    1.96
   2   4  -2   79.23    2.00
  -1  -4   2    8.86    0.35
   1  -4  -2    8.42    0.29
  -1  -4   2    9.09    0.32
  -1  -4   2    8.41    0.35
   1   4  -2    8.39    0.38
  -1   4   2    9.38    0.36
   0  -4  -2   48.77    1.22
   0  -4   2   47.81    1.25
   0  -4  -2   47.73    1.26
   0  -4   2   47.62    1.21
   0  -4   2   49.55    1.21
   0  -4   2   49.38    1.25
   0   4  -2   48.68    1.28
   0   4   2   49.82    1.22
   0   4   2   47.48    1.28
  -1  -4  -2    0.10    0.06
   1  -4   2    0.13    0.08
  -1  -4  -2    0.18    0.12
   1  -4   2    0.30    0.08
   1  -4   2    0.03    0.08
  -1  -4  -2    0.07    0.10
   1   4   2    0.04    0.14
  -1   4  -2   -0.07    0.13
   1   4   2    0.03    0.09
  -2  -4  -2   79.12    1.97
   2  -4   2   80.82    2.03
   2  -4   2   81.32    1.96
  -2  -4  -2   78.56    2.00
  -2  -4  -2   80.65    2.01
  -2   4  -2   80.33    2.01
   2   4   2   81.19    2.03
  -2   4  -2   83.76    1.96
  -3  -4  -2   17.64    0.58
   3  -4   2   18.18    0.56
  -3  -4  -2   18.04    0.49
   3  -4   2   18.49    0.52
  -3   4  -2   18.62    0.59
   3   4   2   17.95    0.61
   3   4   2   17.43    0.61
  -4  -4  -2  123.25    2.96
   4  -4   2  121.02    2.86
   4  -4   2  124.59    2.88
   4  -4   2  121.90    3.05
  -4  -4  -2  118.89    2.97
   4   4   2  122.36    2.98
   4   4   2  120.92    2.96
  -4   4  -2  116.69    2.93
   4   4   2  122.81    2.97
  -5  -4  -2    1.85    0.22
   5  -4   2    1.88    0.20
   5  -4   2    1.89    0.15
   5  -4   2    1.86    0.16
  -5  -4  -2    2.24    0.16
   5   4   2    1.69    0.24
  -5   4  -2    1.86    0.21
   5   4   2    2.22    0.24
   5   4   2    1.75    0.15
   6  -4   2  117.98    3.06
   6  -4   2  118.14    2.83
  -6  -4  -2  117.96    2.97
   6  -4   2  119.36    2.85
  -6  -4  -2  122.62    2.96
   6   4   2  119.66    2.98
   6   4   2  119.72    2.94
  -6   4  -2  121.20    2.89
   6   4   2  118.51    2.97
   7  -4   2   25.34    0.86
   7  -4   2   25.16    0.74
  -7  -4  -2   26.48    0.86
  -7  -4  -2   25.56    0.75
   7  -4   2   26.16    0.70
   7   4   2   27.09    0.78
   7   4   2   25.41    0.86
  -7   4  -2   25.48    0.76
   8  -4   2   56.67    1.41
  -8  -4  -2   58.08    1.51
  -8  -4  -2   55.81    1.58
   8  -4   2   56.34    1.62
   8  -4   2   55.75    1.46
   8   4   2   56.46    1.59
  -8   4  -2   56.33    1.45
   8   4   2   55.81    1.52
   9  -4   2    3.64    0.29
  -9  -4  -2    3.03    0.33
   9  -4   2    3.24    0.36
   9  -4   2    3.28    0.22
   9   4   2    3.28    0.33
  -9   4  -2    4.22    0.27
   9   4   2    3.19    0.28
  10  -4   2   28.24    0.87
  10  -4   2   29.13    1.02
  10  -4   2   28.31    0.79
 -10  -4  -2   27.70    0.97
 -10   4  -2   28.80    0.80
  10   4   2   27.22    0.96
  10   4   2   26.88    0.90
  11  -4   2    8.75    0.43
 -11  -4  -2    8.94    0.54
  11  -4   2    8.73    0.37
  11  -4   2    9.44    0.58
  11   4   2    8.80    0.47
  11   4   2    9.25    0.57
 -11   4  -2    8.31    0.36
  12  -4   2   25.19    0.99
 -12  -4  -2   25.25    0.94
  12  -4   2   24.77    0.84
 -12   4  -2   24.70    0.71
  12   4   2   24.20    0.89
  12   4   2   24.28    0.96
  13  -4   2    1.25    0.34
 -13  -4  -2    1.40    0.31
  13  -4   2    1.66    0.26
  13   4   2    1.94    0.30
  13   4   2    1.51    0.35
  14  -4   2   18.66    0.92
 -14  -4  -2   19.61    0.86
  14  -4   2   19.13    0.75
  14   4   2   18.58    0.84
  14   4   2   18.88    0.81
  15  -4   2    6.58    0.48
  15  -4   2    6.50    0.62
 -15  -4  -2    6.83    0.56
  15   4   2    6.71    0.54
  15   4   2    7.55    0.54
 -16  -4  -2    3.40    0.44
  16  -4   2    2.14    0.41
  16  -4   2    2.65    0.40
  16   4   2    2.88    0.44
  16   4   2    2.57    0.47
 -17  -4  -2    0.99    0.35
  17  -4   2    0.38    0.30
  17  -4   2    0.84    0.34
  17   4   2    0.04    0.29
  17   4   2    0.47    0.39
 -18  -4  -2    2.75    0.45
  18  -4   2    2.36    0.40
  18  -4   2    2.10    0.44
  18   4   2    2.32    0.50
  18   4   2    2.16    0.42
 -19  -4  -2    0.76    0.37
  19  -4   2    1.38    0.49
  19  -4   2    1.16    0.36
  19   4   2    0.64    0.46
  19   4   2    0.61    0.36
  18  -5  -2   16.47    0.86
 -18  -5   2   14.68    0.87
  18  -5  -2   14.32    0.96
  18   5  -2   15.10    0.96
  17  -5  -2    0.52    0.31
 -17  -5   2    0.56    0.34
  17  -5  -2    0.39    0.30
  17   5  -2    0.50    0.38
  16  -5  -2   14.54    0.89
  16  -5  -2   14.01    0.73
 -16  -5   2   14.67    0.81
  16   5  -2   15.79    0.88
  15  -5  -2    3.16    0.43
  15  -5  -2    2.55    0.48
 -15  -5   2    3.82    0.48
  15   5  -2    3.63    0.41
  15   5  -2    3.72    0.51
 -14  -5   2   19.23    0.90
  14  -5  -2   17.59    0.93
  14  -5  -2   19.12    0.80
  14   5  -2   18.92    0.79
  14   5  -2   19.93    0.93
  13  -5  -2    5.62    0.45
 -13  -5   2    5.40    0.51
  13  -5  -2    5.36    0.50
  13   5  -2    5.59    0.44
  13   5  -2    6.50    0.57
 -12  -5   2   17.26    0.78
  12  -5  -2   17.05    0.82
  12  -5  -2   16.85    0.70
  12   5  -2   17.08    0.68
  12   5  -2   16.43    0.79
  11  -5  -2   -0.11    0.25
 -11  -5   2    0.64    0.25
  11  -5  -2    0.21    0.19
 -11   5   2    0.38    0.14
  11   5  -2    0.28    0.21
  11   5  -2    0.19    0.20
  11   5  -2    0.23    0.18
  10  -5  -2    5.75    0.48
  10  -5  -2    5.34    0.38
 -10  -5   2    5.37    0.45
  10   5  -2    5.94    0.49
  10   5  -2    5.79    0.35
  10   5  -2    5.32    0.39
 -10   5   2    5.83    0.31
   9  -5  -2    0.41    0.19
  -9  -5   2    0.31    0.24
   9  -5  -2    0.30    0.18
   9   5  -2    0.40    0.26
   9   5  -2    0.60    0.22
   9   5  -2    0.12    0.17
  -9   5   2    0.36    0.17
   8  -5  -2   21.65    0.82
   8  -5  -2   21.00    0.74
  -8  -5   2   22.07    0.82
   8   5  -2   22.78    0.67
   8   5  -2   21.93    0.77
  -8   5   2   22.15    0.69
   8   5  -2   21.62    0.81
  -7  -5   2    8.63    0.48
   7  -5  -2    7.15    0.45
   7  -5  -2    7.68    0.40
   7   5  -2    8.41    0.45
   7   5  -2    8.97    0.48
   7   5  -2    8.16    0.32
  -7   5   2    8.73    0.40
   6  -5  -2    6.40    0.35
   6  -5  -2    6.31    0.38
  -6  -5   2    6.49    0.41
  -6   5   2    5.89    0.35
   6   5  -2    6.03    0.39
   6   5  -2    6.43    0.24
   6   5  -2    6.17    0.40
   5  -5  -2   22.63    0.73
  -5  -5   2   21.37    0.74
   5   5  -2   22.12    0.73
   5   5  -2   20.86    0.74
  -5   5   2   21.09    0.69
   4  -5  -2    0.44    0.05
  -4  -5   2    0.52    0.18
   4  -5  -2    0.62    0.15
  -4  -5   2    0.21    0.17
   4  -5  -2    0.45    0.06
   4   5  -2    0.56    0.17
   4   5  -2    0.49    0.20
  -4   5   2    0.51    0.18
  -3  -5   2    8.74    0.36
   3  -5  -2    7.14    0.24
  -3  -5   2    8.01    0.38
   3  -5  -2    7.28    0.24
  -3  -5   2    7.68    0.38
   3  -5  -2    7.19    0.34
  -3   5   2    7.34    0.38
   3   5  -2    7.15    0.35
   3   5  -2    6.62    0.40
  -2  -5   2    2.00    0.21
   2  -5  -2    2.03    0.15
   2  -5  -2    1.95    0.18
  -2  -5   2    1.80    0.18
   2  -5  -2    1.84    0.15
  -2  -5   2    1.64    0.21
   2   5  -2    2.13    0.21
   2   5  -2    1.57    0.24
  -2   5   2    1.73    0.23
  -1  -5   2    1.08    0.17
   1  -5  -2    1.10    0.13
  -1  -5   2    1.58    0.19
  -1  -5   2    1.43    0.16
  -1   5   2    1.27    0.22
   1   5  -2    1.35    0.23
   0  -5   2    3.60    0.22
   0  -5   2    3.75    0.16
   0  -5  -2    3.72    0.22
   0  -5   2    4.07    0.25
   0  -5   2    3.86    0.25
   0   5   2    3.97    0.27
   0   5  -2    3.68    0.30
  -1  -5  -2   13.76    0.39
   1  -5   2   12.70    0.41
   1  -5   2   13.46    0.46
  -1  -5  -2   13.56    0.47
   1  -5   2   14.47    0.44
   1  -5   2   13.52    0.46
  -1   5  -2   13.18    0.52
   1   5   2   12.85    0.51
   2  -5   2    5.72    0.26
   2  -5   2    6.25    0.28
   2  -5   2    6.05    0.27
  -2  -5  -2    6.62    0.32
  -2  -5  -2    5.65    0.19
   2   5   2    5.65    0.33
  -2   5  -2    5.35    0.34
   3  -5   2   42.46    1.19
   3  -5   2   45.73    1.13
  -3  -5  -2   43.86    1.08
  -3  -5  -2   43.13    1.20
  -3   5  -2   43.39    1.21
   3   5   2   43.79    1.24
   4  -5   2   38.35    0.98
   4  -5   2   37.70    1.07
  -4  -5  -2   37.18    1.08
  -4  -5  -2   38.40    0.95
  -4   5  -2   36.92    1.07
   4   5   2   37.83    1.11
   4   5   2   36.98    1.09
   5  -5   2   25.90    0.83
  -5  -5  -2   27.42    0.70
   5  -5   2   26.12    0.74
  -5  -5  -2   25.50    0.84
   5  -5   2   27.05    0.71
   5   5   2   25.73    0.86
   5   5   2   26.36    0.71
   5   5   2   25.82    0.87
  -5   5  -2   25.98    0.81
  -5   5  -2   24.44    0.69
   6  -5   2   25.65    0.76
   6  -5   2   26.32    0.87
  -6  -5  -2   27.00    0.88
   6  -5   2   26.04    0.71
  -6   5  -2   26.57    0.82
   6   5   2   25.43    0.89
   6   5   2   26.65    0.88
   6   5   2   26.91    0.75
  -6   5  -2   27.35    0.70
   7  -5   2   36.36    1.16
  -7  -5  -2   37.94    1.16
   7  -5   2   38.29    0.97
   7  -5   2   37.55    1.03
   7   5   2   38.71    1.05
  -7   5  -2   37.97    1.08
   7   5   2   38.52    1.19
  -7   5  -2   38.34    0.96
   8  -5   2   33.34    1.06
  -8  -5  -2   31.43    1.04
   8  -5   2   30.90    0.83
   8  -5   2   31.29    0.90
   8   5   2   32.23    0.92
   8   5   2   31.84    1.06
  -8   5  -2   30.84    0.93
  -8   5  -2   31.30    0.81
  -9  -5  -2    8.04    0.51
   9  -5   2    8.34    0.30
   9  -5   2    8.14    0.51
   9  -5   2    7.89    0.39
   9   5   2    7.58    0.53
  -9   5  -2    7.05    0.38
   9   5   2    7.40    0.38
  -9   5  -2    7.86    0.28
 -10  -5  -2    3.21    0.37
  10  -5   2    3.18    0.21
  10  -5   2    3.18    0.27
  10  -5   2    3.02    0.38
  10   5   2    3.32    0.29
  10   5   2    3.19    0.40
 -10   5  -2    3.28    0.27
 -11  -5  -2    8.86    0.55
  11  -5   2    8.34    0.42
  11  -5   2    8.38    0.57
  11   5   2    9.59    0.60
  11   5   2    8.84    0.46
 -11   5  -2    8.68    0.39
 -12  -5  -2   10.55    0.61
  12  -5   2    9.53    0.47
  12  -5   2    9.82    0.63
  12   5   2    8.91    0.62
 -12   5  -2    9.10    0.41
  12   5   2    9.64    0.51
  13  -5   2   14.71    0.80
 -13  -5  -2   15.71    0.77
  13  -5   2   15.53    0.66
  13   5   2   15.40    0.68
  13   5   2   15.75    0.82
  14  -5   2   25.33    1.11
 -14  -5  -2   27.54    1.06
  14  -5   2   25.76    0.92
  14   5   2   25.61    0.97
  14   5   2   24.97    1.04
  15  -5   2    0.39    0.35
  15  -5   2    0.22    0.24
 -15  -5  -2    0.37    0.30
  15   5   2    0.54    0.29
  15   5   2    0.34    0.36
  16  -5   2   34.66    1.18
  16  -5   2   32.68    1.34
 -16  -5  -2   36.60    1.34
  16   5   2   36.50    1.31
  16   5   2   36.09    1.39
  17  -5   2    0.38    0.38
  17  -5   2   -0.22    0.24
 -17  -5  -2    0.43    0.32
  17   5   2    0.01    0.38
  18  -5   2   28.94    1.32
 -18  -5  -2   27.76    1.21
  18  -5   2   26.55    1.13
  18   5   2   28.05    1.22
 -17  -6   2   20.51    1.03
  17  -6  -2   21.50    1.12
  17  -6  -2   20.75    0.92
  17   6  -2   20.43    1.02
  16  -6  -2    2.47    0.50
  16  -6  -2    3.95    0.47
 -16  -6   2    4.06    0.52
  16   6  -2    4.11    0.56
  15  -6  -2   19.41    0.84
  15  -6  -2   19.83    0.95
 -15  -6   2   19.55    0.95
  15   6  -2   20.59    1.00
  14  -6  -2    2.53    0.36
 -14  -6   2    2.94    0.44
  14  -6  -2    2.80    0.46
  14   6  -2    3.83    0.51
  13  -6  -2   29.59    1.16
  13  -6  -2   27.86    1.00
 -13  -6   2   27.46    1.11
  13   6  -2   28.59    1.10
  12  -6  -2    0.67    0.24
  12  -6  -2    0.14    0.29
 -12  -6   2    0.68    0.30
  12   6  -2    0.15    0.24
  12   6  -2    0.38    0.31
 -11  -6   2   13.19    0.69
  11  -6  -2   13.19    0.70
  11  -6  -2   12.91    0.59
 -11   6   2   12.56    0.49
  11   6  -2   12.15    0.64
  11   6  -2   10.96    0.62
  10  -6  -2    7.51    0.53
  10  -6  -2    7.68    0.44
 -10  -6   2    8.28    0.55
  10   6  -2    7.13    0.54
  10   6  -2    8.26    0.38
  10   6  -2    9.05    0.51
 -10   6   2    7.71    0.39
  -9  -6   2   16.50    0.73
   9  -6  -2   15.00    0.69
   9  -6  -2   15.36    0.62
   9   6  -2   16.01    0.51
   9   6  -2   16.07    0.69
  -9   6   2   15.21    0.58
   9   6  -2   15.88    0.68
   8  -6  -2   12.38    0.54
  -8  -6   2   12.89    0.63
   8  -6  -2   12.81    0.60
   8   6  -2   12.30    0.62
   8   6  -2   12.09    0.40
   8   6  -2   12.42    0.56
  -8   6   2   12.06    0.50
   7  -6  -2   37.18    1.11
  -7  -6   2   40.37    1.22
   7  -6  -2   38.13    1.19
   7   6  -2   39.14    1.19
   7   6  -2   39.04    1.19
  -7   6   2   36.64    1.09
   7   6  -2   36.21    0.93
  -6  -6   2   19.27    0.74
   6  -6  -2   18.49    0.70
   6   6  -2   18.95    0.71
  -6   6   2   19.07    0.67
   6   6  -2   18.33    0.72
  -5  -6   2    0.12    0.20
   5  -6  -2    0.14    0.16
   5   6  -2    0.04    0.17
   5   6  -2   -0.06    0.19
  -5   6   2    0.04    0.19
   4  -6  -2    6.68    0.23
  -4  -6   2    6.68    0.43
   4  -6  -2    6.30    0.38
   4  -6  -2    7.07    0.23
   4   6  -2    6.98    0.43
   4   6  -2    7.11    0.46
  -4   6   2    7.12    0.42
   3  -6  -2    0.08    0.08
   3  -6  -2    0.07    0.14
  -3  -6   2   -0.03    0.17
  -3  -6   2   -0.09    0.18
   3  -6  -2   -0.02    0.08
   3   6  -2   -0.23    0.21
  -3   6   2    0.38    0.21
   2  -6  -2   18.16    0.55
   2  -6  -2   18.86    0.60
   2  -6  -2   18.70    0.56
  -2  -6   2   19.06    0.66
  -2  -6   2   19.47    0.67
   2   6  -2   19.31    0.72
  -2   6   2   18.74    0.70
   1  -6  -2    1.41    0.16
  -1  -6   2    1.16    0.19
   1  -6  -2    0.97    0.15
  -1  -6   2    1.12    0.20
   1  -6  -2    1.10    0.13
  -1  -6   2    0.90    0.20
   1   6  -2    1.20    0.25
  -1   6   2    1.45    0.23
   0  -6  -2   29.41    0.83
   0  -6   2   29.03    0.85
   0  -6  -2   27.58    0.82
   0  -6   2   27.97    0.73
   0  -6   2   28.32    0.85
   0  -6  -2   29.07    0.77
   0  -6   2   28.18    0.82
   0  -6  -2   29.52    0.78
   0   6   2   28.48    0.93
   0   6  -2   27.94    0.91
   1  -6   2    5.21    0.31
  -1  -6  -2    5.46    0.19
   1  -6   2    5.20    0.24
  -1  -6  -2    5.49    0.32
   1  -6   2    5.34    0.29
   1  -6   2    5.76    0.31
  -1  -6  -2    5.33    0.19
  -1   6  -2    5.95    0.40
   1   6   2    6.00    0.42
   2  -6   2   17.68    0.57
  -2  -6  -2   18.57    0.64
   2  -6   2   18.82    0.58
   2  -6   2   19.30    0.59
   2  -6   2   18.43    0.58
   2   6   2   17.80    0.70
  -2   6  -2   17.46    0.68
   3  -6   2    0.75    0.15
   3  -6   2    0.49    0.15
   3  -6   2    0.71    0.14
   3  -6   2    0.70    0.14
  -3  -6  -2    0.64    0.19
   3   6   2    0.40    0.25
  -3   6  -2    0.70    0.22
  -4  -6  -2   12.48    0.54
   4  -6   2   12.28    0.42
   4  -6   2   11.44    0.48
   4   6   2   11.87    0.58
  -4   6  -2   12.28    0.54
   5  -6   2    8.38    0.32
   5  -6   2    6.96    0.41
  -5  -6  -2    7.80    0.44
   5  -6   2    7.85    0.35
   5   6   2    7.64    0.49
  -5   6  -2    7.16    0.43
   6  -6   2    2.57    0.23
  -6  -6  -2    3.11    0.32
   6  -6   2    2.63    0.19
   6  -6   2    2.31    0.27
   6   6   2    3.00    0.36
  -6   6  -2    2.79    0.30
   6   6   2    2.26    0.34
  -7  -6  -2   50.74    1.49
   7  -6   2   51.50    1.49
   7  -6   2   50.66    1.34
   7  -6   2   50.68    1.26
   7   6   2   48.73    1.50
   7   6   2   50.65    1.48
   7   6   2   50.58    1.30
  -7   6  -2   50.63    1.41
  -8  -6  -2    0.14    0.22
   8  -6   2   -0.05    0.15
   8  -6   2    0.11    0.09
   8  -6   2    0.36    0.21
  -8   6  -2    0.11    0.18
   8   6   2    0.08    0.26
   8   6   2    0.07    0.12
  -9  -6  -2   46.45    1.43
   9  -6   2   46.28    1.43
   9  -6   2   44.74    1.25
   9  -6   2   44.85    1.14
   9   6   2   47.06    1.45
  -9   6  -2   45.69    1.30
   9   6   2   45.48    1.25
  10  -6   2   20.62    0.71
  10  -6   2   21.66    0.87
 -10  -6  -2   21.97    0.87
  10   6   2   20.99    0.89
 -10   6  -2   21.00    0.73
  10   6   2   20.67    0.70
  11  -6   2   24.01    0.96
 -11  -6  -2   22.88    0.94
  11  -6   2   22.58    0.77
 -11   6  -2   21.64    0.75
  11   6   2   23.26    0.79
  11   6   2   24.08    0.98
  12  -6   2    0.23    0.21
  12  -6   2   -0.15    0.27
 -12  -6  -2    0.15    0.28
  12   6   2   -0.15    0.23
 -12   6  -2    0.39    0.20
 -13  -6  -2   10.00    0.67
  13  -6   2   10.81    0.54
  13  -6   2   10.54    0.71
  13   6   2   10.09    0.71
  14  -6   2    3.65    0.49
 -14  -6  -2    4.21    0.50
  14  -6   2    3.95    0.39
  14   6   2    5.05    0.58
  15  -6   2   17.32    0.77
 -15  -6  -2   16.59    0.88
  15  -6   2   16.19    0.92
  15   6   2   17.03    0.94
  16  -6   2    0.92    0.42
 -16  -6  -2    0.49    0.34
  16   6   2    1.06    0.44
  17  -6   2   20.72    1.04
 -17  -6  -2   20.51    1.03
  17   6   2   20.05    1.08
  16  -7  -2    0.19    0.39
 -16  -7   2    1.52    0.42
  16   7  -2    0.70    0.43
  15  -7  -2   20.87    0.89
  15  -7  -2   23.43    1.10
 -15  -7   2   22.66    1.06
  15   7  -2   21.93    1.08
 -14  -7   2    0.46    0.34
  14  -7  -2    0.10    0.23
  14  -7  -2    0.05    0.32
  14   7  -2    0.33    0.36
  13  -7  -2   21.54    1.00
  13  -7  -2   21.42    0.85
 -13  -7   2   23.04    1.01
  13   7  -2   21.72    1.01
  12  -7  -2    2.27    0.39
 -12  -7   2    1.64    0.39
  12  -7  -2    2.35    0.34
  12   7  -2    2.51    0.43
  12   7  -2    2.52    0.38
  11  -7  -2   29.55    1.01
  11  -7  -2   28.97    1.11
 -11  -7   2   30.13    1.14
  11   7  -2   30.09    1.07
  11   7  -2   28.21    1.09
 -11   7   2   29.01    0.93
 -10  -7   2    2.07    0.37
  10  -7  -2    1.30    0.30
  10  -7  -2    1.22    0.28
  10   7  -2    1.59    0.31
 -10   7   2    0.86    0.24
  10   7  -2    0.86    0.30
   9  -7  -2   22.04    0.82
  -9  -7   2   22.49    0.92
   9  -7  -2   24.42    0.91
  -9   7   2   23.20    0.81
   9   7  -2   23.61    0.90
   9   7  -2   22.38    0.91
   8  -7  -2    1.68    0.28
  -8  -7   2    2.01    0.33
   8  -7  -2    1.72    0.27
  -8   7   2    2.04    0.27
   8   7  -2    2.02    0.33
   8   7  -2    2.14    0.30
  -7  -7   2   53.87    1.60
   7  -7  -2   53.69    1.51
   7  -7  -2   54.72    1.59
   7   7  -2   54.45    1.60
  -7   7   2   52.89    1.51
   7   7  -2   53.95    1.58
   6  -7  -2    0.66    0.20
  -6  -7   2    0.52    0.24
   6   7  -2    0.09    0.26
   6   7  -2    1.12    0.26
  -6   7   2    0.63    0.23
  -5  -7   2   83.25    2.24
   5  -7  -2   86.55    1.94
   5  -7  -2   79.84    1.93
   5  -7  -2   85.97    2.23
   5   7  -2   80.33    2.23
   5   7  -2   84.44    2.21
  -5   7   2   81.81    2.19
   4  -7  -2   26.49    0.71
  -4  -7   2   27.94    0.93
   4  -7  -2   27.89    0.86
   4  -7  -2   27.21    0.71
  -4   7   2   27.17    0.92
   4   7  -2   26.55    0.97
   3  -7  -2   76.89    1.97
  -3  -7   2   74.83    2.01
  -3  -7   2   75.36    2.01
   3  -7  -2   75.64    1.84
   3  -7  -2   73.17    1.83
  -3   7   2   73.98    2.02
   3   7  -2   75.60    2.06
   2  -7  -2    2.47    0.20
  -2  -7   2    3.15    0.31
   2  -7  -2    2.24    0.19
   2  -7  -2    2.51    0.21
  -2  -7   2    2.47    0.27
  -2   7   2    2.86    0.34
   2   7  -2    2.73    0.32
  -1  -7   2  160.25    3.81
   1  -7  -2  152.82    3.73
   1  -7  -2  151.57    3.72
   1  -7  -2  156.88    3.80
  -1  -7   2  156.34    3.80
  -1   7   2  153.57    3.85
   1   7  -2  153.88    3.86
   0  -7  -2    2.20    0.23
   0  -7  -2    2.23    0.23
   0  -7  -2    2.13    0.16
   0  -7   2    2.36    0.25
   0  -7  -2    2.11    0.15
   0  -7   2    2.13    0.25
   0   7   2    2.15    0.33
   0   7  -2    2.16    0.30
   1  -7   2   76.55    1.92
   1  -7   2   76.41    1.97
  -1  -7  -2   77.61    1.99
   1  -7   2   77.92    1.98
  -1  -7  -2   74.96    1.98
  -1   7  -2   79.71    2.10
   1   7   2   76.08    2.09
   2  -7   2    0.05    0.14
   2  -7   2    0.05    0.14
  -2  -7  -2    0.27    0.17
   2  -7   2    0.05    0.12
  -2   7  -2    0.55    0.25
   2   7   2    0.28    0.26
   3  -7   2   37.66    1.03
   3  -7   2   37.02    1.06
  -3  -7  -2   37.12    1.12
   3  -7   2   37.14    1.02
   3  -7   2   37.95    1.03
   3   7   2   36.02    1.17
  -3   7  -2   38.13    1.18
   4  -7   2    0.27    0.17
   4  -7   2    0.20    0.13
   4  -7   2    0.34    0.13
   4  -7   2    0.01    0.16
  -4  -7  -2    0.46    0.22
   4   7   2    0.19    0.26
  -4   7  -2    0.65    0.20
   5  -7   2   24.61    0.73
   5  -7   2   24.38    0.69
   5  -7   2   23.18    0.68
  -5  -7  -2   22.01    0.83
   5  -7   2   23.12    0.78
  -5   7  -2   24.56    0.85
   5   7   2   23.86    0.91
  -6  -7  -2   11.11    0.58
   6  -7   2   10.56    0.36
   6  -7   2    9.89    0.50
   6  -7   2   10.61    0.44
   6   7   2    9.98    0.59
  -6   7  -2   10.51    0.53
   7  -7   2   29.22    0.78
   7  -7   2   30.05    0.88
   7  -7   2   29.55    1.00
  -7  -7  -2   30.36    1.03
   7   7   2   29.08    1.06
   7   7   2   30.54    1.06
  -7   7  -2   29.16    0.97
  -8  -7  -2    7.75    0.52
   8  -7   2    7.90    0.39
   8  -7   2    8.60    0.52
   8  -7   2    7.82    0.27
  -8   7  -2    7.58    0.48
   8   7   2    7.07    0.55
   9  -7   2   47.86    1.49
   9  -7   2   47.48    1.31
  -9  -7  -2   47.18    1.49
  -9   7  -2   46.98    1.38
   9   7   2   48.14    1.53
  10  -7   2    8.00    0.55
  10  -7   2    7.52    0.41
 -10  -7  -2    7.75    0.57
  10   7   2    9.71    0.64
 -10   7  -2    7.68    0.47
  11  -7   2   22.82    0.96
  11  -7   2   22.84    0.79
 -11  -7  -2   24.03    0.98
  11   7   2   21.43    0.94
 -11   7  -2   23.47    0.82
 -12  -7  -2    1.80    0.38
  12  -7   2    1.26    0.35
  12   7   2    1.99    0.38
  13  -7   2    2.44    0.42
 -13  -7  -2    2.18    0.41
  13   7   2    2.44    0.46
  14  -7   2    3.82    0.51
 -14  -7  -2    3.99    0.51
  14   7   2    4.47    0.56
 -15  -7  -2    1.80    0.43
  15  -7   2    2.18    0.46
  15   7   2    1.92    0.49
  16  -7   2    1.21    0.44
 -16  -7  -2    1.78    0.43
  16   7   2    1.12    0.38
  15  -8  -2    7.41    0.68
  14  -8  -2    6.78    0.64
 -14  -8   2    7.68    0.69
  14   8  -2    6.50    0.68
  13  -8  -2    4.86    0.54
 -13  -8   2    3.58    0.52
  13   8  -2    4.96    0.57
 -12  -8   2   25.11    1.07
  12  -8  -2   23.49    1.02
  12  -8  -2   21.72    0.87
  12   8  -2   23.63    0.99
  12   8  -2   23.42    1.05
 -11  -8   2    0.18    0.30
  11  -8  -2    0.49    0.33
  11  -8  -2    0.33    0.26
  11   8  -2    0.58    0.34
  11   8  -2    0.28    0.31
  10  -8  -2   31.12    1.14
  10  -8  -2   31.05    1.04
 -10  -8   2   31.89    1.19
  10   8  -2   30.41    1.16
 -10   8   2   30.23    1.02
  10   8  -2   31.03    1.15
  -9  -8   2   -0.23    0.25
   9  -8  -2    0.26    0.25
   9  -8  -2    0.42    0.21
  -9   8   2    0.36    0.27
   9   8  -2    0.20    0.31
   9   8  -2    0.66    0.31
   8  -8  -2   42.89    1.35
   8  -8  -2   42.30    1.28
  -8  -8   2   40.28    1.39
   8   8  -2   43.92    1.41
  -8   8   2   41.64    1.30
   8   8  -2   41.03    1.37
   7  -8  -2    0.94    0.25
  -7  -8   2    1.09    0.29
   7  -8  -2    1.17    0.28
  -7   8   2    1.12    0.28
   7   8  -2    0.79    0.28
   7   8  -2    1.02    0.34
   6  -8  -2   57.22    1.62
  -6  -8   2   55.31    1.65
   6   8  -2   55.29    1.69
  -6   8   2   54.92    1.61
   5  -8  -2    5.04    0.17
  -5  -8   2    5.42    0.43
   5  -8  -2    4.53    0.36
   5   8  -2    5.03    0.49
  -5   8   2    5.03    0.43
   4  -8  -2   11.37    0.49
   4  -8  -2   11.68    0.37
  -4  -8   2   12.45    0.60
  -4   8   2   11.14    0.60
   4   8  -2   10.71    0.64
  -3  -8   2    9.86    0.53
   3  -8  -2   10.01    0.38
   3  -8  -2   10.59    0.44
   3   8  -2    9.55    0.60
  -3   8   2    9.95    0.57
   2  -8  -2   35.44    0.98
  -2  -8   2   36.90    1.11
   2  -8  -2   34.35    0.98
  -2   8   2   34.70    1.17
   2   8  -2   35.60    1.20
  -1  -8   2   -0.05    0.17
   1  -8  -2    0.16    0.14
  -1   8   2    0.25    0.27
   1   8  -2    0.20    0.28
   0  -8   2   72.31    1.88
   0  -8  -2   69.58    1.84
   0   8   2   68.19    1.97
   0   8  -2   72.37    2.01
   1  -8   2    0.84    0.20
  -1  -8  -2    0.73    0.19
  -1   8  -2    0.99    0.29
   1   8   2    0.77    0.30
   2  -8   2   53.91    1.46
  -2  -8  -2   54.09    1.52
  -2   8  -2   55.32    1.63
   2   8   2   55.31    1.64
  -3  -8  -2   10.51    0.51
   3  -8   2    9.79    0.40
   3  -8   2    9.99    0.42
  -3   8  -2    8.54    0.56
   3   8   2    9.97    0.55
  -4  -8  -2   34.45    1.09
   4  -8   2   32.90    0.94
   4  -8   2   33.35    1.00
   4   8   2   33.59    1.15
  -4   8  -2   34.60    1.14
   5  -8   2    1.17    0.21
  -5  -8  -2    1.17    0.28
   5  -8   2    1.18    0.16
   5   8   2    1.51    0.34
  -5   8  -2    1.56    0.30
  -6  -8  -2   17.46    0.76
   6  -8   2   18.11    0.63
   6  -8   2   18.19    0.55
   6  -8   2   19.34    0.72
  -6   8  -2   19.36    0.78
   6   8   2   18.86    0.85
   7  -8   2    1.37    0.23
  -7  -8  -2    1.68    0.33
   7  -8   2    1.27    0.25
   7  -8   2    1.58    0.14
  -7   8  -2    1.31    0.29
   7   8   2    1.82    0.38
   8  -8   2   14.42    0.41
  -8  -8  -2   13.66    0.70
   8  -8   2   13.50    0.65
  -8   8  -2   13.69    0.65
  -9  -8  -2   11.17    0.66
   9  -8   2   11.17    0.64
  -9   8  -2   11.15    0.62
   9   8   2   11.82    0.72
 -10  -8  -2   12.85    0.72
  10  -8   2   12.17    0.67
  10   8   2   12.76    0.76
 -10   8  -2   12.97    0.64
 -11  -8  -2    9.44    0.65
  11  -8   2    8.97    0.61
 -11   8  -2    9.48    0.55
  11   8   2    7.51    0.59
 -12  -8  -2    5.53    0.57
  12  -8   2    4.29    0.48
  12   8   2    4.83    0.55
 -13  -8  -2   10.02    0.77
  13  -8   2   12.51    0.76
  13   8   2   10.61    0.79
  14  -8   2    5.21    0.59
 -14  -8  -2    6.95    0.67
  14   8   2    5.98    0.68
  15  -8   2    7.15    0.68
  13  -9  -2    0.65    0.35
  12  -9  -2    4.39    0.51
 -12  -9   2    4.45    0.56
  12   9  -2    4.50    0.58
  11  -9  -2    0.86    0.32
 -11  -9   2    1.53    0.39
  11   9  -2    0.78    0.37
  11   9  -2    1.60    0.42
 -10  -9   2    6.61    0.60
  10  -9  -2    5.40    0.53
  10   9  -2    6.39    0.60
  10   9  -2    6.55    0.62
 -10   9   2    6.13    0.56
   9  -9  -2    0.17    0.29
  -9  -9   2    0.73    0.32
   9   9  -2    0.71    0.36
  -9   9   2    0.35    0.26
   9   9  -2    0.89    0.33
   8  -9  -2    4.04    0.39
  -8  -9   2    3.35    0.46
   8   9  -2    3.65    0.50
  -8   9   2    4.56    0.45
   7  -9  -2    0.26    0.23
  -7  -9   2    0.70    0.31
  -7   9   2    0.49    0.32
   7   9  -2    0.94    0.36
  -6  -9   2    2.56    0.39
  -6   9   2    3.43    0.42
   6   9  -2    3.96    0.45
  -5  -9   2    2.98    0.38
   5   9  -2    3.42    0.46
  -5   9   2    2.42    0.42
  -4  -9   2    1.73    0.32
   4  -9  -2    1.80    0.16
   4   9  -2    1.58    0.38
  -4   9   2    1.76    0.36
  -3  -9   2    0.51    0.25
   3  -9  -2    0.41    0.14
   3   9  -2    0.33    0.33
  -3   9   2    0.44    0.30
  -2  -9   2    0.29    0.23
   2  -9  -2    0.72    0.17
   2   9  -2    0.62    0.33
  -2   9   2    0.50    0.31
   1  -9  -2    6.24    0.36
  -1  -9   2    6.24    0.44
   1   9  -2    6.21    0.49
  -1   9   2    5.69    0.50
   0  -9   2    7.18    0.44
   0  -9  -2    7.32    0.40
   0   9   2    7.92    0.60
   0   9  -2    6.69    0.57
   1  -9   2    0.54    0.20
  -1  -9  -2    0.38    0.20
  -1   9  -2    0.27    0.31
   1   9   2    0.35    0.25
  -2  -9  -2    8.26    0.48
   2  -9   2    8.76    0.43
   2   9   2    9.32    0.64
  -2   9  -2    8.41    0.61
  -3  -9  -2   -0.02    0.20
   3  -9   2    0.03    0.15
   3   9   2    0.50    0.33
  -3   9  -2    0.21    0.30
   4  -9   2    7.07    0.36
  -4  -9  -2    6.95    0.48
  -4   9  -2    8.02    0.57
   4   9   2    6.49    0.59
  -5  -9  -2    0.08    0.23
   5  -9   2    0.06    0.12
  -5   9  -2    0.44    0.29
   5   9   2   -0.10    0.31
  -6  -9  -2    1.32    0.32
   6  -9   2    1.92    0.17
   6   9   2    1.62    0.40
  -6   9  -2    1.84    0.36
  -7  -9  -2    0.96    0.30
  -7   9  -2    1.00    0.32
  -8  -9  -2    9.24    0.64
  -8   9  -2    8.23    0.57
  -9  -9  -2    0.50    0.30
  -9   9  -2    0.41    0.31
 -10  -9  -2   15.28    0.83
  10  -9   2   14.74    0.80
 -10   9  -2   17.01    0.78
 -11  -9  -2    1.69    0.39
  11  -9   2    0.62    0.30
  12  -9   2   11.73    0.72
 -12  -9  -2   12.64    0.82
  12   9   2   10.02    0.72
  13  -9   2    0.43    0.33
 -10 -10   2    7.16    0.66
  10  10  -2    6.41    0.67
  -9 -10   2    3.60    0.51
   9  10  -2    3.52    0.54
  -9  10   2    2.95    0.43
  -8 -10   2   10.04    0.71
   8  10  -2    9.55    0.74
  -8  10   2    8.59    0.62
  -7 -10   2    2.34    0.39
  -7  10   2    2.74    0.42
   7  10  -2    2.39    0.47
  -6 -10   2   15.18    0.77
  -6  10   2   15.20    0.79
   6  10  -2   16.13    0.88
  -5 -10   2    0.80    0.30
  -5  10   2    0.80    0.34
   5  10  -2    1.24    0.41
  -4 -10   2   13.27    0.71
  -4  10   2   14.01    0.77
   4  10  -2   14.84    0.83
   3 -10  -2    0.07    0.13
  -3 -10   2    0.02    0.24
   3  10  -2   -0.04    0.26
  -3  10   2   -0.09    0.31
  -2 -10   2    9.96    0.57
   2 -10  -2    9.27    0.43
  -2  10   2    9.29    0.68
   2  10  -2    8.87    0.69
   1 -10  -2    0.33    0.18
  -1 -10   2    0.32    0.23
   1  10  -2    0.84    0.39
  -1  10   2    0.34    0.34
   0 -10   2   10.40    0.54
   0 -10  -2   10.21    0.50
   0  10   2    9.04    0.68
   0  10  -2    9.77    0.70
   1 -10   2   -0.06    0.19
  -1 -10  -2   -0.01    0.19
   1  10   2    0.12    0.35
  -1  10  -2   -0.14    0.32
   2 -10   2    8.87    0.46
  -2 -10  -2    8.80    0.52
  -2  10  -2    9.21    0.66
   2  10   2    7.86    0.60
   3 -10   2   -0.11    0.16
  -3 -10  -2   -0.36    0.21
  -3  10  -2    0.01    0.31
   3  10   2   -0.24    0.34
  -4 -10  -2   15.72    0.73
   4 -10   2   15.25    0.56
   4  10   2   15.97    0.89
  -4  10  -2   16.16    0.83
  -5 -10  -2    2.93    0.40
   5  10   2    2.61    0.49
  -5  10  -2    3.06    0.45
  -6 -10  -2    6.41    0.54
  -6  10  -2    6.48    0.58
  -7 -10  -2    1.58    0.35
  -7  10  -2    1.50    0.39
  -8 -10  -2    4.33    0.50
  -8  10  -2    4.42    0.53
  -9 -10  -2    5.85    0.58
  -9  10  -2    5.55    0.54
 -10 -10  -2    1.00    0.38
  -6 -11   2    0.27    0.31
  -6  11   2    0.47    0.35
   6  11  -2    0.91    0.45
  -5 -11   2   19.99    0.92
  -5  11   2   20.56    0.99
   5  11  -2   19.84    1.05
  -4 -11   2   -0.15    0.27
  -4  11   2    0.39    0.39
   4  11  -2    0.63    0.33
  -3 -11   2   22.48    0.93
   3  11  -2   21.60    1.08
  -3  11   2   23.89    1.08
  -2 -11   2    0.21    0.25
  -2  11   2   -0.08    0.37
   2  11  -2    0.42    0.39
   1 -11  -2   25.90    0.87
  -1 -11   2   26.12    0.97
   1  11  -2   25.98    1.16
  -1  11   2   25.73    1.15
   0 -11  -2    1.09    0.24
   0 -11   2    0.98    0.27
   0  11  -2    0.68    0.41
   0  11   2    1.54    0.44
   1 -11   2   24.33    0.88
  -1 -11  -2   23.97    0.89
  -1  11  -2   24.13    1.06
   1  11   2   25.12    1.13
   2 -11   2    0.67    0.22
  -2 -11  -2    0.49    0.25
   2  11   2    1.18    0.43
  -2  11  -2    0.75    0.40
  -3 -11  -2   27.73    1.02
   3 -11   2   28.06    0.92
  -3  11  -2   26.65    1.17
   3  11   2   26.98    1.21
  -4 -11  -2    1.33    0.32
  -4  11  -2    1.64    0.45
   4  11   2    1.92    0.42
  -5 -11  -2   25.97    1.03
  -5  11  -2   25.62    1.13
  -6 -11  -2    1.03    0.33
  -6  11  -2    1.67    0.47
  20   0  -3   -0.67    0.34
  20   0  -3    0.57    0.39
  19   0  -3   18.98    1.02
  19   0  -3   18.26    0.96
  18   0  -3   -0.35    0.35
  18   0  -3    0.08    0.33
  17   0  -3   35.86    1.32
  17   0  -3   34.73    1.26
  16   0  -3    0.37    0.33
  16   0  -3   -0.30    0.27
  15   0  -3   52.53    1.69
 -15   0   3   51.87    1.52
  15   0  -3   52.67    1.61
  14   0  -3   -0.06    0.20
  14   0  -3   -0.23    0.24
 -14   0   3    0.37    0.20
  13   0  -3    5.68    0.49
  13   0  -3    7.07    0.46
 -13   0   3    6.30    0.42
  13   0  -3    6.27    0.49
 -12   0   3    0.23    0.18
  12   0  -3    0.03    0.17
  12   0  -3    0.29    0.27
  12   0  -3    0.03    0.22
  11   0  -3  109.57    2.84
 -11   0   3  109.96    2.78
  11   0  -3  110.17    2.96
  11   0  -3  115.64    2.80
 -10   0   3   -0.02    0.15
  10   0  -3   -0.16    0.21
  10   0  -3    0.15    0.20
  10   0  -3    0.04    0.16
   9   0  -3   67.73    1.70
  -9   0   3   65.41    1.69
   9   0  -3   64.12    1.81
   9   0  -3   64.38    1.73
   8   0  -3   -0.04    0.17
   8   0  -3    0.20    0.13
  -8   0   3    0.02    0.13
   8   0  -3   -0.13    0.15
   7   0  -3   32.86    0.88
  -7   0   3   30.78    0.87
  -7   0   3   31.69    0.89
   7   0  -3   31.59    0.92
   6   0  -3    0.47    0.15
  -6   0   3   -0.04    0.10
  -6   0   3    0.11    0.10
  -6   0   3    0.08    0.09
   6   0  -3    0.24    0.04
   6   0  -3    0.05    0.10
   5   0  -3   16.97    0.44
   5   0  -3   18.40    0.56
  -5   0   3   17.89    0.56
  -5   0   3   18.87    0.54
  -5   0   3   17.63    0.52
   4   0  -3   -0.05    0.09
  -4   0   3    0.02    0.09
  -4   0   3   -0.07    0.10
  -4   0   3   -0.04    0.12
  -3   0   3   22.29    0.60
  -3   0   3   22.93    0.62
   3   0  -3   21.98    0.60
   3   0  -3   22.07    0.62
   2   0  -3    0.04    0.08
   2   0  -3   -0.06    0.06
  -2   0   3   -0.08    0.05
  -2   0   3    0.09    0.07
  -1   0   3   12.16    0.35
   0   0   3    0.01    0.07
   0   0  -3   -0.07    0.05
   0   0   3   -0.21    0.05
   0   0  -3    0.50    0.09
   1   0   3   29.33    0.77
   2   0   3   -0.47    0.06
   2   0   3   -0.61    0.09
   2   0   3   -0.43    0.06
  -2   0  -3   -0.27    0.07
  -2   0  -3   -0.53    0.07
  -2   0  -3   -0.52    0.06
   3   0   3   16.69    0.48
   3   0   3   16.69    0.49
  -3   0  -3   16.61    0.51
  -3   0  -3   17.66    0.48
  -3   0  -3   17.12    0.50
   3   0   3   17.14    0.52
   4   0   3    0.05    0.13
   4   0   3   -0.01    0.10
   4   0   3   -0.02    0.10
  -4   0  -3    0.04    0.12
  -4   0  -3   -0.08    0.09
  -4   0  -3    0.00    0.10
  -5   0  -3    2.74    0.22
   5   0   3    2.64    0.23
  -5   0  -3    2.78    0.20
   5   0   3    2.57    0.19
   5   0   3    2.72    0.19
  -5   0  -3    2.75    0.17
  -6   0  -3    0.08    0.08
  -6   0  -3   -0.14    0.09
   6   0   3    0.00    0.10
   6   0   3    0.28    0.12
  -6   0  -3   -0.15    0.11
   6   0   3    0.14    0.11
   7   0   3   30.45    0.85
  -7   0  -3   29.76    0.85
   7   0   3   28.79    0.84
  -7   0  -3   30.50    0.85
   7   0   3   29.33    0.90
   8   0   3    0.15    0.11
   8   0   3    0.06    0.12
   8   0   3   -0.22    0.11
  -8   0  -3    0.16    0.13
   9   0   3  104.30    2.75
   9   0   3  103.65    2.61
  -9   0  -3  107.78    2.62
   9   0   3  102.93    2.60
 -10   0  -3   -0.05    0.15
  10   0   3   -0.10    0.21
  10   0   3    0.06    0.18
  10   0   3   -0.15    0.16
  11   0   3   71.78    1.86
  11   0   3   65.58    1.93
 -11   0  -3   67.94    1.83
  11   0   3   69.02    1.85
  12   0   3    0.16    0.23
  12   0   3   -0.18    0.18
 -12   0  -3   -0.04    0.10
 -12   0  -3   -0.06    0.17
  13   0   3   43.59    1.34
  13   0   3   43.73    1.43
 -13   0  -3   43.81    1.31
  14   0   3   -0.18    0.20
  14   0   3    0.33    0.25
 -14   0  -3   -0.04    0.18
 -15   0  -3   56.90    1.68
  15   0   3   60.55    1.86
  15   0   3   58.15    1.74
  16   0   3    0.09    0.28
  16   0   3    0.44    0.33
 -16   0  -3    0.23    0.22
  17   0   3   41.78    1.52
  17   0   3   40.89    1.41
  18   0   3   -0.37    0.23
  18   0   3   -0.62    0.28
  19   0   3   27.34    1.14
  19   0   3   25.63    1.16
  20   0   3   -0.52    0.33
  20   0   3   -0.13    0.38
  20  -1  -3    7.93    0.72
  20  -1  -3    8.14    0.69
  20   1  -3    9.03    0.68
  20   1  -3   10.13    0.80
  19  -1  -3    2.78    0.54
  19  -1  -3    3.71    0.52
  19   1  -3    4.11    0.56
  19   1  -3    2.50    0.50
  18  -1  -3   12.46    0.77
  18  -1  -3   11.59    0.75
  18   1  -3   12.03    0.81
  18   1  -3   12.71    0.79
  17  -1  -3    7.11    0.61
  17  -1  -3    6.84    0.65
  17   1  -3    7.02    0.61
  17   1  -3    7.94    0.65
  16  -1  -3   27.63    1.04
 -16  -1   3   25.28    0.95
  16  -1  -3   23.04    1.07
  16   1  -3   25.58    1.07
  16   1  -3   24.61    0.99
 -15  -1   3    6.54    0.47
  15  -1  -3    5.60    0.54
  15  -1  -3    5.68    0.49
  15   1  -3    5.46    0.51
  15   1  -3    4.74    0.46
  14  -1  -3    5.89    0.55
 -14  -1   3    7.31    0.48
  14  -1  -3    7.42    0.52
  14   1  -3    6.25    0.53
  14   1  -3    7.77    0.55
 -14   1   3    6.94    0.40
  13  -1  -3   15.59    0.60
  13  -1  -3   15.52    0.70
  13  -1  -3   14.61    0.74
 -13  -1   3   13.99    0.64
  13   1  -3   14.39    0.71
  13   1  -3   15.74    0.68
 -13   1   3   14.56    0.58
  12  -1  -3   15.03    0.65
  12  -1  -3   14.85    0.56
  12  -1  -3   13.67    0.65
 -12  -1   3   14.09    0.60
  12   1  -3   15.07    0.68
  12   1  -3   13.70    0.62
 -12   1   3   13.84    0.54
  11  -1  -3   40.68    1.25
  11  -1  -3   42.49    1.16
  11  -1  -3   42.59    1.31
 -11  -1   3   40.22    1.21
 -11   1   3   40.79    1.15
  11   1  -3   42.70    1.27
  11   1  -3   42.64    1.30
  10  -1  -3   24.00    0.81
 -10  -1   3   22.78    0.77
  10  -1  -3   24.09    0.73
  10  -1  -3   22.77    0.83
 -10   1   3   24.35    0.72
  10   1  -3   22.70    0.82
  10   1  -3   24.28    0.83
  10   1  -3   24.09    0.78
  -9  -1   3  130.19    3.13
   9  -1  -3  130.22    3.07
   9  -1  -3  122.43    3.28
   9  -1  -3  126.51    3.13
   9   1  -3  121.04    3.13
   9   1  -3  129.87    3.13
  -9   1   3  130.70    3.07
   9   1  -3  124.92    3.26
  -8  -1   3    2.47    0.14
  -8  -1   3    2.91    0.24
   8  -1  -3    2.71    0.21
   8  -1  -3    2.47    0.27
   8  -1  -3    2.93    0.24
   8   1  -3    2.27    0.24
   8   1  -3    2.59    0.15
   8   1  -3    2.33    0.25
   8   1  -3    3.02    0.26
  -8   1   3    2.66    0.20
   7  -1  -3  265.31    6.14
  -7  -1   3  263.75    6.20
   7  -1  -3  249.21    6.16
  -7  -1   3  267.43    6.05
   7   1  -3  260.23    6.05
   7   1  -3  254.78    6.17
  -7   1   3  265.14    6.15
  -7   1   3  260.72    6.14
   7   1  -3  278.99    6.21
   6  -1  -3   13.58    0.49
  -6  -1   3   14.00    0.39
  -6  -1   3   14.31    0.48
  -6  -1   3   15.19    0.49
  -6  -1   3   14.05    0.49
  -6   1   3   13.98    0.42
  -6   1   3   13.81    0.48
   6   1  -3   13.63    0.48
   6   1  -3   13.89    0.39
  -6   1   3   13.92    0.42
   6   1  -3   14.07    0.48
   5  -1  -3   26.11    0.78
  -5  -1   3   29.57    0.80
  -5  -1   3   28.41    0.79
  -5  -1   3   29.98    0.80
   5  -1  -3   28.77    0.67
  -5  -1   3   28.61    0.72
  -5   1   3   28.04    0.73
   5   1  -3   27.61    0.79
  -5   1   3   28.11    0.73
   5   1  -3   27.04    0.71
  -5   1   3   29.67    0.80
  -4  -1   3    4.99    0.25
  -4  -1   3    5.83    0.26
   4  -1  -3    5.14    0.26
  -4  -1   3    5.36    0.25
  -4   1   3    5.33    0.20
  -4   1   3    5.21    0.19
   4   1  -3    5.12    0.26
   4   1  -3    5.36    0.20
  -3  -1   3   21.08    0.59
   3  -1  -3   20.51    0.53
  -3  -1   3   21.70    0.58
   3  -1  -3   20.70    0.59
  -3   1   3   21.08    0.54
   3   1  -3   20.23    0.55
   3   1  -3   21.07    0.59
   3   1  -3   20.71    0.58
   2  -1  -3   59.58    1.45
  -2  -1   3   63.36    1.47
  -2  -1   3   61.36    1.50
   2   1  -3   59.48    1.50
   2   1  -3   61.81    1.47
  -2   1   3   63.42    1.46
   2   1  -3   60.66    1.47
  -1  -1   3   48.43    1.09
  -1  -1   3   47.32    1.13
   1  -1  -3   39.96    1.09
   1   1  -3   46.81    1.09
   1   1  -3   44.09    1.13
  -1   1   3   46.87    1.10
   1   1  -3   46.83    1.15
   0  -1  -3   36.79    0.94
   0  -1   3   34.06    0.92
   0  -1   3   37.57    0.91
   0   1  -3   36.17    0.85
   0   1  -3   35.25    0.90
   0   1   3   34.53    0.93
   0   1  -3   36.96    0.93
   0   1   3   37.60    0.89
  -1  -1  -3  270.68    6.80
   1  -1   3  277.86    6.80
  -1  -1  -3  253.51    6.50
   1  -1   3  274.19    6.52
  -1   1  -3  278.74    6.55
  -1   1  -3  286.82    6.78
   1   1   3  285.37    6.48
   1   1   3  265.52    6.80
   2  -1   3  139.53    3.39
  -2  -1  -3  139.32    3.38
   2  -1   3  134.08    3.26
   2  -1   3  135.63    3.25
  -2  -1  -3  140.93    3.27
  -2  -1  -3  137.24    3.24
  -2   1  -3  144.06    3.40
   2   1   3  136.39    3.27
   2   1   3  140.96    3.39
  -2   1  -3  139.31    3.26
   2   1   3  140.43    3.25
  -2   1  -3  136.28    3.25
   3  -1   3  175.99    4.24
  -3  -1  -3  182.83    4.41
  -3  -1  -3  179.62    4.26
  -3  -1  -3  182.65    4.23
   3  -1   3  180.24    4.42
   3  -1   3  179.69    4.22
   3   1   3  177.18    4.23
  -3   1  -3  187.08    4.43
   3   1   3  182.86    4.41
   3   1   3  182.08    4.26
  -3   1  -3  182.87    4.25
  -3   1  -3  181.93    4.17
  -4  -1  -3   -0.04    0.11
  -4  -1  -3    0.07    0.11
   4  -1   3    0.28    0.09
   4  -1   3    0.18    0.10
  -4  -1  -3    0.23    0.10
   4  -1   3    0.22    0.10
   4   1   3    0.20    0.11
   4   1   3    0.30    0.13
   4   1   3    0.29    0.12
  -4   1  -3    0.18    0.08
  -4   1  -3    0.21    0.12
  -4   1  -3    0.12    0.09
   5  -1   3   93.10    2.43
  -5  -1  -3   97.38    2.41
  -5  -1  -3   96.95    2.32
   5  -1   3   91.68    2.27
   5  -1   3   96.32    2.31
  -5  -1  -3   94.52    2.34
   5   1   3   97.43    2.34
  -5   1  -3   97.40    2.43
   5   1   3   92.74    2.32
   5   1   3   96.60    2.42
  -5   1  -3   97.92    2.28
  -5   1  -3   95.08    2.31
   6  -1   3   11.89    0.40
  -6  -1  -3   13.08    0.46
  -6  -1  -3   11.99    0.44
   6  -1   3   12.17    0.41
  -6  -1  -3   12.06    0.43
   6  -1   3   11.93    0.46
   6   1   3   13.10    0.45
   6   1   3   11.46    0.44
   6   1   3   11.53    0.44
  -6   1  -3   12.39    0.42
  -6   1  -3   13.04    0.48
  -6   1  -3   12.27    0.41
   7  -1   3  108.22    2.62
  -7  -1  -3  109.38    2.75
   7  -1   3  101.55    2.76
  -7  -1  -3  106.11    2.66
   7  -1   3  107.10    2.60
   7   1   3  113.53    2.67
  -7   1  -3  110.07    2.63
  -7   1  -3  109.01    2.61
   7   1   3  104.63    2.64
   7   1   3  107.98    2.75
   8  -1   3   35.25    0.95
   8  -1   3   31.46    1.03
  -8  -1  -3   33.65    0.98
   8  -1   3   35.00    0.94
   8   1   3   32.54    0.97
   8   1   3   32.84    0.98
   8   1   3   33.48    1.01
  -8   1  -3   32.91    0.94
  -8   1  -3   33.82    0.95
  -9  -1  -3   56.32    1.37
  -9  -1  -3   54.26    1.47
   9  -1   3   53.19    1.56
   9  -1   3   53.37    1.43
   9  -1   3   55.99    1.43
   9   1   3   53.74    1.53
  -9   1  -3   53.17    1.43
   9   1   3   51.62    1.46
 -10  -1  -3   64.72    1.75
  10  -1   3   66.08    1.72
 -10  -1  -3   66.26    1.62
  10  -1   3   66.47    1.71
  10  -1   3   63.67    1.85
  10   1   3   62.25    1.81
 -10   1  -3   67.10    1.71
  10   1   3   64.01    1.75
  11  -1   3   63.89    1.88
 -11  -1  -3   64.92    1.76
  11  -1   3   66.30    1.72
  11  -1   3   64.81    1.74
 -11  -1  -3   64.75    1.61
 -11   1  -3   67.19    1.73
  11   1   3   62.65    1.83
  11   1   3   62.54    1.77
  12  -1   3   10.70    0.50
  12  -1   3    9.84    0.55
 -12  -1  -3    9.98    0.38
 -12  -1  -3   11.15    0.55
  12  -1   3   10.47    0.52
 -12   1  -3   10.38    0.50
  12   1   3    9.96    0.56
  12   1   3    9.72    0.53
 -13  -1  -3    6.59    0.45
  13  -1   3    6.74    0.55
  13  -1   3    6.91    0.42
  13  -1   3    7.92    0.48
 -13   1  -3    6.89    0.43
  13   1   3    5.55    0.49
  13   1   3    6.76    0.50
  14  -1   3    9.39    0.55
  14  -1   3   10.15    0.59
 -14  -1  -3    9.67    0.54
  14   1   3   10.34    0.60
  14   1   3    8.99    0.60
 -14   1  -3    9.89    0.51
  15  -1   3    1.12    0.36
 -15  -1  -3    1.44    0.28
  15  -1   3    1.76    0.33
  15   1   3    1.16    0.34
  15   1   3    1.23    0.33
 -15   1  -3    1.36    0.26
  16  -1   3    8.17    0.58
 -16  -1  -3    7.49    0.52
  16  -1   3    7.85    0.66
  16   1   3    8.28    0.57
  16   1   3    7.78    0.60
  17  -1   3    8.23    0.61
 -17  -1  -3    7.61    0.57
  17  -1   3    8.27    0.70
  17   1   3    8.31    0.67
  17   1   3    8.58    0.58
  18  -1   3    3.53    0.47
  18  -1   3    2.75    0.51
  18   1   3    4.64    0.57
  18   1   3    4.40    0.53
  19  -1   3    0.62    0.33
  19  -1   3    0.59    0.36
  19   1   3    0.87    0.40
  19   1   3    0.66    0.39
  20  -1   3   13.52    0.83
  20  -1   3   14.44    0.89
  20   1   3   14.13    0.89
  20   1   3   15.01    0.95
  20  -2  -3    2.27    0.48
  20  -2  -3    1.12    0.49
  20   2  -3    1.45    0.48
  20   2  -3    1.66    0.47
  19  -2  -3    2.00    0.51
  19  -2  -3    2.77    0.48
  19   2  -3    2.17    0.44
  19   2  -3    2.02    0.48
  18  -2  -3   14.94    0.76
  18  -2  -3   14.62    0.90
  18   2  -3   14.45    0.87
  18   2  -3   14.62    0.85
 -17  -2   3    0.05    0.25
  17  -2  -3   -0.54    0.31
  17  -2  -3   -0.48    0.26
  17   2  -3    0.27    0.31
  17   2  -3    0.03    0.33
 -16  -2   3   15.76    0.76
  16  -2  -3   15.94    0.79
  16  -2  -3   16.92    0.89
  16   2  -3   16.95    0.85
  16   2  -3   16.72    0.83
  15  -2  -3    3.00    0.40
 -15  -2   3    3.59    0.40
  15  -2  -3    2.78    0.39
  15   2  -3    3.01    0.43
  15   2  -3    3.57    0.43
  14  -2  -3   24.51    0.93
  14  -2  -3   23.45    1.01
 -14  -2   3   24.82    0.92
  14   2  -3   23.90    0.96
  14   2  -3   25.91    0.97
  13  -2  -3    2.15    0.30
  13  -2  -3    1.74    0.37
 -13  -2   3    2.91    0.34
  13   2  -3    2.42    0.37
  13   2  -3    2.11    0.34
 -13   2   3    3.09    0.25
  12  -2  -3   55.02    1.70
  12  -2  -3   56.44    1.62
  12  -2  -3   57.17    1.50
 -12  -2   3   58.39    1.42
 -12  -2   3   55.54    1.61
  12   2  -3   55.10    1.64
 -12   2   3   56.64    1.49
  12   2  -3   57.86    1.67
 -11  -2   3    5.31    0.40
  11  -2  -3    4.86    0.44
  11  -2  -3    5.06    0.36
  11  -2  -3    5.86    0.31
 -11  -2   3    5.70    0.26
 -11   2   3    6.31    0.30
  11   2  -3    5.27    0.38
  11   2  -3    5.59    0.41
  10  -2  -3   92.97    2.43
  10  -2  -3   96.44    2.58
 -10  -2   3   96.74    2.29
 -10  -2   3   94.10    2.45
  10  -2  -3   97.59    2.33
 -10   2   3   93.78    2.32
  10   2  -3   92.74    2.51
  10   2  -3   95.33    2.29
  10   2  -3   94.53    2.46
  -9  -2   3    1.22    0.22
   9  -2  -3    1.04    0.24
   9  -2  -3    1.46    0.23
  -9  -2   3    1.49    0.15
   9  -2  -3    1.28    0.15
   9   2  -3    1.33    0.21
   9   2  -3    1.51    0.15
  -9   2   3    1.17    0.13
   9   2  -3    1.17    0.24
  -8  -2   3  135.65    3.14
   8  -2  -3  128.24    3.24
   8  -2  -3  129.70    3.40
  -8  -2   3  133.87    3.27
   8   2  -3  132.41    3.14
  -8   2   3  139.19    3.16
   8   2  -3  134.26    3.36
   8   2  -3  127.83    3.25
   7  -2  -3   48.25    1.17
  -7  -2   3   49.10    1.24
  -7  -2   3   48.44    1.33
   7  -2  -3   47.48    1.32
   7   2  -3   48.39    1.34
   7   2  -3   49.06    1.24
   7   2  -3   53.19    1.36
  -7   2   3   50.93    1.22
   7   2  -3   49.31    1.34
  -6  -2   3   98.05    2.40
   6  -2  -3   95.72    2.39
  -6  -2   3   97.78    2.33
  -6  -2   3   94.27    2.41
   6  -2  -3   98.11    2.27
  -6   2   3   99.67    2.30
   6   2  -3   98.02    2.40
   6   2  -3   96.17    2.33
  -5  -2   3   75.10    1.82
   5  -2  -3   72.71    1.86
  -5  -2   3   77.17    1.86
  -5  -2   3   77.09    1.90
   5  -2  -3   74.82    1.77
  -5  -2   3   73.84    1.88
  -5   2   3   75.39    1.77
   5   2  -3   74.09    1.86
   5   2  -3   73.17    1.82
  -4  -2   3   41.86    1.04
  -4  -2   3   39.06    0.99
   4  -2  -3   37.76    0.93
  -4  -2   3   36.55    1.01
  -4  -2   3   38.56    0.97
   4  -2  -3   35.14    0.99
  -4   2   3   35.25    0.89
   4   2  -3   37.65    0.99
  -4   2   3   38.37    0.90
   4   2  -3   37.02    0.97
  -3  -2   3   54.46    1.43
  -3  -2   3   56.50    1.40
   3  -2  -3   54.52    1.33
   3  -2  -3   58.34    1.38
  -3  -2   3   57.76    1.44
  -3  -2   3   57.51    1.40
   3   2  -3   57.16    1.40
   3   2  -3   56.60    1.41
  -3   2   3   58.28    1.33
   2  -2  -3  156.95    3.82
  -2  -2   3  164.53    3.77
  -2  -2   3  164.24    3.80
   2  -2  -3  163.33    3.78
  -2  -2   3  169.42    3.85
  -2   2   3  165.49    3.81
   2   2  -3  161.88    3.84
   2   2  -3  163.86    3.93
   2   2  -3  159.06    3.77
   2   2  -3  153.68    3.80
  -1  -2   3   -0.03    0.07
  -1  -2   3    0.01    0.07
   1  -2  -3    0.09    0.06
  -1  -2   3   -0.11    0.10
   1  -2  -3   -0.05    0.10
  -1  -2   3    0.00    0.08
  -1   2   3   -0.03    0.06
   1   2  -3   -0.06    0.11
   1   2  -3   -0.12    0.11
   1   2  -3    0.04    0.07
   1   2  -3   -0.04    0.07
   0  -2   3  300.45    6.81
   0  -2   3  291.79    6.86
   0  -2   3  292.36    6.84
   0  -2  -3  305.09    6.80
   0  -2   3  288.35    7.25
   0  -2  -3  290.14    7.03
   0  -2  -3  300.87    7.27
   0   2  -3  289.25    6.88
   0   2   3  294.73    6.94
   0   2  -3  294.32    6.80
   0   2  -3  288.38    6.93
   0   2  -3  294.53    7.12
   1  -2   3   27.66    0.73
  -1  -2  -3   26.73    0.73
  -1  -2  -3   28.07    0.74
  -1  -2  -3   27.03    0.74
   1  -2   3   27.89    0.75
   1  -2   3   27.41    0.65
  -1  -2  -3   28.12    0.76
  -1   2  -3   28.24    0.74
   1   2   3   27.81    0.73
  -1   2  -3   27.72    0.74
  -1   2  -3   28.80    0.75
   1   2   3   27.44    0.75
  -2  -2  -3  538.66   13.21
  -2  -2  -3  549.85   13.14
  -2  -2  -3  620.23   13.25
   2  -2   3  562.80   13.81
   2  -2   3  563.57   13.31
   2  -2   3  560.56   12.86
  -2  -2  -3  558.48   13.75
   2   2   3  542.14   13.23
   2   2   3  567.01   13.74
  -2   2  -3  603.20   13.80
  -2   2  -3  504.70   12.84
   2   2   3  567.06   13.23
  -2   2  -3  548.87   13.09
  -3  -2  -3    6.12    0.27
  -3  -2  -3    6.10    0.26
  -3  -2  -3    6.13    0.28
  -3  -2  -3    5.69    0.23
   3  -2   3    5.96    0.19
   3  -2   3    5.81    0.23
   3  -2   3    5.73    0.27
   3   2   3    5.74    0.26
   3   2   3    6.08    0.26
   3   2   3    6.02    0.29
  -3   2  -3    5.75    0.27
  -3   2  -3    5.92    0.19
  -3   2  -3    5.93    0.25
  -3   2  -3    5.31    0.23
  -4  -2  -3  141.44    3.35
   4  -2   3  140.23    3.32
  -4  -2  -3  139.65    3.45
   4  -2   3  138.43    3.26
  -4  -2  -3  140.27    3.33
   4  -2   3  137.99    3.49
  -4  -2  -3  142.60    3.37
  -4   2  -3  144.84    3.27
  -4   2  -3  138.20    3.32
  -4   2  -3  147.68    3.50
   4   2   3  139.59    3.37
   4   2   3  139.48    3.46
   4   2   3  137.56    3.35
   5  -2   3    0.52    0.16
  -5  -2  -3    0.71    0.13
   5  -2   3    0.66    0.11
   5  -2   3    0.56    0.10
  -5  -2  -3    0.59    0.14
  -5  -2  -3    0.68    0.12
  -5  -2  -3    0.66    0.13
  -5   2  -3    0.45    0.09
   5   2   3    0.51    0.12
  -5   2  -3    0.49    0.14
   5   2   3    0.60    0.13
   5   2   3    0.83    0.15
  -5   2  -3    0.46    0.10
  -6  -2  -3   67.45    1.74
   6  -2   3   65.95    1.63
  -6  -2  -3   66.85    1.66
   6  -2   3   65.20    1.78
  -6  -2  -3   67.59    1.72
   6  -2   3   67.95    1.65
  -6   2  -3   67.10    1.64
   6   2   3   68.92    1.72
   6   2   3   65.44    1.74
   6   2   3   62.70    1.70
  -6   2  -3   68.01    1.66
   7  -2   3    1.30    0.19
   7  -2   3    1.24    0.15
  -7  -2  -3    1.52    0.18
  -7  -2  -3    1.40    0.16
  -7  -2  -3    1.34    0.19
   7  -2   3    1.21    0.15
  -7   2  -3    1.38    0.15
   7   2   3    1.35    0.19
  -7   2  -3    1.36    0.15
   7   2   3    1.16    0.21
  -8  -2  -3   13.01    0.53
   8  -2   3   13.57    0.46
   8  -2   3   13.42    0.57
   8  -2   3   13.47    0.48
  -8  -2  -3   13.84    0.46
  -8   2  -3   13.09    0.47
  -8   2  -3   13.05    0.46
   8   2   3   13.14    0.52
   8   2   3   12.74    0.52
   9  -2   3    3.11    0.24
   9  -2   3    3.08    0.25
  -9  -2  -3    2.95    0.29
   9  -2   3    2.85    0.32
   9   2   3    2.95    0.28
   9   2   3    3.56    0.29
  -9   2  -3    3.36    0.24
 -10  -2  -3   26.07    0.86
  10  -2   3   25.46    0.77
  10  -2   3   24.36    0.79
  10  -2   3   24.95    0.91
 -10   2  -3   24.82    0.77
  10   2   3   24.42    0.86
  10   2   3   24.60    0.86
 -11  -2  -3   12.76    0.58
  11  -2   3   11.46    0.51
  11  -2   3   11.78    0.49
  11  -2   3   11.80    0.59
  11   2   3   11.94    0.56
  11   2   3   11.94    0.58
 -11   2  -3   11.83    0.49
 -11   2  -3   12.08    0.40
 -12  -2  -3   39.16    1.24
  12  -2   3   38.63    1.33
  12  -2   3   39.73    1.15
  12  -2   3   41.17    1.21
 -12   2  -3   39.99    1.15
 -12   2  -3   39.22    1.03
  12   2   3   40.96    1.29
  12   2   3   41.00    1.28
  13  -2   3   18.95    0.82
  13  -2   3   19.47    0.74
 -13  -2  -3   19.27    0.78
  13   2   3   19.11    0.81
 -13   2  -3   19.06    0.69
  13   2   3   17.38    0.80
 -13   2  -3   18.67    0.54
  14  -2   3    0.45    0.24
 -14  -2  -3    0.16    0.22
  14  -2   3    0.24    0.30
 -14   2  -3    0.45    0.18
  14   2   3    0.52    0.28
  14   2   3    0.50    0.29
  15  -2   3    4.36    0.51
 -15  -2  -3    5.19    0.47
  15  -2   3    4.11    0.42
  15   2   3    3.76    0.44
  15   2   3    5.33    0.48
  16  -2   3    4.05    0.46
 -16  -2  -3    4.55    0.46
  16  -2   3    3.66    0.46
  16   2   3    3.51    0.46
  16   2   3    3.18    0.47
  17  -2   3    1.36    0.34
  17  -2   3    1.57    0.43
 -17  -2  -3    1.87    0.35
  17   2   3    1.30    0.34
  17   2   3    1.27    0.38
 -18  -2  -3   -0.11    0.26
  18  -2   3   -0.07    0.30
  18  -2   3   -0.18    0.37
  18   2   3    0.77    0.39
  18   2   3   -0.19    0.34
  19  -2   3   -0.15    0.30
  19  -2   3    0.61    0.43
  19   2   3   -0.04    0.36
  19   2   3    1.00    0.42
  20  -2   3    0.30    0.34
  20  -2   3   -0.03    0.42
  20   2   3    0.16    0.41
  20   2   3    0.00    0.39
  20  -3  -3   21.37    1.21
  20   3  -3   24.48    1.14
  19  -3  -3    6.18    0.62
  19  -3  -3    5.44    0.68
  19   3  -3    7.58    0.69
  19   3  -3    8.08    0.68
  18  -3  -3    8.01    0.66
 -18  -3   3    8.38    0.62
  18  -3  -3    8.08    0.64
  18   3  -3    8.44    0.64
  18   3  -3    7.86    0.65
 -17  -3   3   17.10    0.84
  17  -3  -3   17.10    0.97
  17  -3  -3   18.10    0.86
  17   3  -3   19.28    0.95
  17   3  -3   19.08    0.90
 -16  -3   3   21.06    0.90
  16  -3  -3   22.43    0.98
  16  -3  -3   21.27    0.91
  16   3  -3   18.72    0.89
  16   3  -3   20.80    0.97
  15  -3  -3    2.87    0.47
 -15  -3   3    3.66    0.42
  15  -3  -3    3.83    0.43
  15   3  -3    2.98    0.44
  15   3  -3    4.08    0.44
  14  -3  -3   14.79    0.69
  14  -3  -3   13.90    0.73
 -14  -3   3   15.73    0.71
  14   3  -3   13.83    0.69
  14   3  -3   14.66    0.71
 -13  -3   3    0.70    0.25
  13  -3  -3    0.76    0.32
  13  -3  -3    0.51    0.25
  13   3  -3    0.53    0.25
  13   3  -3    0.46    0.29
  12  -3  -3    4.52    0.35
 -12  -3   3    4.34    0.40
  12  -3  -3    3.77    0.44
  12   3  -3    3.79    0.38
  12   3  -3    3.43    0.36
  11  -3  -3    8.05    0.49
  11  -3  -3    8.07    0.47
 -11  -3   3    6.79    0.46
  11   3  -3    7.11    0.47
  11   3  -3    8.05    0.52
  11   3  -3    7.76    0.37
  10  -3  -3    0.10    0.18
 -10  -3   3    0.09    0.21
  10  -3  -3    0.22    0.16
  10   3  -3   -0.04    0.18
  10   3  -3   -0.07    0.15
  10   3  -3    0.21    0.23
 -10   3   3    0.10    0.07
   9  -3  -3   22.59    0.77
   9  -3  -3   22.18    0.84
  -9  -3   3   23.87    0.80
   9   3  -3   22.39    0.75
   9   3  -3   22.49    0.78
  -9   3   3   22.60    0.61
   9   3  -3   23.04    0.69
   8  -3  -3    1.00    0.23
   8  -3  -3    0.92    0.11
   8  -3  -3    1.28    0.21
  -8  -3   3    0.70    0.20
  -8   3   3    1.12    0.09
  -8   3   3    1.10    0.09
   8   3  -3    1.02    0.22
   8   3  -3    0.57    0.15
   8   3  -3    0.70    0.17
   7  -3  -3   97.24    2.59
  -7  -3   3  100.40    2.51
   7  -3  -3   96.65    2.46
   7  -3  -3  102.93    2.35
   7   3  -3   97.53    2.48
  -7   3   3  102.09    2.31
  -7   3   3   98.01    2.30
   7   3  -3   95.84    2.41
   7   3  -3   99.06    2.51
  -6  -3   3    3.73    0.24
   6  -3  -3    3.81    0.19
  -6  -3   3    3.86    0.29
   6  -3  -3    3.64    0.26
   6   3  -3    3.71    0.24
   6   3  -3    3.89    0.28
  -6   3   3    3.82    0.20
   6   3  -3    3.41    0.22
  -5  -3   3   91.98    2.26
  -5  -3   3   91.07    2.19
   5  -3  -3   85.78    2.21
  -5  -3   3   91.32    2.21
   5  -3  -3   92.83    2.15
  -5  -3   3   89.69    2.25
   5   3  -3   87.42    2.19
  -5   3   3   86.33    2.14
   5   3  -3   87.86    2.21
  -4  -3   3   24.66    0.70
  -4  -3   3   24.34    0.74
  -4  -3   3   24.85    0.71
   4  -3  -3   24.84    0.67
  -4  -3   3   23.93    0.73
  -4   3   3   23.72    0.66
   4   3  -3   23.76    0.70
   4   3  -3   23.71    0.70
  -3  -3   3   49.63    1.25
  -3  -3   3   51.37    1.28
   3  -3  -3   48.70    1.16
  -3  -3   3   49.87    1.30
  -3  -3   3   52.60    1.31
   3  -3  -3   49.57    1.25
   3   3  -3   49.75    1.24
  -3   3   3   49.14    1.25
   3   3  -3   47.89    1.25
   3   3  -3   48.27    1.28
  -2  -3   3    5.35    0.23
   2  -3  -3    6.01    0.26
  -2  -3   3    5.88    0.28
  -2  -3   3    5.40    0.27
   2  -3  -3    5.66    0.18
  -2  -3   3    5.72    0.26
   2   3  -3    4.86    0.27
  -2   3   3    5.02    0.25
   2   3  -3    5.43    0.19
   2   3  -3    5.52    0.24
  -2   3   3    5.66    0.17
  -1  -3   3    0.84    0.08
   1  -3  -3    0.97    0.09
  -1  -3   3    0.84    0.12
  -1  -3   3    0.91    0.10
  -1  -3   3    1.02    0.13
   1  -3  -3    0.85    0.12
   1   3  -3    0.76    0.15
  -1   3   3    0.76    0.12
   1   3  -3    0.77    0.08
  -1   3   3    1.13    0.09
   1   3  -3    0.82    0.13
   1   3  -3    0.89    0.10
   0  -3  -3   41.41    1.07
   0  -3   3   41.42    1.07
   0  -3  -3   38.90    1.02
   0  -3  -3   41.75    1.07
   0  -3   3   41.34    0.99
   0  -3   3   40.81    1.04
   0  -3   3   40.49    1.06
   0   3  -3   40.26    1.08
   0   3   3   40.36    1.02
   0   3   3   41.79    1.08
   0   3  -3   41.67    1.04
   0   3  -3   41.48    1.06
  -1  -3  -3   84.96    2.11
  -1  -3  -3   86.80    2.09
   1  -3   3   88.80    2.09
   1  -3   3   85.00    1.99
   1  -3   3   84.98    2.12
  -1  -3  -3   84.02    2.06
   1  -3   3   85.26    2.07
  -1  -3  -3   82.57    2.08
   1   3   3   84.93    2.06
  -1   3  -3   88.95    2.12
  -1   3  -3   84.42    2.07
   1   3   3   84.40    2.09
  -1   3  -3   84.78    2.09
   2  -3   3   39.05    1.01
  -2  -3  -3   39.01    1.05
  -2  -3  -3   39.59    1.02
  -2  -3  -3   39.89    1.04
  -2  -3  -3   39.12    1.03
   2  -3   3   40.12    1.04
   2  -3   3   39.03    1.05
  -2   3  -3   36.78    1.03
   2   3   3   39.29    1.03
   2   3   3   38.80    1.02
  -2   3  -3   42.36    1.05
  -2   3  -3   39.35    1.01
   3  -3   3   23.37    0.64
   3  -3   3   22.71    0.58
  -3  -3  -3   23.46    0.64
  -3  -3  -3   23.78    0.69
  -3  -3  -3   22.81    0.68
  -3  -3  -3   22.20    0.67
   3  -3   3   23.11    0.68
   3   3   3   22.68    0.70
   3   3   3   23.37    0.65
   3   3   3   23.09    0.68
  -3   3  -3   23.75    0.69
  -3   3  -3   23.11    0.63
  -3   3  -3   23.91    0.67
  -4  -3  -3    2.52    0.17
   4  -3   3    2.47    0.16
   4  -3   3    2.43    0.21
   4  -3   3    2.66    0.14
  -4  -3  -3    2.75    0.21
  -4  -3  -3    2.06    0.20
  -4   3  -3    2.73    0.20
   4   3   3    2.76    0.22
   4   3   3    2.74    0.18
  -4   3  -3    2.51    0.22
  -4   3  -3    2.45    0.17
   4   3   3    1.96    0.22
  -5  -3  -3   99.77    2.50
   5  -3   3  100.00    2.37
  -5  -3  -3   96.93    2.48
   5  -3   3  100.94    2.41
   5  -3   3  101.67    2.57
   5   3   3  100.31    2.51
  -5   3  -3   98.30    2.41
   5   3   3   97.47    2.49
  -5   3  -3  104.17    2.57
  -5   3  -3  101.84    2.43
  -6  -3  -3   67.98    1.75
   6  -3   3   68.27    1.67
   6  -3   3   68.66    1.66
   6  -3   3   64.61    1.81
  -6  -3  -3   69.54    1.77
  -6   3  -3   67.84    1.68
   6   3   3   68.66    1.77
   6   3   3   66.84    1.77
  -6   3  -3   67.12    1.69
   7  -3   3   15.01    0.48
   7  -3   3   14.56    0.57
  -7  -3  -3   14.14    0.57
   7  -3   3   15.78    0.48
  -7  -3  -3   15.35    0.52
   7   3   3   14.23    0.56
  -7   3  -3   15.05    0.48
  -7   3  -3   15.63    0.50
  -7   3  -3   14.43    0.49
   7   3   3   15.63    0.54
  -8  -3  -3   62.56    1.69
  -8  -3  -3   61.82    1.67
   8  -3   3   64.45    1.58
   8  -3   3   61.28    1.58
   8  -3   3   61.10    1.75
  -8   3  -3   62.12    1.58
  -8   3  -3   62.79    1.57
  -8   3  -3   64.65    1.60
   8   3   3   63.32    1.69
   8   3   3   59.62    1.68
  -9  -3  -3    3.99    0.34
   9  -3   3    3.82    0.36
   9  -3   3    4.06    0.26
   9  -3   3    4.15    0.29
  -9   3  -3    3.35    0.25
   9   3   3    3.63    0.33
  -9   3  -3    3.85    0.24
   9   3   3    4.45    0.33
  10  -3   3   32.89    1.13
 -10  -3  -3   33.24    1.07
  10  -3   3   33.13    0.98
  10  -3   3   34.49    0.95
 -10   3  -3   33.46    0.91
 -10   3  -3   34.11    0.95
  10   3   3   33.07    1.07
  10   3   3   33.78    1.06
  11  -3   3    5.09    0.37
  11  -3   3    4.36    0.30
 -11  -3  -3    4.71    0.40
  11  -3   3    5.15    0.41
 -11   3  -3    4.41    0.30
  11   3   3    4.95    0.40
 -11   3  -3    4.83    0.27
  11   3   3    5.04    0.39
  12  -3   3   44.11    1.29
 -12  -3  -3   44.11    1.38
  12  -3   3   43.63    1.46
  12   3   3   44.90    1.39
 -12   3  -3   45.43    1.16
 -12   3  -3   46.71    1.26
  12   3   3   44.13    1.41
  13  -3   3    6.76    0.42
 -13  -3  -3    6.40    0.48
  13  -3   3    5.94    0.48
  13   3   3    6.08    0.48
 -13   3  -3    5.97    0.28
  13   3   3    6.62    0.54
 -14  -3  -3   35.63    1.22
  14  -3   3   35.11    1.13
  14  -3   3   34.06    1.30
  14   3   3   36.25    1.23
  14   3   3   36.72    1.26
 -15  -3  -3    2.25    0.37
  15  -3   3    2.01    0.33
  15  -3   3    1.86    0.41
  15   3   3    1.68    0.40
  15   3   3    2.07    0.37
  16  -3   3   30.50    1.08
 -16  -3  -3   31.01    1.16
  16  -3   3   29.89    1.21
  16   3   3   31.08    1.21
  16   3   3   30.52    1.21
  17  -3   3    1.97    0.36
 -17  -3  -3    1.77    0.37
  17  -3   3    1.25    0.43
  17   3   3    1.30    0.36
  17   3   3    1.48    0.39
  18  -3   3   17.44    0.99
 -18  -3  -3   15.15    0.83
  18  -3   3   15.31    0.78
  18   3   3   15.70    0.91
  18   3   3   14.51    0.86
 -19  -3  -3   -0.01    0.29
  19  -3   3   -0.38    0.40
  19  -3   3    0.01    0.33
  19   3   3   -0.06    0.35
  19   3   3   -0.34    0.25
  19  -4  -3   12.23    0.83
 -19  -4   3   11.30    0.82
  19  -4  -3   12.69    0.77
  19   4  -3   12.33    0.88
  19   4  -3   11.27    0.78
 -18  -4   3    0.25    0.29
  18  -4  -3    0.29    0.31
  18  -4  -3    0.47    0.42
  18   4  -3   -0.02    0.38
  18   4  -3    0.44    0.35
 -17  -4   3   13.11    0.76
  17  -4  -3   13.35    0.80
  17  -4  -3   13.25    0.75
  17   4  -3   14.29    0.77
  17   4  -3   14.77    0.81
 -16  -4   3    2.32    0.40
  16  -4  -3    2.10    0.38
  16  -4  -3    0.78    0.42
  16   4  -3    2.38    0.38
  16   4  -3    2.57    0.46
  15  -4  -3   30.37    1.27
 -15  -4   3   32.98    1.21
  15  -4  -3   32.98    1.15
  15   4  -3   32.72    1.24
  15   4  -3   32.88    1.17
  14  -4  -3    4.50    0.51
 -14  -4   3    4.50    0.46
  14  -4  -3    4.81    0.45
  14   4  -3    3.86    0.40
  14   4  -3    4.30    0.49
  13  -4  -3   34.27    1.12
  13  -4  -3   33.96    1.25
 -13  -4   3   34.23    1.17
  13   4  -3   33.21    1.11
  13   4  -3   32.52    1.16
 -12  -4   3    6.16    0.48
  12  -4  -3    6.61    0.45
  12  -4  -3    5.54    0.51
  12   4  -3    6.08    0.45
  12   4  -3    6.39    0.45
  12   4  -3    5.80    0.38
  11  -4  -3   11.98    0.57
  11  -4  -3   11.67    0.65
 -11  -4   3   12.48    0.62
  11   4  -3   12.48    0.64
  11   4  -3   12.17    0.51
  11   4  -3   12.22    0.54
 -10  -4   3    0.85    0.26
  10  -4  -3    1.27    0.30
  10  -4  -3    1.40    0.25
  10   4  -3    1.65    0.25
  10   4  -3    1.25    0.24
  10   4  -3    1.75    0.27
   9  -4  -3    7.85    0.43
   9  -4  -3    8.04    0.31
  -9  -4   3    8.41    0.49
   9  -4  -3    8.54    0.51
   9   4  -3    7.70    0.40
   9   4  -3    7.93    0.41
   9   4  -3    8.42    0.49
   8  -4  -3   15.67    0.63
   8  -4  -3   15.68    0.60
  -8  -4   3   15.09    0.64
   8  -4  -3   16.13    0.50
  -8   4   3   16.31    0.50
   8   4  -3   15.15    0.60
   8   4  -3   15.64    0.55
   8   4  -3   15.27    0.57
   7  -4  -3    6.91    0.30
  -7  -4   3    6.72    0.41
   7  -4  -3    6.06    0.35
   7  -4  -3    6.51    0.37
   7   4  -3    7.02    0.31
   7   4  -3    6.35    0.36
   7   4  -3    6.72    0.37
  -7   4   3    6.80    0.31
   6  -4  -3    5.45    0.27
  -6  -4   3    5.00    0.35
   6  -4  -3    5.36    0.31
   6  -4  -3    5.31    0.32
   6   4  -3    4.84    0.34
  -6   4   3    5.84    0.29
   6   4  -3    5.48    0.33
   6   4  -3    5.14    0.25
   5  -4  -3    6.33    0.29
  -5  -4   3    5.15    0.34
   5   4  -3    5.88    0.23
   5   4  -3    5.56    0.33
   5   4  -3    6.13    0.33
  -5   4   3    5.41    0.29
  -4  -4   3    3.99    0.30
  -4  -4   3    4.22    0.30
  -4  -4   3    4.58    0.27
   4  -4  -3    4.16    0.25
   4   4  -3    4.03    0.17
  -4   4   3    4.31    0.26
   4   4  -3    4.80    0.28
   4   4  -3    4.44    0.27
   4   4  -3    4.39    0.17
  -3  -4   3   16.25    0.56
   3  -4  -3   15.46    0.40
  -3  -4   3   15.70    0.54
  -3  -4   3   16.55    0.50
   3   4  -3   15.03    0.55
   3   4  -3   15.19    0.41
  -3   4   3   14.81    0.51
   3   4  -3   15.02    0.50
   2  -4  -3   22.54    0.59
  -2  -4   3   24.62    0.71
  -2  -4   3   23.06    0.69
  -2  -4   3   22.85    0.64
   2   4  -3   22.78    0.71
  -2   4   3   23.20    0.69
   2   4  -3   19.79    0.57
   2   4  -3   23.90    0.66
  -1  -4   3    1.01    0.16
   1  -4  -3    0.89    0.10
  -1  -4   3    0.79    0.14
  -1  -4   3    0.90    0.12
  -1  -4   3    1.08    0.09
   1   4  -3    0.93    0.13
  -1   4   3    0.52    0.16
  -1   4   3    0.80    0.10
   1   4  -3    0.94    0.09
   1   4  -3    0.88    0.18
   0  -4   3    0.04    0.10
   0  -4   3    0.08    0.08
   0  -4   3    0.07    0.07
   0  -4  -3   -0.10    0.08
   0  -4  -3    0.00    0.08
   0   4   3   -0.04    0.09
   0   4   3    0.02    0.11
   0   4  -3    0.02    0.15
   0   4  -3   -0.02    0.07
  -1  -4  -3    1.49    0.19
   1  -4   3    1.12    0.14
   1  -4   3    1.08    0.11
   1  -4   3    1.19    0.11
  -1  -4  -3    1.16    0.11
  -1  -4  -3    0.93    0.13
  -1   4  -3    1.05    0.14
   1   4   3    1.42    0.15
  -1   4  -3    1.31    0.12
  -1   4  -3    0.86    0.15
   1   4   3    1.11    0.17
  -2  -4  -3    6.14    0.23
   2  -4   3    5.72    0.22
  -2  -4  -3    5.41    0.28
   2  -4   3    5.91    0.26
   2  -4   3    6.27    0.27
  -2   4  -3    6.20    0.27
  -2   4  -3    6.05    0.27
  -2   4  -3    5.62    0.32
   2   4   3    5.61    0.33
  -3  -4  -3   17.11    0.56
   3  -4   3   16.70    0.55
  -3  -4  -3   16.97    0.49
   3  -4   3   17.58    0.52
  -3   4  -3   17.24    0.51
   3   4   3   16.61    0.59
   3   4   3   16.75    0.50
  -3   4  -3   17.19    0.57
  -3   4  -3   18.29    0.56
   4  -4   3   18.80    0.61
   4  -4   3   19.10    0.55
  -4  -4  -3   18.97    0.54
  -4  -4  -3   17.78    0.62
   4  -4   3   18.19    0.51
  -4   4  -3   18.66    0.61
  -4   4  -3   18.61    0.54
   4   4   3   18.58    0.64
   4   4   3   18.53    0.55
  -4   4  -3   19.97    0.62
   5  -4   3   72.12    1.78
  -5  -4  -3   73.51    1.84
   5  -4   3   74.01    1.93
  -5  -4  -3   72.44    1.88
   5  -4   3   72.86    1.75
   5   4   3   73.37    1.85
   5   4   3   71.49    1.90
  -5   4  -3   72.01    1.84
   6  -4   3    0.43    0.18
   6  -4   3    0.62    0.12
   6  -4   3    0.74    0.11
  -6  -4  -3    0.87    0.13
  -6  -4  -3    0.45    0.18
   6   4   3    0.57    0.14
  -6   4  -3    0.74    0.16
   6   4   3    0.71    0.22
  -7  -4  -3   75.67    1.93
   7  -4   3   74.75    1.84
   7  -4   3   74.72    1.83
  -7  -4  -3   73.33    1.97
   7  -4   3   74.54    2.02
  -7   4  -3   75.04    1.88
   7   4   3   75.57    1.94
   7   4   3   72.77    1.97
   8  -4   3    0.16    0.11
   8  -4   3    0.10    0.13
   8  -4   3    0.09    0.22
  -8  -4  -3    0.02    0.20
  -8  -4  -3    0.05    0.13
   8   4   3    0.00    0.16
   8   4   3    0.23    0.16
  -8   4  -3    0.08    0.07
  -8   4  -3    0.05    0.14
   9  -4   3   37.97    1.07
   9  -4   3   40.16    1.25
   9  -4   3   39.42    1.04
  -9  -4  -3   38.26    1.20
   9   4   3   39.20    1.22
  -9   4  -3   38.52    1.06
   9   4   3   37.69    1.14
  10  -4   3    2.14    0.20
  10  -4   3    2.14    0.25
 -10  -4  -3    2.23    0.32
  10  -4   3    2.39    0.35
  10   4   3    1.95    0.34
  10   4   3    2.45    0.27
 -10   4  -3    1.90    0.19
 -10   4  -3    2.13    0.22
 -11  -4  -3   27.79    1.00
  11  -4   3   29.11    0.88
  11  -4   3   28.86    0.83
  11  -4   3   30.59    1.07
 -11   4  -3   28.26    0.82
 -11   4  -3   26.56    0.82
  11   4   3   28.59    0.96
  11   4   3   26.93    1.02
  12  -4   3    0.64    0.24
 -12  -4  -3    0.71    0.26
  12  -4   3    1.08    0.22
 -12   4  -3    0.66    0.15
  12   4   3    0.75    0.23
  12   4   3    0.87    0.31
  13  -4   3   42.99    1.46
  13  -4   3   39.94    1.25
 -13  -4  -3   42.51    1.39
  13   4   3   44.73    1.43
  13   4   3   43.79    1.36
 -13   4  -3   43.17    1.14
  14  -4   3   -0.10    0.23
  14  -4   3    0.09    0.20
  14   4   3    0.00    0.24
  14   4   3   -0.01    0.23
  15  -4   3   66.85    1.83
  15  -4   3   62.53    2.05
 -15  -4  -3   60.61    1.93
  15   4   3   61.28    1.94
  15   4   3   68.58    1.96
  16  -4   3    0.01    0.36
  16  -4   3    0.47    0.27
 -16  -4  -3    0.49    0.31
  16   4   3    1.01    0.32
  16   4   3    0.33    0.27
 -17  -4  -3   37.23    1.39
  17  -4   3   38.37    1.27
  17  -4   3   36.15    1.43
  17   4   3   38.79    1.45
  17   4   3   36.84    1.38
 -18  -4  -3    0.02    0.29
  18  -4   3   -0.35    0.28
  18  -4   3   -0.16    0.30
  18   4   3    0.43    0.42
  18   4   3   -0.26    0.29
  19  -4   3   24.11    1.00
  19  -4   3   22.58    1.20
 -19  -4  -3   21.13    1.06
  19   4   3   23.78    1.13
  19   4   3   22.83    1.16
  18  -5  -3    1.61    0.40
 -18  -5   3    1.41    0.40
  18  -5  -3    1.34    0.50
  18   5  -3    1.70    0.49
  17  -5  -3    6.06    0.62
  17  -5  -3    7.29    0.63
 -17  -5   3    7.21    0.64
  17   5  -3    7.68    0.71
  16  -5  -3    0.60    0.41
  16  -5  -3    1.31    0.34
 -16  -5   3    1.03    0.37
  16   5  -3    1.87    0.44
  15  -5  -3   10.91    0.66
  15  -5  -3   10.20    0.75
 -15  -5   3    9.81    0.67
  15   5  -3   10.86    0.67
  15   5  -3   10.81    0.60
  14  -5  -3    9.72    0.63
  14  -5  -3    8.79    0.56
 -14  -5   3    9.30    0.66
  14   5  -3    9.56    0.61
  14   5  -3    9.50    0.53
  13  -5  -3   22.33    0.87
  13  -5  -3   22.79    0.99
 -13  -5   3   21.13    0.92
  13   5  -3   22.93    0.84
  13   5  -3   21.48    0.94
  12  -5  -3    0.23    0.30
 -12  -5   3    0.81    0.29
  12  -5  -3    1.00    0.25
  12   5  -3    0.66    0.22
  12   5  -3    0.47    0.22
  12   5  -3    0.58    0.24
  11  -5  -3   41.78    1.29
  11  -5  -3   42.63    1.41
 -11  -5   3   42.76    1.37
  11   5  -3   44.04    1.27
  11   5  -3   44.15    1.27
  11   5  -3   42.88    1.38
  10  -5  -3    1.25    0.30
  10  -5  -3    1.10    0.24
 -10  -5   3    0.82    0.27
  10   5  -3    1.17    0.31
  10   5  -3    1.71    0.22
  10   5  -3    1.39    0.26
   9  -5  -3   61.97    1.73
   9  -5  -3   64.92    1.85
  -9  -5   3   67.75    1.84
   9   5  -3   64.54    1.70
   9   5  -3   62.15    1.73
  -9   5   3   62.91    1.63
   9   5  -3   63.96    1.80
   8  -5  -3    7.45    0.48
  -8  -5   3    8.73    0.51
   8  -5  -3    7.73    0.43
   8   5  -3    8.33    0.35
   8   5  -3    8.72    0.50
   8   5  -3    7.40    0.44
  -8   5   3    8.54    0.38
  -7  -5   3  111.33    2.85
   7  -5  -3  110.15    2.91
   7  -5  -3  109.69    2.78
   7   5  -3  109.66    2.81
   7   5  -3  109.76    2.79
   7   5  -3  114.19    2.75
  -7   5   3  111.21    2.71
  -6  -5   3    0.81    0.23
   6  -5  -3    0.59    0.22
   6   5  -3    0.51    0.10
   6   5  -3    0.91    0.22
   6   5  -3    0.64    0.20
  -6   5   3    0.71    0.19
  -5  -5   3  140.21    3.53
   5  -5  -3  145.83    3.61
  -5   5   3  142.08    3.44
   5   5  -3  138.78    3.43
   5   5  -3  141.28    3.49
   5   5  -3  146.54    3.43
   5   5  -3  142.82    3.48
  -4  -5   3   30.87    0.94
   4  -5  -3   31.07    0.71
  -4  -5   3   31.32    0.95
   4  -5  -3   28.87    0.71
  -4   5   3   29.46    0.89
   4   5  -3   30.16    0.93
   4   5  -3   28.64    0.88
  -3  -5   3  116.07    2.95
   3  -5  -3  117.81    2.79
  -3  -5   3  121.00    2.97
  -3  -5   3  120.42    2.89
   3  -5  -3  119.92    2.80
   3   5  -3  121.41    2.90
  -3   5   3  119.03    2.92
   3   5  -3  118.31    2.95
  -2  -5   3    0.49    0.16
   2  -5  -3    0.82    0.11
  -2  -5   3    0.76    0.17
  -2  -5   3    0.93    0.15
   2   5  -3    0.55    0.20
   2   5  -3    1.01    0.17
  -2   5   3    0.91    0.17
  -1  -5   3   81.56    2.09
   1  -5  -3   82.28    2.01
  -1  -5   3   85.54    2.03
  -1  -5   3   87.16    2.11
   1   5  -3   81.50    2.13
  -1   5   3   80.18    2.11
   0  -5   3    4.47    0.28
   0  -5   3    4.56    0.28
   0  -5  -3    4.72    0.25
   0  -5  -3    4.70    0.23
   0  -5   3    4.60    0.23
   0  -5   3    4.25    0.18
   0   5   3    4.33    0.29
   0   5  -3    4.69    0.33
  -1  -5  -3   12.79    0.46
   1  -5   3   12.99    0.42
   1  -5   3   13.80    0.47
  -1  -5  -3   13.55    0.41
   1  -5   3   13.24    0.41
  -1   5  -3   13.22    0.51
   1   5   3   13.08    0.51
  -2  -5  -3    0.89    0.10
   2  -5   3    1.10    0.12
   2  -5   3    0.92    0.14
   2  -5   3    0.98    0.13
  -2  -5  -3    0.79    0.16
   2   5   3    0.80    0.18
  -2   5  -3    1.13    0.18
  -3  -5  -3  143.68    3.52
   3  -5   3  147.88    3.47
  -3  -5  -3  146.34    3.52
   3  -5   3  145.85    3.60
  -3   5  -3  141.63    3.52
   3   5   3  143.48    3.55
  -3   5  -3  146.36    3.46
  -4  -5  -3    6.13    0.23
   4  -5   3    6.09    0.28
   4  -5   3    5.96    0.25
   4  -5   3    6.37    0.34
  -4  -5  -3    6.01    0.35
  -4   5  -3    5.81    0.35
   4   5   3    5.65    0.40
  -4   5  -3    5.42    0.26
  -5  -5  -3   47.67    1.35
   5  -5   3   47.81    1.36
  -5  -5  -3   50.06    1.24
   5  -5   3   49.07    1.22
   5  -5   3   49.02    1.24
   5   5   3   47.45    1.38
   5   5   3   48.06    1.36
  -5   5  -3   46.69    1.32
   5   5   3   47.81    1.25
  -6  -5  -3    0.18    0.19
   6  -5   3    0.10    0.12
  -6  -5  -3    0.09    0.09
   6  -5   3    0.02    0.10
   6  -5   3    0.01    0.16
  -6   5  -3    0.18    0.16
   6   5   3   -0.07    0.11
   6   5   3    0.09    0.17
  -6   5  -3   -0.01    0.03
   7  -5   3   78.93    1.94
  -7  -5  -3   80.52    2.02
   7  -5   3   77.32    2.15
   7  -5   3   79.29    1.95
  -7  -5  -3   81.22    2.11
   7   5   3   79.54    2.03
  -7   5  -3   76.01    2.01
   7   5   3   79.64    2.13
   8  -5   3    3.40    0.34
   8  -5   3    3.41    0.27
   8  -5   3    3.77    0.23
  -8  -5  -3    3.36    0.35
  -8  -5  -3    3.52    0.24
   8   5   3    3.13    0.37
   8   5   3    3.91    0.29
  -8   5  -3    3.83    0.21
  -8   5  -3    4.14    0.32
   9  -5   3   36.05    0.97
  -9  -5  -3   36.57    1.18
   9  -5   3   35.60    1.01
   9  -5   3   36.98    1.20
  -9   5  -3   37.25    0.96
   9   5   3   37.59    1.21
   9   5   3   35.21    1.07
  -9   5  -3   35.33    1.03
  10  -5   3    5.98    0.49
  10  -5   3    6.40    0.30
 -10  -5  -3    6.16    0.48
  10  -5   3    6.30    0.35
 -10   5  -3    5.92    0.35
  10   5   3    6.85    0.53
  10   5   3    6.70    0.40
 -11  -5  -3   33.45    1.16
  11  -5   3   32.56    1.00
  11  -5   3   32.80    1.18
 -11   5  -3   33.99    0.98
  11   5   3   34.49    1.19
  11   5   3   34.10    1.07
  12  -5   3    9.21    0.47
 -12  -5  -3    8.56    0.58
  12  -5   3    8.88    0.56
  12   5   3    9.09    0.50
  12   5   3    9.38    0.63
 -12   5  -3    8.60    0.40
  13  -5   3   14.77    0.63
  13  -5   3   14.52    0.80
 -13  -5  -3   14.35    0.75
  13   5   3   14.65    0.68
  13   5   3   15.90    0.76
  14  -5   3   23.42    1.02
 -14  -5  -3   25.14    1.03
  14  -5   3   24.13    0.88
  14   5   3   26.14    0.97
  14   5   3   25.43    1.08
  15  -5   3    7.88    0.69
 -15  -5  -3    6.90    0.61
  15  -5   3    9.19    0.54
  15   5   3    8.59    0.56
  15   5   3    9.28    0.71
  16  -5   3    8.74    0.58
 -16  -5  -3   10.96    0.72
  16  -5   3   10.05    0.69
  16   5   3    9.84    0.76
  16   5   3    9.50    0.65
 -17  -5  -3   -0.04    0.30
  17  -5   3    0.04    0.38
  17  -5   3   -0.25    0.27
  17   5   3   -0.28    0.37
  18  -5   3    2.55    0.53
 -18  -5  -3    2.00    0.44
  18   5   3    2.75    0.56
  17  -6  -3    5.44    0.67
  17  -6  -3    5.95    0.56
 -17  -6   3    6.01    0.61
  17   6  -3    6.30    0.69
 -16  -6   3   13.25    0.82
  16  -6  -3   15.06    0.75
  16  -6  -3   13.41    0.89
  16   6  -3   14.02    0.89
  15  -6  -3    2.81    0.43
 -15  -6   3    4.79    0.54
  15  -6  -3    3.28    0.42
  15   6  -3    4.37    0.55
  14  -6  -3   15.24    0.86
  14  -6  -3   16.07    0.74
 -14  -6   3   14.43    0.81
  14   6  -3   14.39    0.84
  13  -6  -3    7.91    0.64
 -13  -6   3    7.13    0.60
  13  -6  -3    7.27    0.51
  13   6  -3    7.11    0.62
 -12  -6   3   55.20    1.71
  12  -6  -3   54.23    1.74
  12  -6  -3   51.90    1.58
  12   6  -3   56.48    1.59
  12   6  -3   52.86    1.69
  11  -6  -3   22.02    0.83
 -11  -6   3   21.63    0.92
  11  -6  -3   22.61    0.90
  11   6  -3   22.98    0.93
  11   6  -3   22.91    0.85
  10  -6  -3   35.28    1.13
  10  -6  -3   36.31    1.24
 -10  -6   3   36.20    1.22
  10   6  -3   36.60    1.22
  10   6  -3   36.15    1.16
   9  -6  -3    0.25    0.19
  -9  -6   3    0.26    0.23
   9  -6  -3   -0.02    0.22
   9   6  -3    0.33    0.24
  -9   6   3    0.25    0.18
   9   6  -3    0.07    0.24
   9   6  -3   -0.08    0.12
  -8  -6   3   27.43    0.99
   8  -6  -3   27.44    0.92
   8  -6  -3   28.89    0.99
   8   6  -3   28.42    0.77
   8   6  -3   29.37    0.99
   8   6  -3   28.65    0.97
  -8   6   3   27.52    0.88
  -7  -6   3    1.45    0.30
   7  -6  -3    1.97    0.28
   7  -6  -3    1.49    0.28
   7   6  -3    2.02    0.31
   7   6  -3    1.34    0.10
   7   6  -3    1.83    0.29
   7   6  -3    1.30    0.10
  -7   6   3    1.53    0.25
  -6  -6   3   44.47    1.34
   6  -6  -3   46.18    1.33
   6   6  -3   44.27    1.31
   6   6  -3   44.52    1.31
  -6   6   3   44.17    1.27
   5  -6  -3    3.74    0.31
  -5  -6   3    4.01    0.35
   5   6  -3    3.49    0.36
  -5   6   3    3.71    0.32
   5   6  -3    3.99    0.33
   4  -6  -3  116.62    2.96
   4  -6  -3  118.23    2.70
  -4  -6   3  115.34    2.92
   4  -6  -3  112.52    2.69
   4   6  -3  114.19    2.93
   4   6  -3  116.85    2.88
  -4   6   3  114.56    2.88
   3  -6  -3    0.42    0.17
  -3  -6   3    0.59    0.20
   3  -6  -3    0.90    0.10
  -3  -6   3    0.81    0.21
   3  -6  -3    0.93    0.11
  -3   6   3    0.56    0.22
   3   6  -3    1.19    0.20
   3   6  -3    0.91    0.22
   2  -6  -3  103.12    2.47
  -2  -6   3   99.58    2.58
   2  -6  -3  102.99    2.60
  -2  -6   3  108.03    2.61
   2  -6  -3  102.66    2.47
   2   6  -3   99.28    2.62
  -2   6   3  102.93    2.61
  -1  -6   3    8.44    0.41
  -1  -6   3    8.08    0.42
  -1  -6   3    8.81    0.37
   1  -6  -3    8.59    0.34
  -1   6   3    8.70    0.47
   1   6  -3    8.45    0.44
   0  -6  -3   70.53    1.74
   0  -6   3   67.00    1.76
   0  -6   3   68.13    1.70
   0  -6   3   71.33    1.78
   0  -6  -3   67.77    1.72
   0  -6   3   67.50    1.68
   0   6   3   66.36    1.82
   0   6  -3   66.70    1.82
   1  -6   3    0.84    0.18
   1  -6   3    0.93    0.12
  -1  -6  -3    0.67    0.16
   1  -6   3    0.69    0.14
   1  -6   3    0.67    0.17
  -1  -6  -3    0.87    0.11
   1   6   3    0.99    0.25
  -1   6  -3    0.72    0.19
   2  -6   3   79.06    1.94
   2  -6   3   76.99    1.95
   2  -6   3   75.77    1.93
  -2  -6  -3   73.97    1.96
   2  -6   3   77.46    1.88
  -2  -6  -3   75.74    1.88
  -2   6  -3   75.65    2.02
   2   6   3   77.55    2.04
   3  -6   3    0.51    0.14
   3  -6   3    0.08    0.13
  -3  -6  -3    0.35    0.07
  -3  -6  -3    0.34    0.18
   3  -6   3    0.22    0.12
   3   6   3    0.03    0.23
  -3   6  -3    0.42    0.21
  -4  -6  -3   59.09    1.65
   4  -6   3   63.61    1.56
  -4  -6  -3   60.71    1.49
   4  -6   3   60.14    1.64
  -4   6  -3   60.19    1.66
   4   6   3   60.68    1.68
   5  -6   3   16.36    0.53
   5  -6   3   16.42    0.52
   5  -6   3   15.02    0.60
  -5  -6  -3   17.02    0.66
  -5  -6  -3   17.40    0.46
  -5   6  -3   16.35    0.64
   5   6   3   15.99    0.69
   6  -6   3   27.70    0.77
   6  -6   3   27.91    0.78
   6  -6   3   27.91    0.92
  -6  -6  -3   27.74    0.93
  -6   6  -3   26.65    0.89
   6   6   3   27.25    0.97
  -6   6  -3   28.37    0.76
  -7  -6  -3    5.09    0.41
   7  -6   3    4.37    0.37
   7  -6   3    4.96    0.28
   7  -6   3    4.75    0.25
   7   6   3    4.47    0.44
  -7   6  -3    4.82    0.23
  -7   6  -3    4.54    0.36
   7   6   3    4.72    0.26
   8  -6   3   35.17    0.92
  -8  -6  -3   34.69    1.14
   8  -6   3   34.72    1.14
   8  -6   3   34.13    0.96
   8   6   3   34.20    0.98
   8   6   3   35.85    1.18
  -8   6  -3   32.84    1.04
  -9  -6  -3    0.63    0.25
   9  -6   3    0.21    0.16
   9  -6   3    0.79    0.25
  -9   6  -3    0.36    0.18
   9   6   3    0.61    0.24
   9   6   3    0.45    0.16
 -10  -6  -3   28.39    1.04
  10  -6   3   27.99    0.87
  10  -6   3   28.39    1.05
  10   6   3   30.10    1.10
 -10   6  -3   28.37    0.90
  10   6   3   29.91    0.91
 -11  -6  -3    4.46    0.46
  11  -6   3    5.30    0.49
  11  -6   3    5.30    0.35
  11   6   3    5.19    0.51
  11   6   3    5.28    0.37
 -11   6  -3    5.42    0.37
  12  -6   3    9.80    0.48
  12  -6   3    9.70    0.65
 -12  -6  -3    9.95    0.63
 -12   6  -3    9.06    0.47
  12   6   3    8.98    0.67
  13  -6   3    1.18    0.37
  13  -6   3    1.09    0.25
 -13  -6  -3    0.37    0.31
  13   6   3    1.39    0.34
 -14  -6  -3   11.22    0.72
  14  -6   3   12.99    0.79
  14   6   3   12.41    0.81
  15  -6   3    3.09    0.50
 -15  -6  -3    4.05    0.50
  15   6   3    3.50    0.48
  16  -6   3    2.37    0.50
 -16  -6  -3    2.19    0.44
  16   6   3    1.88    0.49
 -17  -6  -3    5.81    0.63
  17  -6   3    5.16    0.59
  17   6   3    4.64    0.64
  16  -7  -3    9.38    0.62
 -16  -7   3    8.40    0.73
  16  -7  -3    7.30    0.69
  16   7  -3    9.80    0.79
 -15  -7   3   -0.03    0.32
  15  -7  -3    0.42    0.29
  15  -7  -3    0.28    0.35
  15   7  -3    0.60    0.39
  14  -7  -3    6.76    0.62
  14  -7  -3    6.30    0.51
 -14  -7   3    6.06    0.61
  14   7  -3    6.32    0.64
  13  -7  -3    1.38    0.38
 -13  -7   3    2.24    0.42
  13  -7  -3    1.90    0.33
  13   7  -3    1.35    0.40
  13   7  -3    2.04    0.35
 -12  -7   3   26.61    1.10
  12  -7  -3   26.30    0.96
  12  -7  -3   24.37    1.06
  12   7  -3   25.83    0.99
  12   7  -3   27.28    1.09
  11  -7  -3   10.08    0.65
  11  -7  -3    9.64    0.58
 -11  -7   3   10.72    0.67
  11   7  -3   11.32    0.68
  11   7  -3   11.23    0.67
 -10  -7   3   21.75    0.93
  10  -7  -3   21.17    0.89
  10  -7  -3   21.60    0.81
  10   7  -3   20.46    0.86
  10   7  -3   21.79    0.91
 -10   7   3   21.41    0.76
   9  -7  -3    6.62    0.44
  -9  -7   3    7.84    0.55
   9  -7  -3    6.63    0.49
   9   7  -3    7.73    0.54
  -9   7   3    7.51    0.43
   9   7  -3    7.97    0.54
   8  -7  -3    6.52    0.45
   8  -7  -3    6.29    0.41
  -8  -7   3    6.43    0.50
   8   7  -3    6.72    0.49
   8   7  -3    6.68    0.51
  -8   7   3    6.51    0.41
   7  -7  -3    2.01    0.28
   7  -7  -3    1.60    0.26
  -7  -7   3    1.57    0.30
   7   7  -3    2.20    0.31
  -7   7   3    1.28    0.26
   7   7  -3    1.57    0.32
   6  -7  -3    3.96    0.34
  -6  -7   3    3.47    0.36
   6   7  -3    2.89    0.34
   6   7  -3    3.85    0.38
  -6   7   3    3.70    0.34
   5  -7  -3    6.45    0.40
  -5  -7   3    6.54    0.48
   5   7  -3    5.69    0.41
  -5   7   3    6.96    0.44
   5   7  -3    5.76    0.48
   4  -7  -3    7.15    0.25
   4  -7  -3    6.67    0.39
   4  -7  -3    7.01    0.25
  -4  -7   3    6.83    0.44
   4   7  -3    7.77    0.46
  -4   7   3    8.10    0.48
   3  -7  -3    1.08    0.13
   3  -7  -3    0.92    0.13
   3  -7  -3    0.84    0.19
  -3  -7   3    0.88    0.23
   3   7  -3    0.49    0.28
  -3   7   3    0.86    0.26
   2  -7  -3    2.03    0.18
  -2  -7   3    2.17    0.28
  -2  -7   3    2.49    0.30
   2  -7  -3    1.99    0.21
   2  -7  -3    2.25    0.19
  -2   7   3    2.88    0.34
   2   7  -3    2.50    0.34
   1  -7  -3    0.92    0.17
  -1  -7   3    0.90    0.21
   1  -7  -3    0.88    0.15
  -1  -7   3    0.79    0.21
   1  -7  -3    0.99    0.17
   1  -7  -3    0.94    0.16
  -1   7   3    1.23    0.29
   1   7  -3    0.61    0.27
   0  -7   3    1.65    0.23
   0  -7   3    1.84    0.25
   0  -7  -3    1.84    0.16
   0  -7  -3    2.05    0.17
   0  -7  -3    2.11    0.22
   0  -7  -3    1.67    0.21
   0   7  -3    1.61    0.32
   0   7   3    2.01    0.33
   1  -7   3   14.16    0.55
  -1  -7  -3   14.87    0.55
  -1  -7  -3   14.89    0.42
  -1  -7  -3   14.49    0.42
   1  -7   3   13.80    0.45
   1  -7   3   14.28    0.55
   1  -7   3   14.73    0.52
  -1   7  -3   15.63    0.67
   1   7   3   13.75    0.66
   2  -7   3    6.16    0.36
   2  -7   3    6.67    0.31
   2  -7   3    6.78    0.33
  -2  -7  -3    6.51    0.39
   2  -7   3    6.50    0.36
   2   7   3    7.00    0.44
  -2   7  -3    6.09    0.41
  -3  -7  -3   22.72    0.78
   3  -7   3   23.13    0.69
   3  -7   3   23.06    0.73
   3  -7   3   25.06    0.74
   3  -7   3   23.50    0.72
   3   7   3   22.03    0.84
  -3   7  -3   22.94    0.85
   4  -7   3   24.42    0.71
   4  -7   3   22.30    0.70
  -4  -7  -3   23.08    0.81
   4  -7   3   23.37    0.72
   4  -7   3   22.85    0.75
   4   7   3   22.91    0.86
  -4   7  -3   23.39    0.85
   5  -7   3    0.04    0.12
  -5  -7  -3   -0.09    0.20
   5  -7   3    0.21    0.14
   5  -7   3   -0.25    0.16
   5   7   3    0.39    0.27
  -5   7  -3    0.25    0.22
  -6  -7  -3   19.01    0.76
   6  -7   3   20.29    0.62
   6  -7   3   19.99    0.74
  -6   7  -3   19.83    0.76
   7  -7   3    2.97    0.32
   7  -7   3    3.86    0.26
  -7  -7  -3    3.43    0.36
  -7   7  -3    3.24    0.34
   8  -7   3   22.60    0.86
  -8  -7  -3   23.74    0.90
   8  -7   3   23.67    0.72
   8   7   3   22.76    0.94
  -8   7  -3   22.62    0.84
   9  -7   3    0.03    0.25
  -9  -7  -3    0.05    0.24
   9  -7   3    0.06    0.15
  -9   7  -3    0.18    0.21
   9   7   3    0.25    0.29
  10  -7   3   49.33    1.37
  10  -7   3   50.99    1.58
 -10  -7  -3   49.30    1.57
  10   7   3   48.90    1.61
 -10   7  -3   48.79    1.43
 -11  -7  -3    0.27    0.28
  11  -7   3    0.44    0.28
 -11   7  -3    0.04    0.21
  11   7   3    0.68    0.35
 -12  -7  -3   43.19    1.46
  12  -7   3   41.15    1.45
  12   7   3   40.78    1.48
  13  -7   3    0.21    0.31
 -13  -7  -3    0.24    0.30
  13   7   3   -0.40    0.31
 -14  -7  -3   10.13    0.72
  14  -7   3   11.72    0.76
  14   7   3   11.01    0.72
 -15  -7  -3    1.85    0.43
  15  -7   3    0.96    0.40
  15   7   3    0.60    0.43
 -16  -7  -3    6.04    0.64
  16  -7   3    6.52    0.68
  16   7   3    8.07    0.76
 -14  -8   3   10.13    0.79
  14  -8  -3   10.81    0.76
  14   8  -3   10.21    0.78
  13  -8  -3    8.52    0.58
 -13  -8   3    6.35    0.63
  13  -8  -3    8.49    0.67
  13   8  -3    7.72    0.69
 -12  -8   3    5.59    0.58
  12  -8  -3    5.86    0.56
  12  -8  -3    5.28    0.47
  12   8  -3    5.29    0.57
  12   8  -3    4.91    0.54
 -11  -8   3    0.92    0.35
  11  -8  -3    1.99    0.35
  11  -8  -3    1.67    0.35
  11   8  -3    2.10    0.39
  11   8  -3    1.85    0.39
 -10  -8   3    6.58    0.58
  10  -8  -3    5.93    0.52
  10  -8  -3    6.49    0.47
  10   8  -3    6.49    0.56
  10   8  -3    6.41    0.56
   9  -8  -3    2.56    0.35
   9  -8  -3    3.01    0.41
  -9  -8   3    2.57    0.41
   9   8  -3    3.73    0.43
  -9   8   3    2.47    0.33
   9   8  -3    3.74    0.46
  -8  -8   3    7.90    0.56
   8  -8  -3    7.76    0.51
   8  -8  -3    8.27    0.48
   8   8  -3    7.24    0.55
  -8   8   3    8.21    0.50
   8   8  -3    8.46    0.60
   7  -8  -3   -0.32    0.16
   7  -8  -3   -0.36    0.21
  -7  -8   3   -0.11    0.23
   7   8  -3    0.39    0.28
   7   8  -3    0.31    0.31
  -7   8   3   -0.53    0.21
  -6  -8   3    9.48    0.59
   6  -8  -3    7.37    0.47
   6   8  -3    8.09    0.53
  -6   8   3    8.18    0.51
   6   8  -3    9.62    0.54
   5  -8  -3    1.39    0.25
  -5  -8   3    1.50    0.30
   5   8  -3    1.45    0.35
  -5   8   3    1.21    0.29
   4  -8  -3    2.03    0.25
   4  -8  -3    1.95    0.15
  -4  -8   3    2.97    0.35
  -4   8   3    2.67    0.35
   4   8  -3    2.55    0.39
  -3  -8   3    3.69    0.36
   3  -8  -3    3.53    0.23
   3  -8  -3    3.91    0.30
   3   8  -3    3.96    0.39
  -3   8   3    4.24    0.41
   2  -8  -3   16.64    0.55
  -2  -8   3   17.68    0.68
   2  -8  -3   16.75    0.57
  -2   8   3   16.23    0.70
   2   8  -3   16.18    0.72
   1  -8  -3    0.19    0.14
   1  -8  -3   -0.09    0.11
  -1  -8   3    0.07    0.18
   1   8  -3   -0.26    0.24
  -1   8   3    0.57    0.28
   0  -8   3   18.64    0.69
   0  -8  -3   19.23    0.65
   0   8  -3   19.07    0.81
   0   8   3   19.02    0.81
  -1  -8  -3   11.77    0.50
   1  -8   3   12.00    0.51
  -1   8  -3   11.43    0.63
   1   8   3   11.75    0.64
  -2  -8  -3    7.27    0.41
   2  -8   3    6.60    0.38
   2   8   3    6.91    0.54
  -2   8  -3    7.86    0.53
   3  -8   3   23.70    0.77
  -3  -8  -3   24.97    0.86
   3  -8   3   25.12    0.76
   3   8   3   24.86    0.96
  -3   8  -3   24.66    0.93
  -4  -8  -3   10.83    0.55
   4  -8   3   10.15    0.43
   4  -8   3   10.19    0.46
   4   8   3   11.40    0.65
  -4   8  -3   10.71    0.60
   5  -8   3   13.05    0.49
   5  -8   3   14.17    0.57
  -5  -8  -3   13.99    0.66
   5  -8   3   14.29    0.50
   5   8   3   13.95    0.73
  -5   8  -3   14.75    0.68
   6  -8   3   25.73    0.89
   6  -8   3   26.61    0.75
  -6  -8  -3   25.11    0.94
  -6   8  -3   25.84    0.95
   7  -8   3    1.09    0.27
  -7  -8  -3    1.44    0.30
   7  -8   3    1.26    0.15
  -7   8  -3    1.28    0.33
   8  -8   3   14.83    0.70
   8  -8   3   15.61    0.46
  -8  -8  -3   15.24    0.74
  -8   8  -3   13.52    0.67
  -9  -8  -3    3.63    0.44
   9  -8   3    3.24    0.41
  -9   8  -3    3.08    0.40
  10  -8   3    1.14    0.31
 -10  -8  -3    1.49    0.35
  10   8   3    1.38    0.40
 -10   8  -3    1.51    0.32
  11  -8   3   16.35    0.83
 -11  -8  -3   14.83    0.81
  11   8   3   15.32    0.87
 -11   8  -3   15.88    0.70
 -12  -8  -3    2.23    0.42
  12  -8   3    2.46    0.40
  12   8   3    2.82    0.50
 -13  -8  -3   16.23    0.92
  13  -8   3   17.57    0.89
  13   8   3   16.53    0.95
  14  -8   3    1.09    0.38
 -14  -8  -3    0.97    0.41
  14   8   3    1.07    0.45
 -12  -9   3   -0.14    0.32
  12  -9  -3    0.50    0.32
  12   9  -3    0.33    0.36
  12   9  -3    0.41    0.35
  11  -9  -3   14.71    0.84
 -11  -9   3   16.18    0.89
  11   9  -3   16.00    0.86
  11   9  -3   17.33    0.89
  10  -9  -3    2.91    0.41
 -10  -9   3    4.07    0.50
  10   9  -3    3.18    0.47
  10   9  -3    2.75    0.48
   9  -9  -3   32.36    1.19
   9  -9  -3   33.34    1.13
  -9  -9   3   33.32    1.27
   9   9  -3   34.24    1.24
  -9   9   3   32.88    1.13
   9   9  -3   34.06    1.27
  -8  -9   3    5.34    0.52
   8  -9  -3    4.73    0.45
   8  -9  -3    4.80    0.44
   8   9  -3    5.02    0.55
  -8   9   3    5.34    0.48
   7  -9  -3   33.74    1.14
  -7  -9   3   34.22    1.23
   7   9  -3   34.39    1.27
  -7   9   3   34.03    1.18
  -6  -9   3    2.27    0.37
   6   9  -3    1.31    0.32
  -6   9   3    2.45    0.41
  -5  -9   3   43.17    1.41
   5   9  -3   46.30    1.51
  -5   9   3   44.29    1.43
  -4  -9   3    0.03    0.24
   4  -9  -3   -0.10    0.09
  -4   9   3   -0.08    0.26
   4   9  -3    0.11    0.31
  -3  -9   3   38.11    1.23
   3  -9  -3   37.68    1.02
   3   9  -3   37.03    1.32
  -3   9   3   38.30    1.29
  -2  -9   3    0.48    0.23
   2  -9  -3    0.45    0.16
   2   9  -3    0.40    0.32
  -2   9   3    0.26    0.30
  -1  -9   3   65.17    1.79
   1  -9  -3   64.68    1.69
   1   9  -3   63.93    1.90
  -1   9   3   61.62    1.89
   0  -9  -3    1.81    0.24
   0  -9   3    2.11    0.29
   0   9   3    1.83    0.39
   0   9  -3    1.74    0.38
  -1  -9  -3   55.63    1.53
   1  -9   3   54.86    1.53
  -1   9  -3   55.15    1.71
   1   9   3   53.92    1.71
  -2  -9  -3    0.10    0.19
   2  -9   3    0.08    0.17
   2   9   3   -0.34    0.28
  -2   9  -3    0.01    0.30
   3  -9   3   26.43    0.83
  -3  -9  -3   25.61    0.92
   3   9   3   26.67    1.07
  -3   9  -3   26.20    1.00
   4  -9   3    0.28    0.16
  -4  -9  -3    0.30    0.23
  -4   9  -3    0.46    0.30
   4   9   3   -0.16    0.32
  -5  -9  -3   38.59    1.26
   5  -9   3   38.60    1.07
  -5   9  -3   39.12    1.31
  -6  -9  -3    0.50    0.28
   6  -9   3    0.02    0.12
  -6   9  -3    0.32    0.32
  -7  -9  -3   30.22    1.12
   7  -9   3   30.61    0.86
  -7   9  -3   29.65    1.10
  -8  -9  -3    1.21    0.32
  -8   9  -3    0.43    0.29
  -9  -9  -3   14.50    0.79
  -9   9  -3   12.50    0.68
  10  -9   3    0.03    0.27
 -10  -9  -3    0.19    0.29
 -10   9  -3    0.03    0.26
 -11  -9  -3    2.26    0.43
  11  -9   3    1.49    0.40
  12  -9   3    0.85    0.33
 -12  -9  -3    0.74    0.36
 -10 -10   3   13.36    0.83
  10  10  -3   11.83    0.83
  -9 -10   3    0.34    0.31
   9  10  -3    0.39    0.38
  -8 -10   3   25.22    1.10
   8  10  -3   27.19    1.16
  -7 -10   3    2.06    0.39
  -7  10   3    1.60    0.36
   7  10  -3    1.89    0.45
  -6 -10   3   20.99    0.94
   6  10  -3   22.44    1.03
  -6  10   3   21.94    0.96
  -5 -10   3    1.28    0.34
   5  10  -3    0.69    0.31
  -5  10   3    1.03    0.36
  -4 -10   3   13.97    0.70
   4  10  -3   13.64    0.76
  -4  10   3   14.19    0.78
  -3 -10   3    0.37    0.25
   3 -10  -3    0.39    0.16
  -3  10   3    0.40    0.34
   3  10  -3    0.64    0.31
   2 -10  -3    4.18    0.31
  -2 -10   3    4.32    0.43
  -2  10   3    4.95    0.54
   2  10  -3    3.86    0.53
   1 -10  -3    0.35    0.19
  -1 -10   3    0.03    0.23
   1  10  -3    0.28    0.36
  -1  10   3    0.09    0.25
   0 -10   3   22.21    0.83
   0 -10  -3   20.69    0.77
   0  10  -3   23.40    0.98
   0  10   3   23.40    1.02
  -1 -10  -3    1.68    0.27
   1 -10   3    1.43    0.27
   1  10   3    1.31    0.41
  -1  10  -3    1.52    0.41
   2 -10   3   11.30    0.53
  -2 -10  -3   11.21    0.57
   2  10   3   11.54    0.76
  -2  10  -3   11.70    0.74
  -3 -10  -3    3.35    0.37
   3 -10   3    2.81    0.29
  -3  10  -3    2.53    0.45
   3  10   3    2.99    0.50
  -4 -10  -3   28.51    1.02
   4 -10   3   27.48    0.86
  -4  10  -3   27.77    1.12
  -5 -10  -3    0.81    0.29
   5 -10   3    1.25    0.19
  -5  10  -3    0.92    0.36
  -6 -10  -3   19.25    0.87
  -6  10  -3   19.48    0.91
  -7 -10  -3    1.47    0.35
  -7  10  -3    0.51    0.34
  -8 -10  -3    6.92    0.59
  -8  10  -3    7.22    0.63
  -9 -10  -3    4.04    0.50
  -9  10  -3    4.52    0.50
 -10 -10  -3    5.82    0.60
 -10  10  -3    6.43    0.57
  -5 -11   3    0.44    0.30
  -5  11   3    0.07    0.35
   5  11  -3   -0.41    0.37
  -4 -11   3    0.20    0.29
   4  11  -3    0.21    0.39
  -4  11   3    0.48    0.39
  -3 -11   3    1.87    0.37
  -3  11   3    2.03    0.47
   3  11  -3    2.71    0.51
  -2 -11   3    1.53    0.33
  -2  11   3    1.07    0.43
   2  11  -3    1.63    0.46
  -1 -11   3    2.66    0.37
   1 -11  -3    3.32    0.31
   1  11  -3    3.25    0.53
  -1  11   3    3.58    0.54
   0 -11  -3   -0.03    0.19
   0 -11   3   -0.43    0.20
   0  11   3    0.32    0.38
   0  11  -3    0.51    0.39
  -1 -11  -3    0.86    0.25
   1 -11   3    1.07    0.26
  -1  11  -3    1.48    0.44
  -2 -11  -3    2.76    0.35
   2 -11   3    1.86    0.29
  -2  11  -3    2.24    0.42
   3 -11   3    0.17    0.20
  -3 -11  -3    0.15    0.25
  -3  11  -3    0.31    0.38
  -4 -11  -3    2.70    0.39
  -4  11  -3    3.10    0.51
  -5 -11  -3    0.95    0.32
  -5  11  -3    0.45    0.38
  20   0  -4    4.26    0.55
  20   0  -4    3.69    0.57
  19   0  -4   -0.27    0.38
  19   0  -4    0.83    0.39
  18   0  -4   14.21    0.82
  18   0  -4   13.04    0.84
  17   0  -4    0.21    0.32
  17   0  -4    0.42    0.29
  16   0  -4   31.97    1.24
  16   0  -4   32.92    1.21
  15   0  -4    0.08    0.27
  15   0  -4    0.58    0.31
 -15   0   4    0.13    0.18
  14   0  -4   84.52    2.43
  14   0  -4   85.18    2.34
 -14   0   4   83.52    2.23
  13   0  -4    0.07    0.19
 -13   0   4    0.03    0.19
  13   0  -4   -0.02    0.27
 -12   0   4   83.70    2.13
  12   0  -4   82.06    2.30
  12   0  -4   79.16    2.19
  11   0  -4   -0.14    0.23
  11   0  -4    0.09    0.22
 -11   0   4    0.10    0.17
  10   0  -4  137.61    3.42
 -10   0   4  140.99    3.38
  10   0  -4  135.16    3.56
  -9   0   4   -0.13    0.13
   9   0  -4   -0.03    0.13
  -8   0   4   88.16    2.17
   8   0  -4   88.74    2.01
   8   0  -4   84.20    2.21
   7   0  -4   -0.02    0.04
   7   0  -4   -0.09    0.10
  -7   0   4   -0.06    0.11
   6   0  -4  621.79   15.48
   6   0  -4  637.05   15.12
  -6   0   4  665.26   15.29
  -6   0   4  656.19   15.47
  -6   0   4  692.42   15.39
  -5   0   4   -0.05    0.08
  -5   0   4   -0.09    0.08
  -5   0   4   -0.01    0.09
   5   0  -4   -0.04    0.12
  -4   0   4   21.16    0.59
   4   0  -4   20.62    0.61
   4   0  -4   20.30    0.59
  -4   0   4   21.65    0.62
   3   0  -4   -0.24    0.09
   3   0  -4   -0.03    0.12
  -3   0   4   -0.38    0.09
  -3   0   4   -0.20    0.11
   2   0  -4  413.62   10.04
   2   0  -4  417.90   10.01
  -2   0   4  432.61   10.04
   1   0  -4   -0.12    0.07
   1   0  -4   -0.20    0.07
  -1   0   4   -0.20    0.07
   0   0   4   81.55    1.94
   0   0  -4   83.27    2.02
   0   0   4   78.01    2.01
   0   0  -4   80.12    1.94
  -1   0  -4    0.00    0.08
  -1   0  -4   -0.04    0.06
   1   0   4   -0.06    0.07
   1   0   4   -0.01    0.08
   2   0   4   32.65    0.86
  -2   0  -4   34.21    0.90
  -2   0  -4   32.69    0.86
   2   0   4   32.49    0.83
   2   0   4   34.22    0.91
  -2   0  -4   33.09    0.83
   3   0   4   -0.19    0.10
   3   0   4   -0.07    0.10
   3   0   4   -0.07    0.10
  -3   0  -4   -0.12    0.09
  -3   0  -4    0.01    0.11
  -3   0  -4    0.00    0.10
   4   0   4   91.04    2.23
  -4   0  -4   91.12    2.23
   4   0   4   96.62    2.28
  -4   0  -4   94.51    2.27
  -4   0  -4   94.99    2.37
   4   0   4   92.51    2.37
   5   0   4    0.18    0.14
  -5   0  -4    0.08    0.12
  -5   0  -4    0.03    0.11
   5   0   4   -0.05    0.10
   5   0   4   -0.10    0.09
  -5   0  -4    0.03    0.09
   6   0   4  105.91    2.65
  -6   0  -4  112.32    2.80
   6   0   4  111.68    2.68
   6   0   4  110.69    2.81
  -6   0  -4  110.86    2.65
  -6   0  -4  109.25    2.68
  -7   0  -4    0.17    0.12
   7   0   4   -0.15    0.14
   7   0   4    0.05    0.13
  -7   0  -4   -0.08    0.12
   7   0   4   -0.08    0.11
   8   0   4  203.52    4.85
   8   0   4  209.19    4.90
  -8   0  -4  204.41    4.89
   8   0   4  201.87    5.11
  -9   0  -4   -0.08    0.14
   9   0   4    0.10    0.19
   9   0   4    0.02    0.15
   9   0   4   -0.07    0.15
  10   0   4   23.74    0.88
  10   0   4   25.14    0.82
 -10   0  -4   25.51    0.81
  10   0   4   24.87    0.81
  11   0   4    0.17    0.22
 -11   0  -4    0.05    0.18
  11   0   4   -0.08    0.25
  12   0   4   42.32    1.26
 -12   0  -4   40.22    1.23
  12   0   4   42.14    1.36
  13   0   4    0.19    0.19
  13   0   4   -0.26    0.26
 -13   0  -4    0.09    0.19
  14   0   4   14.05    0.68
  14   0   4   14.06    0.70
 -14   0  -4   14.47    0.63
  15   0   4    0.55    0.33
  15   0   4   -0.01    0.19
 -15   0  -4    0.32    0.23
  16   0   4   12.31    0.69
 -16   0  -4   12.11    0.62
  16   0   4   12.13    0.70
  17   0   4   -0.32    0.28
  17   0   4    0.48    0.37
  18   0   4    3.47    0.48
  18   0   4    3.99    0.54
  19   0   4    0.65    0.36
  19   0   4   -0.05    0.28
  20   0   4   -0.20    0.35
  20   0   4    0.17    0.41
  20  -1  -4    5.78    0.64
  20  -1  -4    5.78    0.70
  20   1  -4    5.25    0.64
  20   1  -4    5.36    0.59
  19  -1  -4    0.31    0.41
  19  -1  -4    0.07    0.35
  19   1  -4    0.04    0.38
  19   1  -4   -0.12    0.34
  18  -1  -4    7.89    0.59
  18  -1  -4    7.77    0.63
  18   1  -4    7.64    0.59
  18   1  -4    7.46    0.67
  17  -1  -4    4.12    0.49
  17  -1  -4    3.56    0.52
  17   1  -4    3.56    0.49
  17   1  -4    3.66    0.50
 -16  -1   4    3.59    0.39
  16  -1  -4    2.59    0.41
  16  -1  -4    2.89    0.47
  16   1  -4    2.36    0.43
  16   1  -4    3.32    0.46
  15  -1  -4   16.89    0.80
 -15  -1   4   16.66    0.71
  15  -1  -4   17.23    0.79
  15   1  -4   16.08    0.80
  15   1  -4   17.04    0.77
 -14  -1   4   15.89    0.68
  14  -1  -4   17.28    0.82
  14  -1  -4   16.51    0.75
  14   1  -4   15.93    0.77
 -14   1   4   16.90    0.63
  14   1  -4   16.99    0.78
  13  -1  -4   40.66    1.39
  13  -1  -4   42.45    1.33
 -13  -1   4   41.62    1.27
 -13   1   4   43.00    1.21
  13   1  -4   43.15    1.38
  13   1  -4   42.23    1.34
 -12  -1   4   23.12    0.81
  12  -1  -4   23.36    0.92
  12  -1  -4   24.22    0.87
 -12   1   4   24.01    0.76
  12   1  -4   22.39    0.84
  12   1  -4   22.31    0.88
  11  -1  -4   43.14    1.29
 -11  -1   4   43.76    1.25
  11  -1  -4   41.02    1.33
 -11   1   4   43.43    1.19
  11   1  -4   43.94    1.33
  11   1  -4   42.49    1.30
  10  -1  -4    1.00    0.22
  10  -1  -4    1.40    0.22
 -10  -1   4    0.98    0.21
  10   1  -4    1.29    0.22
 -10   1   4    1.00    0.17
  10   1  -4    0.60    0.23
   9  -1  -4   17.46    0.64
  -9  -1   4   16.77    0.60
   9   1  -4   18.43    0.66
   9   1  -4   15.69    0.64
   9   1  -4   16.70    0.47
  -9   1   4   17.48    0.55
  -8  -1   4   10.32    0.43
   8  -1  -4    9.92    0.45
   8   1  -4    9.85    0.43
   8   1  -4    9.93    0.31
  -8   1   4    9.87    0.37
  -7  -1   4   69.77    1.78
   7  -1  -4   68.97    1.79
   7   1  -4   68.14    1.79
  -7   1   4   69.90    1.72
   7   1  -4   68.36    1.66
  -7   1   4   73.37    1.73
   6  -1  -4   16.87    0.42
   6  -1  -4   16.15    0.56
  -6  -1   4   17.93    0.56
  -6  -1   4   17.60    0.57
  -6  -1   4   17.47    0.55
  -6   1   4   17.07    0.50
   6   1  -4   16.54    0.56
  -6   1   4   17.75    0.57
   6   1  -4   16.16    0.47
  -6   1   4   16.41    0.49
  -5  -1   4   31.66    0.85
  -5  -1   4   29.96    0.84
   5  -1  -4   28.58    0.84
  -5  -1   4   31.74    0.85
   5   1  -4   29.59    0.84
   5   1  -4   28.62    0.77
  -5   1   4   30.99    0.79
  -5   1   4   31.72    0.85
  -5   1   4   29.51    0.78
  -4  -1   4   39.41    0.97
   4  -1  -4   36.38    0.97
   4  -1  -4   34.95    0.92
  -4  -1   4   37.31    0.97
  -4  -1   4   36.28    0.97
  -4   1   4   37.51    0.92
   4   1  -4   36.46    0.96
   4   1  -4   35.09    0.97
   4   1  -4   35.63    0.91
   3  -1  -4   30.00    0.82
  -3  -1   4   31.41    0.83
  -3  -1   4   31.63    0.81
   3  -1  -4   29.76    0.78
   3   1  -4   30.61    0.78
   3   1  -4   31.00    0.81
  -3   1   4   31.34    0.78
   3   1  -4   29.95    0.83
   2  -1  -4    5.69    0.22
  -2  -1   4    6.10    0.23
  -2  -1   4    6.55    0.26
  -2   1   4    6.26    0.22
   2   1  -4    5.97    0.27
   2   1  -4    5.63    0.23
   1  -1  -4  962.62   22.57
  -1  -1   4 1000.00   22.35
  -1  -1   4  917.04   23.43
  -1  -1   4  944.25   22.58
  -1   1   4  942.44   22.52
   1   1  -4  991.49   22.36
   1   1  -4  973.95   22.72
   1   1  -4  991.57   23.52
   0  -1   4  113.39    2.66
   0  -1  -4  109.60    2.75
   0  -1   4  109.26    2.75
   0  -1  -4  109.65    2.64
   0   1  -4  114.75    2.75
   0   1   4  114.66    2.64
   0   1  -4  112.03    2.66
   0   1   4  110.57    2.75
   0   1  -4  112.35    2.58
  -1  -1  -4  165.86    4.10
  -1  -1  -4  164.54    3.94
   1  -1   4  163.57    4.09
   1  -1   4  171.38    3.95
  -1   1  -4  164.47    3.95
   1   1   4  172.32    3.94
  -1   1  -4  175.98    4.10
   1   1   4  167.30    4.10
  -2  -1  -4   64.08    1.59
   2  -1   4   61.55    1.59
  -2  -1  -4   61.51    1.53
   2  -1   4   60.02    1.45
   2  -1   4   62.33    1.53
  -2  -1  -4   63.02    1.52
  -2   1  -4   60.23    1.53
   2   1   4   62.65    1.59
  -2   1  -4   62.50    1.45
   2   1   4   62.16    1.53
  -2   1  -4   65.29    1.60
   3  -1   4    3.90    0.20
  -3  -1  -4    4.10    0.22
  -3  -1  -4    4.12    0.23
   3  -1   4    3.82    0.24
  -3  -1  -4    3.50    0.22
   3  -1   4    3.94    0.16
  -3   1  -4    4.23    0.16
   3   1   4    3.53    0.22
   3   1   4    3.65    0.23
  -3   1  -4    3.42    0.20
  -3   1  -4    3.32    0.23
   3   1   4    3.71    0.23
   4  -1   4  159.05    3.82
  -4  -1  -4  162.65    3.97
  -4  -1  -4  164.95    3.80
  -4  -1  -4  157.12    3.83
   4  -1   4  158.87    3.75
   4  -1   4  161.18    3.99
   4   1   4  157.23    3.80
  -4   1  -4  168.69    3.99
  -4   1  -4  162.24    3.82
   4   1   4  158.64    3.97
  -4   1  -4  162.21    3.75
   4   1   4  164.41    3.84
   5  -1   4    0.21    0.09
   5  -1   4    0.16    0.10
  -5  -1  -4    0.19    0.12
  -5  -1  -4    0.42    0.10
  -5  -1  -4    0.04    0.11
   5  -1   4    0.12    0.14
  -5   1  -4    0.02    0.13
   5   1   4    0.22    0.13
  -5   1  -4    0.14    0.11
   5   1   4    0.12    0.13
   5   1   4    0.13    0.12
  -5   1  -4    0.02    0.08
  -6  -1  -4    5.52    0.30
  -6  -1  -4    6.47    0.30
   6  -1   4    5.91    0.26
   6  -1   4    5.13    0.26
   6  -1   4    5.00    0.29
  -6  -1  -4    5.71    0.30
   6   1   4    5.33    0.29
  -6   1  -4    5.76    0.27
  -6   1  -4    5.50    0.25
  -6   1  -4    5.12    0.31
   6   1   4    6.07    0.32
   6   1   4    5.23    0.30
   7  -1   4   12.69    0.45
   7  -1   4   12.38    0.44
  -7  -1  -4   13.34    0.49
   7  -1   4   12.99    0.53
  -7   1  -4   12.67    0.44
  -7   1  -4   13.49    0.47
   7   1   4   12.71    0.48
   7   1   4   12.81    0.49
   7   1   4   12.58    0.49
  -8  -1  -4   80.14    2.07
   8  -1   4   82.49    2.03
   8  -1   4   80.32    2.01
   8  -1   4   79.58    2.16
   8   1   4   83.35    2.07
  -8   1  -4   82.77    2.02
   8   1   4   78.48    2.14
  -8   1  -4   79.07    2.03
   8   1   4   78.86    2.05
  -9  -1  -4   59.35    1.60
   9  -1   4   58.11    1.55
   9  -1   4   61.91    1.57
   9  -1   4   57.45    1.67
   9   1   4   58.60    1.67
   9   1   4   57.43    1.59
  -9   1  -4   62.08    1.58
  10  -1   4   54.39    1.45
  10  -1   4   51.91    1.44
  10  -1   4   51.66    1.56
 -10  -1  -4   55.42    1.50
  10   1   4   52.68    1.48
 -10   1  -4   52.55    1.44
  10   1   4   54.42    1.56
  11  -1   4    2.59    0.29
 -11  -1  -4    2.51    0.30
  11  -1   4    2.48    0.27
  11  -1   4    2.31    0.30
  11   1   4    2.43    0.33
 -11   1  -4    2.74    0.29
  11   1   4    3.01    0.35
  12  -1   4   47.84    1.52
 -12  -1  -4   48.96    1.44
  12  -1   4   47.91    1.40
  12  -1   4   49.43    1.40
  12   1   4   49.33    1.46
  12   1   4   48.44    1.52
 -12   1  -4   50.85    1.41
  13  -1   4    3.28    0.43
  13  -1   4    4.32    0.39
 -13  -1  -4    3.35    0.36
 -13   1  -4    4.07    0.36
  13   1   4    3.53    0.41
  13   1   4    3.20    0.41
  14  -1   4   73.01    2.20
 -14  -1  -4   73.81    2.06
  14  -1   4   73.35    2.03
 -14   1  -4   72.75    2.01
  14   1   4   75.04    2.18
  14   1   4   75.00    2.09
 -15  -1  -4    0.55    0.24
  15  -1   4    0.55    0.32
  15  -1   4    0.69    0.28
  15   1   4    0.60    0.25
  15   1   4    0.53    0.24
 -15   1  -4    0.78    0.24
  16  -1   4   17.50    0.78
  16  -1   4   15.64    0.86
 -16  -1  -4   15.69    0.76
  16   1   4   16.18    0.81
  16   1   4   15.41    0.84
  17  -1   4    5.43    0.52
 -17  -1  -4    5.15    0.50
  17  -1   4    6.07    0.62
  17   1   4    5.50    0.52
  17   1   4    5.10    0.52
  18  -1   4   31.51    1.19
  18  -1   4   31.97    1.33
  18   1   4   30.63    1.22
  18   1   4   29.88    1.28
  19  -1   4   -0.10    0.28
  19  -1   4   -0.36    0.30
  19   1   4    0.38    0.40
  19   1   4    0.28    0.35
  20  -1   4    8.60    0.73
  20  -1   4   10.13    0.74
  20   1   4   10.50    0.79
  20   1   4   11.82    0.87
  20  -2  -4    1.13    0.41
  20  -2  -4    2.07    0.47
  20   2  -4    1.34    0.46
  20   2  -4    1.49    0.48
  19  -2  -4   32.05    1.43
  19  -2  -4   35.43    1.34
  19   2  -4   34.06    1.37
  19   2  -4   35.29    1.40
  18  -2  -4    0.95    0.35
  18  -2  -4    0.88    0.38
  18   2  -4    1.10    0.41
  18   2  -4    1.10    0.39
 -17  -2   4   22.39    0.93
  17  -2  -4   20.82    0.96
  17  -2  -4   22.78    1.06
  17   2  -4   21.50    0.99
  17   2  -4   21.70    0.96
  16  -2  -4   -0.02    0.29
 -16  -2   4    0.16    0.26
  16  -2  -4    0.11    0.34
  16   2  -4   -0.03    0.28
  16   2  -4    0.15    0.24
  15  -2  -4   18.75    0.82
 -15  -2   4   17.14    0.75
  15  -2  -4   17.35    0.83
  15   2  -4   16.20    0.81
  15   2  -4   18.00    0.80
  14  -2  -4    0.43    0.30
  14  -2  -4    0.23    0.25
 -14  -2   4    0.58    0.24
  14   2  -4    0.56    0.23
  14   2  -4    0.14    0.25
  13  -2  -4   19.05    0.86
  13  -2  -4   17.74    0.74
 -13  -2   4   18.44    0.75
  13   2  -4   19.03    0.80
 -13   2   4   20.42    0.64
  13   2  -4   18.11    0.77
  12  -2  -4    7.86    0.56
 -12  -2   4    7.79    0.49
  12  -2  -4    8.01    0.50
 -12   2   4    7.56    0.36
  12   2  -4    7.85    0.50
  12   2  -4    7.14    0.46
  11  -2  -4    9.58    0.48
 -11  -2   4    8.56    0.48
  11  -2  -4    9.98    0.57
  11   2  -4    8.84    0.50
  11   2  -4    9.09    0.49
 -11   2   4    8.95    0.38
  11   2  -4   10.02    0.37
  10  -2  -4    7.74    0.45
 -10  -2   4    7.33    0.44
  10  -2  -4    6.94    0.48
 -10   2   4    7.04    0.31
  10   2  -4    7.35    0.31
  10   2  -4    7.64    0.42
  10   2  -4    6.73    0.42
  -9  -2   4    1.03    0.21
   9  -2  -4    1.17    0.21
   9  -2  -4    1.12    0.20
  -9  -2   4    1.23    0.14
   9   2  -4    0.99    0.14
   9   2  -4    1.10    0.21
   9   2  -4    1.24    0.21
  -9   2   4    1.29    0.14
  -8  -2   4   16.50    0.50
  -8  -2   4   15.74    0.59
   8  -2  -4   15.95    0.60
   8  -2  -4   16.00    0.41
   8   2  -4   16.61    0.62
   8   2  -4   16.95    0.51
  -7  -2   4   26.74    0.83
   7  -2  -4   27.64    0.68
   7  -2  -4   26.62    0.83
  -7  -2   4   28.12    0.75
  -7   2   4   27.94    0.72
   7   2  -4   27.38    0.75
   7   2  -4   26.36    0.83
  -6  -2   4    5.83    0.26
  -6  -2   4    5.74    0.32
   6  -2  -4    5.84    0.21
   6  -2  -4    5.75    0.32
   6   2  -4    5.66    0.25
   6   2  -4    5.80    0.32
  -6   2   4    5.76    0.22
  -5  -2   4   -0.03    0.13
  -5  -2   4   -0.25    0.13
   5  -2  -4    0.09    0.08
  -5  -2   4    0.00    0.09
  -5  -2   4    0.33    0.11
   5  -2  -4   -0.04    0.13
   5   2  -4    0.18    0.14
  -5   2   4    0.06    0.06
   5   2  -4    0.18    0.11
   4  -2  -4  109.44    2.62
  -4  -2   4  112.55    2.67
   4  -2  -4  112.59    2.64
  -4  -2   4  109.48    2.73
  -4  -2   4  116.39    2.74
  -4  -2   4  113.47    2.69
   4   2  -4  109.34    2.67
   4   2  -4  112.74    2.69
  -4   2   4  113.14    2.62
  -3  -2   4   11.02    0.36
   3  -2  -4   10.25    0.30
   3  -2  -4   10.39    0.33
  -3  -2   4   10.61    0.39
  -3  -2   4   10.91    0.36
   3   2  -4   10.44    0.36
   3   2  -4   10.42    0.36
  -3   2   4   11.06    0.30
   3   2  -4   10.02    0.39
  -2  -2   4   22.47    0.61
   2  -2  -4   23.17    0.62
  -2  -2   4   22.62    0.66
   2  -2  -4   21.73    0.58
   2   2  -4   22.13    0.64
   2   2  -4   22.86    0.66
   2   2  -4   22.68    0.61
  -2   2   4   22.91    0.58
   2   2  -4   22.30    0.63
  -1  -2   4   31.47    0.84
   1  -2  -4   30.98    0.79
  -1  -2   4   31.39    0.77
   1  -2  -4   31.38    0.82
  -1  -2   4   31.39    0.83
   1   2  -4   30.77    0.83
   1   2  -4   31.44    0.85
   1   2  -4   31.69    0.78
   1   2  -4   29.64    0.83
  -1   2   4   31.75    0.79
   0  -2   4    7.91    0.28
   0  -2   4    9.49    0.32
   0  -2   4    7.76    0.22
   0  -2  -4    8.09    0.30
   0  -2  -4    7.53    0.27
   0   2  -4    8.30    0.29
   0   2  -4    7.52    0.31
   0   2   4    7.41    0.27
   0   2  -4    8.06    0.32
   0   2  -4    7.67    0.22
   1  -2   4   18.22    0.54
  -1  -2  -4   17.74    0.52
  -1  -2  -4   18.51    0.54
   1  -2   4   18.34    0.53
   1   2   4   17.38    0.54
  -1   2  -4   18.42    0.54
  -1   2  -4   18.10    0.54
  -1   2  -4   18.97    0.54
   1   2   4   18.78    0.52
   2  -2   4    5.12    0.23
  -2  -2  -4    4.90    0.24
   2  -2   4    5.35    0.25
  -2  -2  -4    4.73    0.24
  -2  -2  -4    5.06    0.24
  -2   2  -4    5.22    0.25
  -2   2  -4    5.27    0.24
   2   2   4    5.70    0.26
   2   2   4    4.88    0.24
  -3  -2  -4  151.96    3.67
   3  -2   4  153.30    3.83
  -3  -2  -4  157.65    3.81
   3  -2   4  156.51    3.68
   3  -2   4  151.50    3.62
  -3  -2  -4  153.35    3.69
   3   2   4  161.31    3.70
   3   2   4  154.69    3.81
  -3   2  -4  155.08    3.57
  -3   2  -4  155.18    3.68
  -3   2  -4  164.68    3.84
   3   2   4  149.11    3.68
   4  -2   4   60.91    1.48
  -4  -2  -4   62.58    1.59
  -4  -2  -4   59.77    1.57
   4  -2   4   61.90    1.64
   4  -2   4   62.19    1.55
  -4  -2  -4   62.68    1.61
  -4   2  -4   63.46    1.56
   4   2   4   63.99    1.62
   4   2   4   61.10    1.59
  -4   2  -4   65.33    1.65
   4   2   4   61.58    1.58
  -4   2  -4   63.94    1.49
  -5  -2  -4   23.35    0.71
   5  -2   4   24.22    0.66
  -5  -2  -4   22.92    0.69
   5  -2   4   22.66    0.72
   5  -2   4   23.12    0.61
  -5  -2  -4   23.02    0.70
   5   2   4   21.54    0.69
  -5   2  -4   22.45    0.62
   5   2   4   23.44    0.71
   5   2   4   23.45    0.70
  -5   2  -4   23.27    0.67
  -5   2  -4   24.05    0.73
  -6  -2  -4   71.73    1.79
   6  -2   4   71.60    1.75
   6  -2   4   72.60    1.92
  -6  -2  -4   71.99    1.87
   6  -2   4   73.82    1.79
  -6  -2  -4   69.64    1.84
  -6   2  -4   73.22    1.80
   6   2   4   68.03    1.83
   6   2   4   72.43    1.89
  -6   2  -4   74.36    1.76
  -7  -2  -4    3.64    0.26
   7  -2   4    3.53    0.23
   7  -2   4    3.27    0.22
  -7  -2  -4    3.16    0.27
   7  -2   4    2.99    0.28
   7   2   4    2.88    0.25
   7   2   4    3.70    0.30
  -7   2  -4    3.48    0.22
  -7   2  -4    3.67    0.24
   8  -2   4   13.24    0.55
   8  -2   4   14.00    0.48
  -8  -2  -4   13.21    0.54
   8  -2   4   13.48    0.47
  -8   2  -4   13.10    0.47
  -8   2  -4   13.25    0.47
   8   2   4   12.97    0.55
   8   2   4   13.82    0.54
  -9  -2  -4   41.81    1.21
   9  -2   4   40.53    1.13
   9  -2   4   40.14    1.27
   9  -2   4   42.48    1.14
   9   2   4   42.19    1.22
  -9   2  -4   41.06    1.14
   9   2   4   39.84    1.21
  10  -2   4    0.69    0.18
  10  -2   4    0.64    0.18
 -10  -2  -4    0.50    0.21
  10  -2   4    0.53    0.20
  10   2   4    0.80    0.25
 -10   2  -4    0.71    0.17
  10   2   4    0.61    0.19
  11  -2   4   27.68    0.86
 -11  -2  -4   28.86    0.97
  11  -2   4   28.58    0.89
  11  -2   4   27.66    0.99
  11   2   4   27.94    0.97
  11   2   4   27.08    0.97
 -11   2  -4   28.06    0.87
  12  -2   4    0.51    0.30
  12  -2   4    0.29    0.20
  12  -2   4    0.47    0.20
 -12  -2  -4    0.53    0.24
 -12   2  -4    0.60    0.19
  12   2   4    0.39    0.28
  12   2   4    0.35    0.26
  13  -2   4  104.22    2.65
 -13  -2  -4  102.21    2.72
  13  -2   4  103.28    2.87
  13   2   4  100.75    2.71
  13   2   4  100.64    2.80
 -13   2  -4  102.59    2.63
 -13   2  -4  103.57    2.47
  14  -2   4    0.57    0.26
  14  -2   4    0.55    0.24
 -14  -2  -4    0.92    0.27
 -14   2  -4    1.35    0.23
  14   2   4    0.89    0.25
  14   2   4    0.79    0.26
 -15  -2  -4   34.09    1.17
  15  -2   4   31.91    1.11
  15  -2   4   31.99    1.26
  15   2   4   33.27    1.23
  15   2   4   35.03    1.22
  16  -2   4    2.02    0.44
  16  -2   4    2.76    0.38
 -16  -2  -4    1.45    0.33
  16   2   4    1.95    0.40
  16   2   4    1.70    0.40
  17  -2   4   34.37    1.36
  17  -2   4   37.30    1.26
 -17  -2  -4   36.17    1.29
  17   2   4   36.24    1.34
  17   2   4   35.62    1.36
  18  -2   4    0.63    0.40
  18  -2   4    0.06    0.29
 -18  -2  -4    0.10    0.28
  18   2   4   -0.08    0.34
  18   2   4    0.21    0.37
  19  -2   4   24.95    1.08
  19  -2   4   24.59    1.22
  19   2   4   25.21    1.15
  19   2   4   24.41    1.16
  20  -2   4    0.34    0.36
  20  -2   4    0.48    0.46
  20   2   4    0.67    0.41
  20   2   4    0.43    0.42
  19  -3  -4   10.35    0.86
  19  -3  -4    9.08    0.72
  19   3  -4   12.23    0.85
  19   3  -4   12.41    0.79
  18  -3  -4    8.27    0.65
  18  -3  -4    5.17    0.59
 -18  -3   4    8.42    0.61
  18   3  -4    8.26    0.66
  18   3  -4    7.29    0.68
 -17  -3   4    2.73    0.40
  17  -3  -4    2.43    0.42
  17  -3  -4    2.06    0.48
  17   3  -4    3.46    0.46
  17   3  -4    4.02    0.54
  16  -3  -4    2.92    0.42
  16  -3  -4    2.82    0.37
 -16  -3   4    2.22    0.38
  16   3  -4    2.71    0.41
  16   3  -4    2.40    0.40
  15  -3  -4   18.68    0.92
 -15  -3   4   16.79    0.79
  15  -3  -4   19.37    0.83
  15   3  -4   18.15    0.83
  15   3  -4   16.46    0.80
  14  -3  -4   10.11    0.59
  14  -3  -4   10.09    0.67
 -14  -3   4    9.52    0.58
  14   3  -4    9.37    0.58
  14   3  -4   10.18    0.64
  13  -3  -4    8.26    0.55
  13  -3  -4    9.14    0.54
 -13  -3   4    9.41    0.55
  13   3  -4    9.52    0.54
  13   3  -4    9.25    0.59
  12  -3  -4   21.50    0.87
 -12  -3   4   21.30    0.83
  12  -3  -4   22.87    0.84
  12   3  -4   22.66    0.83
  12   3  -4   21.59    0.69
  12   3  -4   21.00    0.83
  11  -3  -4   27.76    1.02
  11  -3  -4   26.64    0.94
 -11  -3   4   26.95    0.95
  11   3  -4   27.81    0.82
  11   3  -4   28.07    0.94
  11   3  -4   29.27    0.99
 -10  -3   4   19.03    0.72
  10  -3  -4   18.40    0.68
  10  -3  -4   18.68    0.77
  10   3  -4   19.71    0.62
 -10   3   4   16.44    0.51
  10   3  -4   18.63    0.68
  10   3  -4   18.23    0.70
   9  -3  -4   33.51    1.10
  -9  -3   4   34.52    1.07
   9  -3  -4   34.48    1.05
   9  -3  -4   34.30    0.85
   9   3  -4   34.59    1.08
   9   3  -4   33.80    1.03
   9   3  -4   34.28    0.96
  -9   3   4   35.05    0.87
   8  -3  -4    1.72    0.24
   8  -3  -4    1.64    0.13
  -8  -3   4    1.28    0.23
  -8   3   4    1.56    0.12
   8   3  -4    1.36    0.18
  -8   3   4    1.45    0.11
   8   3  -4    1.68    0.25
   8   3  -4    1.40    0.20
   7  -3  -4   42.82    1.04
  -7  -3   4   40.53    1.18
   7  -3  -4   39.78    1.16
  -7   3   4   40.55    0.99
  -7   3   4   43.13    0.99
   7   3  -4   40.73    1.11
   7   3  -4   41.29    1.17
   6  -3  -4   11.63    0.36
  -6  -3   4   10.67    0.46
   6  -3  -4   10.37    0.45
   6   3  -4   10.66    0.43
   6   3  -4   10.92    0.41
   5  -3  -4  182.19    4.10
  -5  -3   4  171.82    4.14
  -5  -3   4  169.83    4.21
  -5  -3   4  181.13    4.16
   5   3  -4  170.47    4.15
   5   3  -4  173.13    4.14
   4  -3  -4   51.37    1.26
  -4  -3   4   53.65    1.42
   4  -3  -4   54.32    1.34
  -4  -3   4   53.86    1.37
  -4  -3   4   56.14    1.43
  -4  -3   4   55.16    1.38
   4   3  -4   51.46    1.38
   4   3  -4   53.99    1.38
  -3  -3   4  119.38    2.77
  -3  -3   4  117.04    2.80
  -3  -3   4  116.52    2.84
   3  -3  -4  108.81    2.72
  -3  -3   4  119.43    2.84
   3  -3  -4  120.13    2.78
   3   3  -4  111.22    2.80
   3   3  -4  116.50    2.85
   3   3  -4  114.86    2.77
  -3   3   4  118.12    2.69
  -2  -3   4    0.07    0.07
  -2  -3   4    0.05    0.11
   2  -3  -4    0.10    0.06
   2  -3  -4    0.02    0.10
  -2  -3   4    0.06    0.11
   2   3  -4    0.15    0.07
   2   3  -4    0.24    0.13
   2   3  -4   -0.19    0.11
  -2   3   4    0.31    0.06
   2   3  -4    0.11    0.09
  -1  -3   4  120.13    2.95
  -1  -3   4  121.44    2.99
   1  -3  -4  122.88    2.88
  -1  -3   4  125.82    2.86
  -1  -3   4  125.06    2.94
  -1   3   4  125.72    2.88
   1   3  -4  120.09    2.94
   1   3  -4  119.58    2.95
   1   3  -4  119.42    2.86
   1   3  -4  124.75    2.99
   0  -3   4  112.04    2.58
   0  -3  -4  107.07    2.64
   0  -3  -4  108.34    2.67
   0  -3   4  113.02    2.68
   0  -3  -4  115.27    2.76
   0  -3   4  113.86    2.68
   0  -3   4  110.68    2.73
   0   3  -4  113.00    2.73
   0   3  -4  110.37    2.58
   0   3  -4  111.67    2.68
   0   3   4  110.62    2.64
   0   3  -4  106.27    2.68
   1  -3   4  112.62    2.53
  -1  -3  -4  111.17    2.66
  -1  -3  -4  109.55    2.63
   1  -3   4  108.92    2.71
  -1  -3  -4  109.21    2.65
  -1  -3  -4  110.82    2.72
   1  -3   4  109.80    2.64
  -1   3  -4  113.98    2.72
  -1   3  -4  109.89    2.65
  -1   3  -4   99.14    2.64
   1   3   4  112.25    2.63
  -2  -3  -4   -0.02    0.11
  -2  -3  -4   -0.11    0.10
   2  -3   4   -0.06    0.03
   2  -3   4   -0.06    0.08
  -2  -3  -4    0.01    0.08
   2  -3   4    0.00    0.03
   2  -3   4    0.05    0.09
  -2  -3  -4    0.25    0.13
  -2   3  -4   -0.01    0.09
   2   3   4    0.21    0.09
   2   3   4    0.07    0.11
  -2   3  -4   -0.01    0.09
  -2   3  -4    0.18    0.12
  -3  -3  -4  308.96    7.66
  -3  -3  -4  312.84    7.35
   3  -3   4  320.98    7.36
   3  -3   4  310.20    7.30
  -3  -3  -4  312.16    7.39
   3  -3   4  310.31    7.65
  -3   3  -4  327.43    7.66
   3   3   4  312.37    7.62
   3   3   4  322.26    7.39
  -3   3  -4  313.68    7.35
  -3   3  -4  320.61    7.34
   4  -3   4  118.27    2.82
   4  -3   4  116.31    2.72
   4  -3   4  118.33    2.96
  -4  -3  -4  114.24    2.86
  -4  -3  -4  118.53    2.91
   4   3   4  114.06    2.87
   4   3   4  117.89    2.92
  -4   3  -4  122.67    2.97
  -4   3  -4  117.53    2.83
  -4   3  -4  116.70    2.82
   5  -3   4  173.70    3.96
   5  -3   4  166.85    4.04
  -5  -3  -4  170.95    4.20
   5  -3   4  171.42    4.25
  -5  -3  -4  167.62    4.11
  -5   3  -4  168.43    4.04
  -5   3  -4  182.82    4.27
  -5   3  -4  168.81    4.05
   5   3   4  171.43    4.21
   5   3   4  165.56    4.09
   6  -3   4   96.28    2.54
   6  -3   4   96.88    2.33
   6  -3   4  100.77    2.38
  -6  -3  -4   95.64    2.46
  -6  -3  -4   97.43    2.48
   6   3   4   94.96    2.46
  -6   3  -4   95.21    2.38
   6   3   4   99.98    2.50
  -6   3  -4  101.11    2.34
  -6   3  -4   99.91    2.39
  -7  -3  -4   25.95    0.85
  -7  -3  -4   27.07    0.81
   7  -3   4   26.58    0.88
   7  -3   4   27.52    0.77
   7  -3   4   26.44    0.74
   7   3   4   27.02    0.84
  -7   3  -4   27.50    0.75
  -7   3  -4   27.57    0.78
  -7   3  -4   26.89    0.77
   7   3   4   25.75    0.85
   8  -3   4   16.71    0.65
   8  -3   4   15.56    0.52
  -8  -3  -4   14.46    0.60
   8  -3   4   14.81    0.50
   8   3   4   15.48    0.60
  -8   3  -4   15.77    0.52
  -8   3  -4   15.11    0.50
   8   3   4   15.49    0.59
  -8   3  -4   15.51    0.51
   9  -3   4    1.28    0.18
  -9  -3  -4    1.14    0.24
   9  -3   4    0.90    0.26
   9  -3   4    1.17    0.19
   9   3   4    1.34    0.22
   9   3   4    1.30    0.27
  -9   3  -4    1.03    0.17
  -9   3  -4    1.14    0.17
 -10  -3  -4   17.12    0.68
  10  -3   4   14.91    0.66
  10  -3   4   15.54    0.56
  10  -3   4   15.48    0.55
  10   3   4   15.23    0.68
 -10   3  -4   16.34    0.53
 -10   3  -4   14.87    0.55
  10   3   4   15.74    0.64
 -11  -3  -4    1.04    0.27
  11  -3   4    1.03    0.26
  11  -3   4    1.27    0.20
  11  -3   4    1.16    0.22
 -11   3  -4    1.38    0.20
  11   3   4    1.13    0.26
 -11   3  -4    1.36    0.18
  11   3   4    1.11    0.30
  12  -3   4    2.83    0.40
 -12  -3  -4    1.99    0.32
  12  -3   4    2.52    0.30
  12   3   4    2.57    0.34
 -12   3  -4    2.21    0.20
  12   3   4    2.25    0.32
 -12   3  -4    1.78    0.23
  13  -3   4   13.73    0.59
  13  -3   4   14.25    0.75
 -13  -3  -4   12.61    0.66
 -13   3  -4   13.87    0.47
  13   3   4   13.11    0.71
  13   3   4   14.05    0.68
  14  -3   4   13.04    0.60
  14  -3   4   13.00    0.71
 -14  -3  -4   13.86    0.69
  14   3   4   13.86    0.74
  14   3   4   12.67    0.68
 -15  -3  -4    5.47    0.50
  15  -3   4    6.54    0.50
  15  -3   4    5.34    0.56
  15   3   4    5.49    0.56
  15   3   4    5.33    0.50
  16  -3   4   15.91    0.73
  16  -3   4   16.33    0.91
 -16  -3  -4   15.46    0.79
  16   3   4   15.92    0.86
  16   3   4   16.48    0.84
 -17  -3  -4    0.04    0.28
  17  -3   4   -0.65    0.23
  17  -3   4    0.06    0.27
  17   3   4   -0.75    0.30
  17   3   4   -0.09    0.31
  18  -3   4   24.91    1.04
 -18  -3  -4   24.87    1.08
  18  -3   4   26.02    1.22
  18   3   4   25.34    1.15
  18   3   4   25.95    1.14
 -19  -3  -4    0.39    0.33
  19  -3   4    0.56    0.45
  19  -3   4    0.03    0.31
  19   3   4    0.46    0.42
  19   3   4   -0.17    0.36
  19  -4  -4    6.60    0.64
  19  -4  -4    6.14    0.72
  19   4  -4    6.06    0.69
  18  -4  -4   19.17    0.94
 -18  -4   4   20.75    0.96
  18  -4  -4   20.85    1.09
  18   4  -4   19.99    1.04
  18   4  -4   19.66    0.94
  17  -4  -4    1.33    0.44
 -17  -4   4    0.71    0.32
  17  -4  -4    1.16    0.35
  17   4  -4    1.04    0.41
  17   4  -4    1.05    0.33
  16  -4  -4   16.44    0.93
 -16  -4   4   16.92    0.84
  16  -4  -4   16.95    0.82
  16   4  -4   17.91    0.82
  16   4  -4   17.79    0.86
  15  -4  -4   -0.19    0.33
  15  -4  -4    0.21    0.27
 -15  -4   4    0.03    0.28
  15   4  -4   -0.05    0.27
  15   4  -4    0.34    0.33
  14  -4  -4   22.73    0.91
  14  -4  -4   24.56    1.04
 -14  -4   4   22.39    0.94
  14   4  -4   22.92    0.98
  14   4  -4   22.67    0.89
 -13  -4   4    1.90    0.32
  13  -4  -4    1.37    0.30
  13  -4  -4    2.15    0.32
  13   4  -4    1.92    0.36
  13   4  -4    1.35    0.31
  12  -4  -4   13.18    0.71
 -12  -4   4   13.30    0.65
  12  -4  -4   13.31    0.63
  12   4  -4   12.99    0.68
  12   4  -4   12.39    0.53
  12   4  -4   12.70    0.58
  11  -4  -4    1.21    0.23
  11  -4  -4    0.70    0.29
 -11  -4   4    0.97    0.27
  11   4  -4    0.75    0.23
  11   4  -4    0.97    0.23
  11   4  -4    0.77    0.21
  10  -4  -4   48.19    1.41
 -10  -4   4   49.34    1.45
  10  -4  -4   48.98    1.51
  10   4  -4   47.28    1.33
  10   4  -4   49.39    1.39
  10   4  -4   47.98    1.43
   9  -4  -4   21.87    0.77
   9  -4  -4   22.90    0.62
  -9  -4   4   20.41    0.80
   9  -4  -4   20.45    0.82
   9   4  -4   20.02    0.78
   9   4  -4   21.52    0.72
   9   4  -4   22.13    0.73
  -8  -4   4   95.28    2.50
   8  -4  -4   97.81    2.32
   8  -4  -4   97.57    2.59
   8  -4  -4   95.40    2.45
   8   4  -4   94.50    2.47
   8   4  -4   97.55    2.46
   8   4  -4   93.98    2.40
   7  -4  -4    5.69    0.36
  -7  -4   4    5.27    0.38
   7  -4  -4    5.24    0.27
   7   4  -4    5.99    0.38
   7   4  -4    5.49    0.34
   7   4  -4    5.73    0.30
  -6  -4   4  107.49    2.68
   6  -4  -4  107.61    2.55
   6  -4  -4  101.40    2.62
   6   4  -4  107.23    2.63
   6   4  -4  102.85    2.61
   6   4  -4  105.85    2.63
  -5  -4   4    5.10    0.34
   5  -4  -4    5.53    0.29
   5   4  -4    5.32    0.32
   5   4  -4    6.31    0.34
  -4  -4   4  178.44    4.10
  -4  -4   4  171.64    4.18
  -4  -4   4  179.55    4.20
  -4   4   4  167.48    4.09
   4   4  -4  166.72    4.13
   4   4  -4  173.43    4.19
   4   4  -4  172.91    4.11
  -3  -4   4    0.15    0.14
  -3  -4   4    0.15    0.15
  -3  -4   4    0.15    0.11
   3  -4  -4    0.29    0.06
   3   4  -4    0.36    0.16
   3   4  -4    0.16    0.13
   3   4  -4    0.25    0.07
  -3   4   4    0.24    0.14
  -2  -4   4  133.22    3.35
   2  -4  -4  137.59    3.24
  -2  -4   4  142.21    3.36
  -2  -4   4  139.98    3.26
  -2   4   4  140.19    3.23
  -2   4   4  137.68    3.32
   2   4  -4  134.34    3.34
   2   4  -4  141.98    3.35
   2   4  -4  136.32    3.27
  -1  -4   4    0.58    0.14
   1  -4  -4    0.55    0.10
  -1  -4   4    0.68    0.09
  -1  -4   4    0.72    0.10
  -1   4   4    0.54    0.17
   1   4  -4    0.65    0.09
   1   4  -4    0.46    0.17
   1   4  -4    0.79    0.12
  -1   4   4    0.50    0.09
   1   4  -4    0.65    0.16
   0  -4   4  198.14    4.74
   0  -4   4  195.88    4.65
   0  -4   4  199.34    4.53
   0  -4  -4  192.99    4.60
   0  -4  -4  198.41    4.78
   0   4  -4  198.37    4.65
   0   4   4  200.14    4.60
   0   4   4  199.69    4.65
   0   4  -4  170.49    4.63
   0   4  -4  203.32    4.74
  -1  -4  -4   10.06    0.35
   1  -4   4   10.22    0.30
  -1  -4  -4    9.89    0.37
   1  -4   4   10.13    0.35
   1  -4   4   11.20    0.39
  -1   4  -4    9.96    0.38
  -1   4  -4   10.07    0.35
  -1   4  -4    9.51    0.40
   2  -4   4  120.21    3.05
   2  -4   4  123.79    2.97
  -2  -4  -4  117.01    2.97
   2  -4   4  124.57    2.85
  -2  -4  -4  124.67    3.03
  -2   4  -4  127.98    3.06
  -2   4  -4  122.21    2.99
  -2   4  -4  123.74    2.96
   3  -4   4    3.55    0.25
   3  -4   4    3.63    0.15
  -3  -4  -4    3.29    0.25
   3  -4   4    4.07    0.23
  -3  -4  -4    3.60    0.20
   3   4   4    3.52    0.21
  -3   4  -4    3.44    0.22
  -3   4  -4    3.96    0.24
  -3   4  -4    3.84    0.27
   4  -4   4  121.88    2.87
  -4  -4  -4  122.70    3.03
   4  -4   4  124.39    3.12
   4  -4   4  122.09    2.97
  -4  -4  -4  125.61    3.05
   4   4   4  122.38    3.06
   4   4   4  121.76    3.05
  -4   4  -4  131.31    3.13
  -4   4  -4  121.27    2.96
  -4   4  -4  122.23    3.01
   5  -4   4    0.59    0.10
   5  -4   4    0.61    0.12
  -5  -4  -4    0.38    0.16
   5  -4   4    0.58    0.16
  -5  -4  -4    0.60    0.12
   5   4   4    0.67    0.13
  -5   4  -4    0.76    0.13
  -5   4  -4    0.57    0.16
   5   4   4    0.47    0.17
  -6  -4  -4   45.93    1.22
  -6  -4  -4   44.11    1.27
   6  -4   4   44.53    1.13
   6  -4   4   44.40    1.17
   6  -4   4   44.39    1.30
  -6   4  -4   46.26    1.18
  -6   4  -4   45.14    1.23
   6   4   4   44.51    1.29
   6   4   4   46.10    1.24
   7  -4   4    8.06    0.44
  -7  -4  -4    7.69    0.35
   7  -4   4    7.82    0.31
  -7  -4  -4    6.95    0.42
   7  -4   4    7.51    0.32
  -7   4  -4    7.25    0.37
   7   4   4    7.03    0.37
   7   4   4    7.30    0.46
  -7   4  -4    7.58    0.33
   8  -4   4   63.18    1.55
  -8  -4  -4   60.00    1.64
   8  -4   4   61.19    1.75
   8  -4   4   63.23    1.57
  -8  -4  -4   62.78    1.71
   8   4   4   62.25    1.68
  -8   4  -4   60.59    1.57
   8   4   4   61.17    1.72
  -8   4  -4   58.70    1.59
  -9  -4  -4    1.23    0.27
   9  -4   4    1.28    0.20
   9  -4   4    1.23    0.17
   9  -4   4    1.47    0.28
   9   4   4    1.20    0.30
  -9   4  -4    1.13    0.17
   9   4   4    1.43    0.24
  -9   4  -4    1.09    0.20
  10  -4   4   50.71    1.54
 -10  -4  -4   50.63    1.49
  10  -4   4   48.32    1.33
  10  -4   4   48.26    1.32
 -10   4  -4   50.18    1.33
  10   4   4   49.51    1.45
 -10   4  -4   50.59    1.33
  10   4   4   50.23    1.51
  11  -4   4    0.60    0.29
 -11  -4  -4    1.00    0.27
  11  -4   4    0.89    0.19
 -11   4  -4    0.89    0.18
  11   4   4    1.18    0.25
 -11   4  -4    1.10    0.19
  11   4   4    1.39    0.33
  12  -4   4   17.66    0.66
  12  -4   4   17.47    0.82
 -12  -4  -4   16.76    0.76
  12   4   4   17.93    0.73
  12   4   4   16.35    0.79
 -12   4  -4   17.98    0.59
  13  -4   4    1.04    0.28
 -13  -4  -4    0.97    0.29
  13  -4   4    1.05    0.25
 -13   4  -4    0.69    0.17
  13   4   4    1.06    0.35
  13   4   4    1.37    0.28
  14  -4   4    8.26    0.66
  14  -4   4    8.29    0.48
 -14  -4  -4    9.30    0.60
  14   4   4    8.78    0.59
  14   4   4    8.68    0.56
  15  -4   4    1.23    0.32
  15  -4   4    1.88    0.32
 -15  -4  -4    1.76    0.37
  15   4   4    1.91    0.38
  15   4   4    1.56    0.40
  16  -4   4   -0.17    0.23
  16  -4   4   -0.02    0.35
 -16  -4  -4    0.05    0.28
  16   4   4   -0.43    0.33
  16   4   4    0.01    0.26
  17  -4   4    1.87    0.47
 -17  -4  -4    2.01    0.40
  17  -4   4    2.44    0.39
  17   4   4    2.71    0.42
  17   4   4    3.27    0.53
  18  -4   4    0.61    0.34
 -18  -4  -4    1.50    0.41
  18  -4   4    0.92    0.34
  18   4   4    0.98    0.38
  18   4   4    0.86    0.35
 -19  -4  -4    5.37    0.59
  19  -4   4    4.90    0.66
  19   4   4    4.60    0.65
  19   4   4    5.02    0.61
  18  -5  -4    4.90    0.54
 -18  -5   4    4.39    0.55
  18  -5  -4    4.05    0.63
  18   5  -4    5.47    0.60
  17  -5  -4    1.46    0.37
  17  -5  -4    1.42    0.48
 -17  -5   4    1.51    0.40
  17   5  -4    1.62    0.46
  16  -5  -4   16.73    0.93
  16  -5  -4   14.97    0.78
 -16  -5   4   14.83    0.83
  16   5  -4   15.35    0.82
  15  -5  -4    2.36    0.38
 -15  -5   4    2.13    0.40
  15  -5  -4    2.27    0.44
  15   5  -4    1.72    0.35
  15   5  -4    2.29    0.44
  14  -5  -4   24.34    0.95
  14  -5  -4   22.65    1.00
 -14  -5   4   24.58    1.01
  14   5  -4   25.27    1.05
  14   5  -4   24.44    0.92
 -13  -5   4   18.29    0.85
  13  -5  -4   19.36    0.81
  13  -5  -4   19.24    0.91
  13   5  -4   18.62    0.87
  13   5  -4   19.96    0.75
  13   5  -4   19.06    0.76
 -12  -5   4   13.15    0.69
  12  -5  -4   13.25    0.64
  12  -5  -4   14.13    0.69
  12   5  -4   12.33    0.59
  12   5  -4   13.66    0.71
  12   5  -4   12.83    0.58
 -11  -5   4    8.65    0.55
  11  -5  -4    9.13    0.58
  11  -5  -4    8.14    0.50
  11   5  -4    8.66    0.57
  11   5  -4    8.16    0.46
  11   5  -4    8.43    0.46
 -10  -5   4   18.35    0.77
  10  -5  -4   17.56    0.71
  10  -5  -4   17.33    0.78
  10   5  -4   18.08    0.69
  10   5  -4   17.02    0.76
  10   5  -4   18.14    0.65
  -9  -5   4   16.32    0.71
   9  -5  -4   15.61    0.65
   9  -5  -4   15.03    0.66
   9   5  -4   15.03    0.68
   9   5  -4   16.07    0.63
   9   5  -4   15.17    0.55
   8  -5  -4    1.27    0.24
   8  -5  -4    1.16    0.27
  -8  -5   4    1.21    0.28
   8   5  -4    1.45    0.28
   8   5  -4    1.52    0.28
   8   5  -4    0.88    0.17
  -7  -5   4    1.86    0.29
   7  -5  -4    1.86    0.26
   7  -5  -4    1.43    0.26
   7   5  -4    1.73    0.27
   7   5  -4    1.64    0.26
   7   5  -4    1.68    0.17
  -6  -5   4    9.70    0.51
   6   5  -4   10.24    0.35
   6   5  -4   10.51    0.35
   6   5  -4   11.08    0.49
   6   5  -4   10.44    0.46
  -6   5   4   10.27    0.45
  -5  -5   4    3.81    0.33
   5   5  -4    4.37    0.36
   5   5  -4    4.25    0.31
  -5   5   4    4.22    0.33
   5   5  -4    4.33    0.18
   5   5  -4    3.85    0.18
   4  -5  -4    0.97    0.06
   4  -5  -4    0.71    0.06
  -4  -5   4    0.76    0.20
   4   5  -4    0.62    0.22
   4   5  -4    0.80    0.07
   4   5  -4    0.81    0.07
  -4   5   4    0.47    0.18
   4   5  -4    0.76    0.19
  -3  -5   4   84.56    2.15
   3  -5  -4   83.98    1.98
  -3  -5   4   85.23    2.07
  -3  -5   4   83.44    2.16
   3   5  -4   81.53    2.15
   3   5  -4   83.65    2.08
  -3   5   4   82.43    2.12
  -2  -5   4    3.74    0.28
  -2  -5   4    3.93    0.31
   2  -5  -4    3.36    0.18
  -2  -5   4    3.83    0.23
  -2   5   4    3.29    0.29
   2   5  -4    3.36    0.13
   2   5  -4    3.66    0.25
   2   5  -4    3.40    0.31
  -1  -5   4   26.76    0.82
   1  -5  -4   26.97    0.74
  -1  -5   4   27.64    0.75
  -1  -5   4   27.10    0.83
   1   5  -4   28.10    0.71
   1   5  -4   27.02    0.86
  -1   5   4   26.72    0.85
   0  -5   4   -0.04    0.09
   0  -5   4    0.11    0.13
   0  -5  -4   -0.02    0.10
   0  -5  -4   -0.12    0.09
   0  -5   4    0.17    0.08
   0   5   4    0.06    0.17
   0   5  -4   -0.01    0.16
   0   5  -4   -0.04    0.08
  -1  -5  -4    1.51    0.15
   1  -5   4    1.50    0.18
   1  -5   4    1.58    0.13
   1  -5   4    1.48    0.15
  -1  -5  -4    1.43    0.17
  -1   5  -4    1.45    0.14
   1   5   4    1.22    0.20
  -1   5  -4    1.32    0.17
  -1   5  -4    1.42    0.23
   2  -5   4   13.94    0.47
  -2  -5  -4   13.75    0.43
  -2  -5  -4   13.43    0.50
   2  -5   4   14.82    0.49
   2  -5   4   14.32    0.41
  -2   5  -4   12.52    0.54
   2   5   4   12.83    0.55
  -2   5  -4   14.95    0.49
  -2   5  -4   14.06    0.47
   3  -5   4    1.36    0.16
   3  -5   4    1.54    0.12
  -3  -5  -4    1.43    0.13
   3  -5   4    1.39    0.16
  -3  -5  -4    1.26    0.19
  -3   5  -4    1.38    0.23
  -3   5  -4    1.41    0.17
  -3   5  -4    1.63    0.19
   4  -5   4   31.98    0.96
  -4  -5  -4   32.61    0.88
   4  -5   4   32.53    0.83
   4  -5   4   33.13    0.90
  -4  -5  -4   33.60    0.98
  -4   5  -4   32.66    0.90
  -4   5  -4   32.35    0.96
  -4   5  -4   31.51    0.97
   5  -5   4   20.20    0.70
   5  -5   4   20.66    0.57
   5  -5   4   21.07    0.63
  -5  -5  -4   20.86    0.61
  -5  -5  -4   20.42    0.73
   5   5   4   20.86    0.74
  -5   5  -4   20.72    0.62
  -5   5  -4   19.87    0.70
   5   5   4   20.53    0.62
  -6  -5  -4   45.40    1.30
   6  -5   4   46.26    1.13
   6  -5   4   45.39    1.18
  -6  -5  -4   45.94    1.20
   6  -5   4   44.90    1.31
  -6   5  -4   39.42    1.15
   6   5   4   46.74    1.35
   6   5   4   44.53    1.22
  -6   5  -4   44.34    1.25
   7  -5   4   29.55    0.81
  -7  -5  -4   29.86    0.98
   7  -5   4   29.73    0.83
   7  -5   4   28.70    0.97
  -7  -5  -4   29.69    0.86
   7   5   4   30.60    0.89
  -7   5  -4   27.97    0.90
   7   5   4   30.25    1.02
  -8  -5  -4   62.10    1.72
   8  -5   4   62.77    1.76
   8  -5   4   60.05    1.54
   8  -5   4   60.54    1.53
  -8  -5  -4   59.95    1.61
   8   5   4   60.06    1.64
   8   5   4   58.93    1.73
  -8   5  -4   60.53    1.62
   9  -5   4   27.21    0.80
   9  -5   4   27.64    0.79
  -9  -5  -4   28.05    0.97
   9  -5   4   26.77    0.95
   9   5   4   26.64    0.87
  -9   5  -4   26.48    0.85
   9   5   4   26.87    0.96
  10  -5   4   12.47    0.48
 -10  -5  -4   12.21    0.63
  10  -5   4   12.59    0.65
  10   5   4   11.48    0.66
 -10   5  -4   12.77    0.51
  10   5   4   12.51    0.54
  11  -5   4    3.62    0.30
 -11  -5  -4    4.69    0.43
  11  -5   4    4.36    0.44
  11   5   4    3.84    0.45
 -11   5  -4    3.97    0.31
  11   5   4    4.44    0.38
 -12  -5  -4   40.80    1.34
  12  -5   4   35.97    1.33
  12  -5   4   38.83    1.14
  12   5   4   39.37    1.23
 -12   5  -4   37.53    1.10
  12   5   4   42.20    1.37
  13  -5   4    0.61    0.27
 -13  -5  -4    0.46    0.29
  13  -5   4    0.46    0.22
  13   5   4    0.25    0.27
  13   5   4    0.66    0.27
 -14  -5  -4   23.82    1.02
  14  -5   4   23.62    0.86
  14  -5   4   24.61    1.07
  14   5   4   23.91    1.06
  14   5   4   25.16    0.94
  15  -5   4    0.88    0.25
 -15  -5  -4    0.41    0.31
  15  -5   4    0.37    0.36
  15   5   4    0.45    0.31
  15   5   4    0.97    0.40
  16  -5   4   35.77    1.43
 -16  -5  -4   37.40    1.38
  16  -5   4   35.58    1.22
  16   5   4   34.72    1.35
  16   5   4   36.49    1.29
  17  -5   4   -0.02    0.38
 -17  -5  -4   -0.42    0.30
  17   5   4   -0.33    0.26
  18  -5   4   26.19    1.27
 -18  -5  -4   27.34    1.20
  18   5   4   24.59    1.16
  17  -6  -4    4.08    0.62
  17  -6  -4    5.48    0.57
 -17  -6   4    3.92    0.54
  17   6  -4    5.62    0.66
  16  -6  -4   10.20    0.80
 -16  -6   4   10.45    0.77
  16  -6  -4    9.64    0.65
  16   6  -4   10.51    0.78
  15  -6  -4   15.22    0.76
  15  -6  -4   14.88    0.82
 -15  -6   4   14.69    0.83
  15   6  -4   15.55    0.87
 -14  -6   4   13.77    0.79
  14  -6  -4   13.51    0.82
  14  -6  -4   15.87    0.77
  14   6  -4   13.40    0.75
 -13  -6   4   14.23    0.77
  13  -6  -4   13.83    0.71
  13  -6  -4   13.30    0.78
  13   6  -4   13.43    0.77
  13   6  -4   13.81    0.65
  12  -6  -4    7.87    0.60
  12  -6  -4    7.50    0.51
 -12  -6   4    8.15    0.59
  12   6  -4    7.21    0.59
  12   6  -4    6.58    0.48
 -11  -6   4    4.53    0.46
  11  -6  -4    3.77    0.44
  11  -6  -4    4.74    0.42
  11   6  -4    4.85    0.44
  11   6  -4    4.24    0.46
  10  -6  -4   13.69    0.65
  10  -6  -4   13.59    0.68
 -10  -6   4   12.36    0.67
  10   6  -4   13.39    0.63
  10   6  -4   13.90    0.69
  -9  -6   4    8.12    0.54
   9  -6  -4    7.86    0.52
   9  -6  -4    7.88    0.47
   9   6  -4    8.01    0.49
   9   6  -4    8.14    0.52
   9   6  -4    8.56    0.35
   8  -6  -4   13.10    0.63
   8  -6  -4   13.95    0.62
  -8  -6   4   13.09    0.65
   8   6  -4   12.60    0.62
   8   6  -4   14.07    0.44
   8   6  -4   13.90    0.63
   7  -6  -4    0.36    0.21
  -7  -6   4    0.55    0.25
   7  -6  -4    0.58    0.23
  -7   6   4    0.99    0.24
   7   6  -4    0.85    0.10
   7   6  -4    0.97    0.10
   7   6  -4    0.85    0.25
   7   6  -4    0.55    0.25
  -6  -6   4   43.44    1.31
   6  -6  -4   42.53    1.30
   6   6  -4   43.80    1.27
  -6   6   4   43.19    1.24
   6   6  -4   41.54    1.29
   5  -6  -4   38.40    1.17
  -5  -6   4   37.86    1.18
   5   6  -4   39.79    1.19
   5   6  -4   38.15    1.14
  -5   6   4   38.35    1.13
   4  -6  -4   40.10    0.96
   4  -6  -4   38.28    0.96
  -4  -6   4   40.02    1.20
  -4   6   4   40.66    1.17
   4   6  -4   39.81    1.15
   4   6  -4   40.09    1.21
   3  -6  -4    3.73    0.19
   3  -6  -4    3.48    0.18
  -3  -6   4    3.66    0.32
  -3   6   4    3.41    0.33
   3   6  -4    3.55    0.33
   3   6  -4    3.41    0.28
  -2  -6   4    3.39    0.30
   2  -6  -4    3.53    0.21
  -2  -6   4    3.35    0.26
  -2  -6   4    3.42    0.31
   2   6  -4    3.30    0.34
  -2   6   4    2.74    0.32
  -1  -6   4    7.49    0.34
   1  -6  -4    7.39    0.33
  -1  -6   4    8.28    0.41
   1  -6  -4    8.05    0.35
  -1  -6   4    7.53    0.41
   1   6  -4    7.18    0.45
  -1   6   4    7.54    0.45
   0  -6   4   35.82    1.01
   0  -6   4   33.80    0.99
   0  -6   4   34.58    0.91
   0  -6  -4   35.62    0.95
   0  -6   4   34.39    0.89
   0  -6  -4   31.27    0.93
   0   6  -4   32.51    1.04
   0   6   4   32.54    1.05
  -1  -6  -4   15.13    0.47
  -1  -6  -4   14.17    0.52
   1  -6   4   15.36    0.48
   1  -6   4   15.03    0.47
   1  -6   4   15.00    0.55
   1  -6   4   14.87    0.55
  -1   6  -4   14.80    0.60
   1   6   4   14.34    0.63
  -2  -6  -4    2.86    0.26
   2  -6   4    3.35    0.26
   2  -6   4    2.95    0.20
  -2  -6  -4    3.05    0.18
   2  -6   4    2.71    0.23
   2   6   4    2.85    0.31
  -2   6  -4    2.42    0.31
   3  -6   4    5.03    0.32
   3  -6   4    5.07    0.31
   3  -6   4    5.63    0.25
  -3  -6  -4    5.52    0.23
  -3  -6  -4    5.19    0.36
   3   6   4    5.70    0.38
  -3   6  -4    5.65    0.40
   4  -6   4    1.11    0.17
   4  -6   4    0.77    0.19
  -4  -6  -4    1.14    0.12
   4  -6   4    1.41    0.15
   4  -6   4    1.27    0.14
  -4  -6  -4    1.19    0.23
  -4   6  -4    1.39    0.26
  -4   6  -4    0.95    0.16
   5  -6   4   16.04    0.60
  -5  -6  -4   15.00    0.61
   5  -6   4   15.78    0.47
  -5  -6  -4   15.10    0.46
   5  -6   4   16.21    0.52
  -5   6  -4   15.11    0.61
  -5   6  -4   12.46    0.48
  -6  -6  -4    0.33    0.23
   6  -6   4    0.58    0.13
   6  -6   4    0.60    0.14
  -6  -6  -4    0.62    0.11
   6  -6   4    0.42    0.23
   6   6   4    0.48    0.13
  -6   6  -4    0.64    0.22
  -7  -6  -4   64.74    1.82
  -7  -6  -4   65.98    1.67
   7  -6   4   62.99    1.82
   7  -6   4   64.53    1.62
   7  -6   4   65.98    1.64
  -7   6  -4   63.13    1.75
   7   6   4   64.29    1.69
   7   6   4   66.39    1.86
   8  -6   4    5.40    0.29
   8  -6   4    5.52    0.42
  -8  -6  -4    5.70    0.45
  -8   6  -4    5.32    0.37
   8   6   4    5.70    0.49
   8   6   4    5.19    0.32
   9  -6   4   20.15    0.82
  -9  -6  -4   20.35    0.83
   9  -6   4   21.73    0.66
   9   6   4   20.81    0.85
  -9   6  -4   20.26    0.74
   9   6   4   21.07    0.70
  10  -6   4   24.67    0.94
 -10  -6  -4   24.60    0.94
  10  -6   4   23.10    0.74
  10   6   4   23.95    0.98
  10   6   4   23.53    0.79
 -10   6  -4   23.42    0.81
  11  -6   4   54.98    1.72
 -11  -6  -4   54.79    1.68
  11  -6   4   53.35    1.46
  11   6   4   52.88    1.55
  11   6   4   55.31    1.72
 -11   6  -4   55.77    1.52
 -12  -6  -4   13.56    0.73
  12  -6   4   13.09    0.54
  12  -6   4   14.34    0.75
  12   6   4   12.95    0.77
 -12   6  -4   12.41    0.55
  13  -6   4   25.55    1.10
 -13  -6  -4   25.63    1.07
  13   6   4   28.43    1.14
  14  -6   4    1.45    0.41
 -14  -6  -4    1.39    0.38
  14   6   4    2.40    0.41
  15  -6   4   25.36    1.11
 -15  -6  -4   26.92    1.13
  15   6   4   25.97    1.17
  16  -6   4   -0.30    0.35
 -16  -6  -4   -0.11    0.32
  16   6   4   -0.81    0.35
  17  -6   4   11.28    0.77
 -17  -6  -4   10.17    0.77
  17   6   4   10.65    0.85
  16  -7  -4    2.58    0.42
 -16  -7   4    2.99    0.52
  16  -7  -4    1.44    0.47
  16   7  -4    2.00    0.50
  15  -7  -4   16.56    0.83
 -15  -7   4   18.32    0.96
  15  -7  -4   18.06    0.92
  15   7  -4   20.50    1.02
 -14  -7   4    3.20    0.49
  14  -7  -4    4.03    0.54
  14  -7  -4    4.99    0.50
  14   7  -4    3.98    0.53
  13  -7  -4   18.90    0.94
  13  -7  -4   20.25    0.86
 -13  -7   4   18.12    0.91
  13   7  -4   19.06    0.83
  13   7  -4   18.84    0.89
  12  -7  -4    2.38    0.35
  12  -7  -4    1.85    0.39
 -12  -7   4    2.21    0.39
  12   7  -4    2.30    0.43
  12   7  -4    2.60    0.38
  11  -7  -4   34.01    1.14
  11  -7  -4   34.11    1.24
 -11  -7   4   34.85    1.25
  11   7  -4   32.39    1.21
  11   7  -4   33.61    1.16
  10  -7  -4    0.39    0.23
 -10  -7   4    0.39    0.28
  10  -7  -4   -0.23    0.23
  10   7  -4    0.18    0.26
  10   7  -4   -0.26    0.24
   9  -7  -4   54.74    1.58
   9  -7  -4   54.18    1.66
  -9  -7   4   51.69    1.65
   9   7  -4   54.52    1.62
   9   7  -4   54.12    1.63
  -8  -7   4    4.27    0.44
   8  -7  -4    4.85    0.42
   8  -7  -4    5.17    0.42
   8   7  -4    5.03    0.46
   8   7  -4    4.18    0.41
  -7  -7   4   16.86    0.75
   7  -7  -4   17.37    0.69
   7  -7  -4   16.58    0.70
   7   7  -4   17.86    0.72
  -7   7   4   17.51    0.69
   7   7  -4   17.29    0.76
  -6  -7   4    0.03    0.23
   6  -7  -4    0.25    0.21
   6   7  -4    0.12    0.22
   6   7  -4    0.24    0.27
  -6   7   4    0.30    0.24
   5  -7  -4   48.67    1.38
  -5  -7   4   47.52    1.41
  -5   7   4   44.67    1.36
   5   7  -4   46.09    1.41
   5   7  -4   47.59    1.37
   4  -7  -4    0.02    0.17
   4  -7  -4    0.18    0.07
   4  -7  -4    0.33    0.08
  -4  -7   4    0.53    0.23
  -4   7   4    0.25    0.23
   4   7  -4    0.33    0.28
   4   7  -4    0.21    0.20
   3  -7  -4   53.15    1.44
  -3  -7   4   51.89    1.49
   3  -7  -4   52.16    1.30
   3  -7  -4   51.32    1.30
   3   7  -4   51.79    1.52
  -3   7   4   51.26    1.49
   2  -7  -4    9.64    0.37
  -2  -7   4   10.15    0.52
   2  -7  -4    9.78    0.37
   2  -7  -4   10.53    0.42
  -2  -7   4    9.93    0.51
   2   7  -4   10.15    0.57
  -2   7   4    9.80    0.55
  -1  -7   4   53.89    1.51
   1  -7  -4   52.77    1.41
   1  -7  -4   53.24    1.42
   1  -7  -4   58.23    1.47
  -1  -7   4   54.62    1.52
   1   7  -4   54.48    1.59
  -1   7   4   53.47    1.57
   0  -7  -4    1.67    0.18
   0  -7   4    1.78    0.20
   0  -7   4    1.83    0.24
   0  -7   4    1.75    0.25
   0  -7   4    1.63    0.11
   0  -7  -4    1.53    0.20
   0   7   4    2.81    0.36
   0   7  -4    1.62    0.32
   1  -7   4   92.80    2.32
   1  -7   4   91.47    2.31
  -1  -7  -4   89.00    2.29
  -1  -7  -4   91.70    2.26
   1  -7   4   91.32    2.22
   1  -7   4   92.32    2.26
   1   7   4   88.74    2.41
  -1   7  -4   87.46    2.39
   2  -7   4    0.19    0.13
   2  -7   4    0.53    0.17
   2  -7   4    0.30    0.17
  -2  -7  -4    0.40    0.09
   2  -7   4    0.27    0.13
  -2  -7  -4    0.51    0.19
   2   7   4    0.54    0.23
  -2   7  -4    0.60    0.26
   3  -7   4   31.58    0.94
  -3  -7  -4   31.48    0.99
   3  -7   4   32.98    0.88
   3  -7   4   32.12    0.97
  -3  -7  -4   31.94    0.81
   3  -7   4   32.33    0.95
   3   7   4   31.23    1.09
  -3   7  -4   32.93    1.07
  -4  -7  -4    0.53    0.21
   4  -7   4    0.34    0.16
  -4   7  -4    0.33    0.24
   5  -7   4   30.37    0.81
   5  -7   4   28.99    0.93
  -5  -7  -4   29.46    0.98
  -5   7  -4   28.57    0.98
  -6  -7  -4    4.96    0.41
   6  -7   4    5.03    0.39
   6  -7   4    5.39    0.27
  -6   7  -4    5.19    0.41
  -7  -7  -4   21.94    0.85
   7  -7   4   22.64    0.84
   7  -7   4   22.80    0.67
  -7   7  -4   21.95    0.82
  -8  -7  -4    0.13    0.23
   8  -7   4    0.46    0.15
   8  -7   4    0.34    0.24
  -8   7  -4    0.93    0.26
   9  -7   4   24.99    0.96
  -9  -7  -4   24.04    0.96
   9   7   4   25.01    1.02
  -9   7  -4   24.40    0.87
 -10  -7  -4    1.09    0.31
  10  -7   4    0.99    0.28
  10   7   4    0.53    0.33
 -10   7  -4    0.97    0.24
  11  -7   4   24.94    1.02
 -11  -7  -4   27.44    1.07
  11   7   4   25.56    1.05
 -11   7  -4   25.42    0.89
  12  -7   4    1.22    0.34
 -12  -7  -4    1.08    0.34
  12   7   4    1.56    0.35
 -12   7  -4    1.25    0.27
 -13  -7  -4    3.70    0.49
  13  -7   4    3.82    0.49
  13   7   4    3.74    0.54
 -14  -7  -4    1.41    0.39
  14  -7   4    0.68    0.37
  14   7   4    0.38    0.40
  15  -7   4   11.01    0.79
 -15  -7  -4    9.49    0.74
  15   7   4   10.42    0.73
  16  -7   4    2.51    0.50
 -16  -7  -4    1.86    0.45
  16   7   4    1.25    0.48
 -14  -8   4    9.37    0.76
  14  -8  -4    9.38    0.74
  14  -8  -4   12.07    0.67
  14   8  -4   11.37    0.80
 -13  -8   4    0.07    0.32
  13  -8  -4   -0.03    0.25
  13  -8  -4    0.19    0.32
  13   8  -4   -0.46    0.28
  13   8  -4   -0.06    0.32
  12  -8  -4   25.45    1.06
 -12  -8   4   22.41    1.05
  12  -8  -4   25.26    0.98
  12   8  -4   24.27    1.03
  12   8  -4   23.93    1.06
 -11  -8   4    0.36    0.34
  11  -8  -4    0.18    0.28
  11  -8  -4    1.16    0.28
  11   8  -4    0.47    0.32
  11   8  -4    1.31    0.36
 -10  -8   4   21.05    0.95
  10  -8  -4   21.15    0.87
  10  -8  -4   20.74    0.90
  10   8  -4   21.25    0.93
  10   8  -4   22.36    0.93
   9  -8  -4    5.54    0.48
   9  -8  -4    5.41    0.44
  -9  -8   4    5.10    0.52
   9   8  -4    6.88    0.57
   9   8  -4    5.51    0.50
   8  -8  -4   38.13    1.27
   8  -8  -4   38.50    1.23
  -8  -8   4   36.81    1.31
   8   8  -4   39.12    1.28
   8   8  -4   40.17    1.33
  -7  -8   4    6.21    0.52
   7  -8  -4    6.14    0.45
   7  -8  -4    6.35    0.45
   7   8  -4    6.75    0.49
   7   8  -4    6.60    0.55
  -7   8   4    6.35    0.47
  -6  -8   4   13.52    0.68
   6  -8  -4   13.10    0.61
   6   8  -4   13.39    0.63
   6   8  -4   13.31    0.71
  -6   8   4   12.07    0.62
   5  -8  -4    1.23    0.24
  -5  -8   4    1.19    0.31
  -5   8   4    1.61    0.31
   5   8  -4    0.93    0.33
   4  -8  -4   83.72    2.27
   4  -8  -4   87.21    2.04
  -4  -8   4   85.78    2.31
   4   8  -4   86.23    2.37
  -4   8   4   84.04    2.31
   3  -8  -4    0.11    0.11
  -3  -8   4    0.04    0.21
   3  -8  -4   -0.06    0.14
  -3   8   4    0.20    0.26
   3   8  -4   -0.08    0.19
   2  -8  -4   54.33    1.43
   2  -8  -4   52.21    1.36
  -2  -8   4   52.84    1.51
   2   8  -4   51.12    1.59
  -2   8   4   49.73    1.55
  -1  -8   4    2.73    0.31
   1  -8  -4    2.65    0.23
   1  -8  -4    2.70    0.24
  -1   8   4    3.31    0.36
   1   8  -4    2.93    0.35
   0  -8   4   49.05    1.39
   0  -8  -4   49.41    1.33
   0   8  -4   47.56    1.48
   0   8   4   47.84    1.49
   1  -8   4    1.69    0.25
  -1  -8  -4    1.99    0.24
   1   8   4    2.24    0.36
  -1   8  -4    1.59    0.33
  -2  -8  -4   29.41    0.93
   2  -8   4   28.76    0.91
   2   8   4   27.93    1.05
  -2   8  -4   30.27    1.06
  -3  -8  -4    1.60    0.25
   3  -8   4    1.28    0.20
   3  -8   4    1.15    0.18
   3   8   4    1.75    0.31
  -3   8  -4    0.77    0.30
   4  -8   4   13.74    0.52
   4  -8   4   13.67    0.54
  -4  -8  -4   14.46    0.63
  -4   8  -4   14.16    0.69
  -5  -8  -4    0.51    0.24
   5  -8   4    0.70    0.16
   5  -8   4    0.38    0.18
  -5   8  -4    0.34    0.26
   6  -8   4   25.39    0.77
  -6  -8  -4   25.52    0.94
   6  -8   4   25.73    0.89
  -6   8  -4   26.14    0.96
   7  -8   4    5.76    0.42
  -7  -8  -4    5.79    0.48
   7  -8   4    6.67    0.32
  -7   8  -4    6.63    0.49
  -8  -8  -4    9.18    0.61
   8  -8   4    7.59    0.54
  -8   8  -4    9.32    0.59
   9  -8   4    9.34    0.61
  -9  -8  -4    9.58    0.63
  -9   8  -4   10.35    0.57
  10  -8   4   11.34    0.69
 -10  -8  -4   13.37    0.75
 -10   8  -4   11.75    0.61
  11  -8   4    4.45    0.48
 -11  -8  -4    4.74    0.52
  11   8   4    3.78    0.53
 -11   8  -4    4.49    0.41
  12  -8   4   -0.19    0.27
 -12  -8  -4   -0.22    0.27
  12   8   4   -0.42    0.35
  13  -8   4    1.96    0.41
 -13  -8  -4    2.33    0.46
  13   8   4    1.55    0.47
  14  -8   4    0.06    0.32
 -14  -8  -4    0.30    0.33
  14   8   4    0.69    0.36
  12  -9  -4    3.25    0.47
 -12  -9   4    3.87    0.55
  12   9  -4    3.90    0.53
  12   9  -4    3.62    0.51
 -11  -9   4    3.05    0.48
  11  -9  -4    2.30    0.41
  11   9  -4    3.43    0.49
  11   9  -4    3.28    0.49
  10  -9  -4    0.92    0.35
 -10  -9   4    0.47    0.33
  10  -9  -4    1.28    0.33
  10   9  -4    0.91    0.35
  10   9  -4    0.57    0.38
   9  -9  -4    5.98    0.47
   9  -9  -4    5.56    0.52
  -9  -9   4    6.09    0.58
   9   9  -4    6.25    0.56
   9   9  -4    5.92    0.59
  -8  -9   4   -0.12    0.26
   8  -9  -4    0.11    0.23
   8  -9  -4    0.19    0.26
   8   9  -4   -0.11    0.24
   8   9  -4    0.23    0.30
   7  -9  -4    9.03    0.53
  -7  -9   4    8.26    0.60
   7   9  -4    8.49    0.67
  -6  -9   4    1.42    0.33
   6   9  -4    1.29    0.38
  -6   9   4    1.41    0.33
  -5  -9   4    0.12    0.27
  -5   9   4    0.37    0.29
   5   9  -4   -0.29    0.29
  -4  -9   4    3.95    0.42
   4   9  -4    3.51    0.46
  -4   9   4    3.96    0.45
   3  -9  -4    0.21    0.12
  -3  -9   4   -0.09    0.21
  -3   9   4   -0.11    0.28
   3   9  -4    0.35    0.32
   2  -9  -4    0.05    0.14
  -2  -9   4    0.20    0.22
   2   9  -4    0.42    0.31
  -2   9   4    0.60    0.31
  -1  -9   4    1.21    0.26
   1  -9  -4    1.31    0.20
   1   9  -4    0.81    0.28
  -1   9   4    1.01    0.29
   0  -9  -4    8.08    0.42
   0  -9   4    7.29    0.46
   0   9   4    8.39    0.62
   0   9  -4    7.52    0.60
   1  -9   4    1.06    0.23
  -1  -9  -4    0.43    0.20
   1   9   4    0.40    0.33
  -1   9  -4    0.82    0.34
  -2  -9  -4   16.74    0.68
   2  -9   4   16.57    0.65
  -2   9  -4   16.65    0.81
   3  -9   4    0.29    0.18
  -3  -9  -4    0.33    0.22
  -3   9  -4    0.48    0.31
   4  -9   4    3.60    0.29
  -4  -9  -4    3.38    0.37
  -4   9  -4    3.67    0.45
   5  -9   4   -0.10    0.14
  -5  -9  -4    0.18    0.24
  -5   9  -4   -0.16    0.26
  -6  -9  -4    6.15    0.49
   6  -9   4    6.78    0.35
  -6   9  -4    6.28    0.54
   7  -9   4    2.32    0.21
  -7  -9  -4    2.19    0.37
  -7   9  -4    1.91    0.36
  -8  -9  -4    6.31    0.56
  -8   9  -4    6.92    0.55
  -9  -9  -4    0.36    0.29
  -9   9  -4    0.11    0.30
 -10  -9  -4   21.79    1.01
 -10   9  -4   22.07    0.93
 -11  -9  -4    1.04    0.37
  11  -9   4    0.85    0.32
  12  -9   4   31.02    1.26
 -12  -9  -4   28.15    1.22
  -9 -10   4    7.80    0.68
   9  10  -4    9.07    0.75
  -8 -10   4    8.51    0.65
   8  10  -4    7.89    0.62
  -7 -10   4   -0.04    0.29
   7  10  -4    0.62    0.39
  -6 -10   4   16.99    0.85
   6  10  -4   15.85    0.90
  -5 -10   4    1.15    0.34
   5  10  -4    0.60    0.39
  -4 -10   4   23.43    0.96
   4  10  -4   23.06    1.05
  -3 -10   4   -0.16    0.24
   3  10  -4    0.02    0.35
  -2 -10   4   20.16    0.82
   2 -10  -4   19.25    0.65
   2  10  -4   18.65    0.95
  -1 -10   4    0.30    0.24
   1 -10  -4    0.16    0.18
   1  10  -4    0.41    0.37
   0 -10  -4   12.94    0.57
   0 -10   4   14.41    0.65
   0  10  -4   12.89    0.79
  -1 -10  -4    3.13    0.32
   1 -10   4    2.46    0.32
  -1  10  -4    3.22    0.48
  -2 -10  -4    9.47    0.54
   2 -10   4    9.83    0.51
  -2  10  -4    9.92    0.70
   3 -10   4   10.19    0.50
  -3 -10  -4    9.87    0.58
  -3  10  -4   11.33    0.66
   4 -10   4   12.74    0.54
  -4 -10  -4   13.37    0.67
  -4  10  -4   13.38    0.77
   5 -10   4   12.72    0.51
  -5 -10  -4   12.04    0.65
  -5  10  -4   11.59    0.74
  -6 -10  -4   10.95    0.67
  -6  10  -4   11.77    0.72
  -7 -10  -4    9.42    0.62
  -7  10  -4    9.06    0.66
  -8 -10  -4    5.49    0.54
  -8  10  -4    5.61    0.56
  -9 -10  -4    8.69    0.69
  -9  10  -4    7.02    0.62
  -5 -11   4   23.64    1.02
   5  11  -4   22.63    1.12
  -4 -11   4    2.43    0.40
   4  11  -4    1.91    0.49
  -3 -11   4   10.09    0.66
   3  11  -4   10.64    0.80
  -2 -11   4    9.52    0.62
   2  11  -4   10.76    0.79
   1 -11  -4    8.62    0.48
  -1 -11   4    7.37    0.54
   1  11  -4    8.23    0.74
   0 -11  -4    2.27    0.30
   0 -11   4    1.59    0.31
   0  11  -4    2.04    0.42
   1 -11   4   33.92    1.10
  -1 -11  -4   32.89    1.08
  -1  11  -4   31.71    1.32
  -2 -11  -4    0.70    0.25
   2 -11   4    0.66    0.23
  -2  11  -4    0.11    0.37
   3 -11   4   39.10    1.17
  -3 -11  -4   38.51    1.27
  -3  11  -4   36.89    1.40
  -4 -11  -4    0.51    0.28
  -4  11  -4    1.23    0.41
  -5 -11  -4   29.37    1.11
  -5  11  -4   29.67    1.22
  20   0  -5   -0.11    0.38
  20   0  -5   -0.31    0.37
  19   0  -5   26.11    1.11
  19   0  -5   25.11    1.19
  18   0  -5    0.29    0.35
  18   0  -5   -0.12    0.35
  17   0  -5   39.63    1.39
  17   0  -5   37.37    1.39
  16   0  -5    0.38    0.30
  16   0  -5    0.70    0.32
  15   0  -5   13.11    0.71
  15   0  -5   13.25    0.74
 -15   0   5   12.85    0.60
  14   0  -5    0.06    0.20
 -14   0   5    0.24    0.19
  14   0  -5    0.25    0.27
  13   0  -5    0.58    0.23
 -13   0   5    0.42    0.21
  13   0  -5    0.49    0.28
  12   0  -5   -0.05    0.18
 -12   0   5   -0.24    0.15
  12   0  -5   -0.04    0.23
  11   0  -5    8.77    0.50
  11   0  -5    8.04    0.52
 -11   0   5    8.52    0.41
 -10   0   5   -0.02    0.15
  10   0  -5    0.15    0.16
   9   0  -5   47.52    1.35
  -9   0   5   47.37    1.29
   9   0  -5   49.31    1.12
   8   0  -5    0.09    0.17
  -8   0   5   -0.23    0.11
   8   0  -5   -0.02    0.05
   7   0  -5    9.97    0.28
  -7   0   5    9.58    0.38
   7   0  -5    9.75    0.43
   6   0  -5    0.12    0.14
  -6   0   5    0.00    0.10
  -6   0   5   -0.10    0.10
  -6   0   5   -0.09    0.10
  -5   0   5   79.15    1.92
   5   0  -5   74.05    1.89
  -5   0   5   79.79    1.90
   5   0  -5   75.96    1.92
  -5   0   5   75.86    1.89
  -4   0   5   -0.12    0.11
   4   0  -5   -0.27    0.10
  -4   0   5   -0.17    0.09
   4   0  -5   -0.24    0.11
   3   0  -5  229.50    5.58
   3   0  -5  237.83    5.56
  -3   0   5  249.39    5.59
  -2   0   5   -0.14    0.10
   2   0  -5   -0.06    0.09
   2   0  -5   -0.10    0.10
   1   0  -5    1.95    0.18
   1   0  -5    1.81    0.18
  -1   0   5    1.90    0.18
   0   0   5    0.09    0.10
   0   0  -5   -0.09    0.08
   0   0  -5    0.48    0.12
   0   0   5    0.03    0.09
   1   0   5    5.32    0.25
  -1   0  -5    5.29    0.24
   1   0   5    5.56    0.28
  -1   0  -5    4.86    0.25
  -2   0  -5    0.04    0.09
   2   0   5    0.38    0.15
  -2   0  -5    0.24    0.13
   2   0   5    0.16    0.12
  -2   0  -5   -0.10    0.11
   3   0   5   11.18    0.36
  -3   0  -5   11.28    0.36
   3   0   5   10.97    0.42
  -3   0  -5   11.45    0.42
  -3   0  -5   11.50    0.40
   3   0   5   11.70    0.39
  -4   0  -5    0.13    0.09
  -4   0  -5    0.05    0.10
   4   0   5    0.12    0.11
   4   0   5    0.20    0.10
  -4   0  -5    0.06    0.09
   4   0   5    0.09    0.10
  -5   0  -5  132.20    3.29
  -5   0  -5  138.13    3.24
   5   0   5  136.64    3.43
   5   0   5  139.19    3.30
  -5   0  -5  139.88    3.43
   5   0   5  135.28    3.24
  -6   0  -5    0.11    0.12
  -6   0  -5   -0.10    0.10
   6   0   5   -0.03    0.14
   6   0   5   -0.17    0.10
   6   0   5    0.10    0.11
  -6   0  -5   -0.01    0.10
   7   0   5  107.77    2.65
  -7   0  -5  108.10    2.69
  -7   0  -5  109.84    2.66
   7   0   5  108.29    2.82
   7   0   5  111.19    2.70
   8   0   5   -0.19    0.14
   8   0   5   -0.05    0.14
   8   0   5    0.47    0.19
  -8   0  -5   -0.01    0.14
  -9   0  -5   69.85    1.82
   9   0   5   67.22    1.79
   9   0   5   69.55    1.81
   9   0   5   68.99    1.92
 -10   0  -5    0.05    0.16
  10   0   5   -0.15    0.16
  10   0   5   -0.36    0.17
 -11   0  -5  143.78    3.58
  11   0   5  141.65    3.75
  11   0   5  145.39    3.56
 -12   0  -5   -0.22    0.18
  12   0   5    0.02    0.27
  12   0   5    0.38    0.24
  13   0   5    2.10    0.37
  13   0   5    1.59    0.31
 -13   0  -5    2.11    0.30
  14   0   5    0.05    0.24
 -14   0  -5   -0.10    0.18
  14   0   5    0.08    0.29
  15   0   5   33.54    1.23
  15   0   5   34.88    1.18
 -15   0  -5   32.79    1.13
  16   0   5   -0.26    0.31
 -16   0  -5    0.16    0.24
  16   0   5   -0.24    0.20
  17   0   5   30.12    1.14
  17   0   5   28.64    1.23
  18   0   5   -0.60    0.29
  18   0   5    0.28    0.37
  19   0   5   37.54    1.38
  19   0   5   35.90    1.44
  20   0   5   -0.34    0.40
  20   0   5   -0.10    0.36
  20  -1  -5    6.04    0.61
  20  -1  -5    4.91    0.67
  20   1  -5    5.37    0.64
  20   1  -5    6.39    0.68
  19  -1  -5    1.12    0.41
  19  -1  -5    0.68    0.34
  19   1  -5    0.97    0.43
  19   1  -5    1.80    0.39
  18  -1  -5   34.09    1.41
  18  -1  -5   36.43    1.36
  18   1  -5   38.68    1.41
  18   1  -5   35.99    1.40
  17  -1  -5   12.42    0.81
  17  -1  -5   13.94    0.78
  17   1  -5   14.02    0.80
  17   1  -5   13.53    0.74
  16  -1  -5    5.96    0.49
 -16  -1   5    7.34    0.49
  16  -1  -5    5.55    0.58
  16   1  -5    6.49    0.58
  16   1  -5    7.14    0.61
 -15  -1   5    6.57    0.45
  15  -1  -5    6.56    0.48
  15  -1  -5    6.54    0.51
  15   1  -5    6.66    0.56
  15   1  -5    6.01    0.54
  14  -1  -5    6.43    0.48
  14  -1  -5    5.81    0.44
 -14  -1   5    6.38    0.45
  14   1  -5    5.99    0.45
 -14   1   5    6.53    0.39
  14   1  -5    6.49    0.53
 -13  -1   5   59.72    1.69
  13  -1  -5   59.49    1.74
  13  -1  -5   61.31    1.83
  13   1  -5   61.21    1.82
  13   1  -5   60.97    1.77
 -13   1   5   60.59    1.63
 -12  -1   5   -0.14    0.19
  12  -1  -5   -0.03    0.23
  12  -1  -5   -0.27    0.26
 -12   1   5   -0.15    0.14
  12   1  -5   -0.11    0.17
  12   1  -5    0.05    0.18
  11  -1  -5   28.77    1.03
  11  -1  -5   30.46    0.99
 -11  -1   5   29.48    0.94
 -11   1   5   28.25    0.86
  11   1  -5   29.11    0.99
  11   1  -5   27.89    1.00
  10  -1  -5    2.33    0.26
 -10  -1   5    1.89    0.26
  10   1  -5    1.76    0.28
 -10   1   5    2.48    0.22
  10   1  -5    2.21    0.16
  -9  -1   5   70.14    1.80
   9  -1  -5   67.08    1.82
   9   1  -5   69.24    1.65
  -9   1   5   69.79    1.74
   9   1  -5   66.66    1.82
  -8  -1   5    1.22    0.19
   8  -1  -5    1.05    0.18
  -8   1   5    1.30    0.15
   8   1  -5    1.30    0.12
   8   1  -5    1.41    0.23
  -7  -1   5   48.17    1.29
   7  -1  -5   49.07    1.32
   7   1  -5   49.21    1.19
   7   1  -5   47.05    1.31
  -7   1   5   48.60    1.24
  -6  -1   5   -0.05    0.09
  -6  -1   5    0.19    0.12
   6  -1  -5   -0.11    0.13
  -6   1   5   -0.17    0.08
   6   1  -5   -0.01    0.13
   6   1  -5   -0.02    0.08
  -6   1   5   -0.06    0.09
   5  -1  -5   50.56    1.32
  -5  -1   5   56.99    1.38
  -5  -1   5   55.55    1.37
   5  -1  -5   50.29    1.37
  -5  -1   5   50.99    1.36
   5   1  -5   51.96    1.36
  -5   1   5   54.14    1.32
   5   1  -5   52.53    1.30
   4  -1  -5    0.17    0.09
  -4  -1   5    0.24    0.11
  -4  -1   5    0.41    0.12
   4  -1  -5    0.45    0.11
  -4   1   5    0.33    0.09
   4   1  -5    0.13    0.11
   3  -1  -5   38.03    1.00
  -3  -1   5   41.68    1.03
  -3  -1   5   40.94    1.05
   3   1  -5   39.44    1.03
  -3   1   5   40.93    1.01
   3   1  -5   39.22    1.05
   2  -1  -5    2.36    0.17
  -2  -1   5    2.78    0.20
  -2  -1   5    3.00    0.17
   2   1  -5    2.91    0.18
   2   1  -5    2.85    0.21
   2   1  -5    2.92    0.17
  -2   1   5    2.84    0.17
   1  -1  -5   15.94    0.50
   1  -1  -5   15.52    0.46
  -1  -1   5   15.73    0.48
  -1  -1   5   14.94    0.49
  -1   1   5   15.42    0.45
   1   1  -5   15.74    0.44
   1   1  -5   16.41    0.50
   1   1  -5   15.45    0.49
   0  -1   5    2.51    0.20
   0  -1  -5    2.37    0.17
   0  -1   5    2.57    0.20
   0  -1  -5    2.50    0.17
   0   1   5    2.47    0.18
   0   1  -5    2.58    0.20
   0   1  -5    2.60    0.20
   0   1   5    2.62    0.22
  -1  -1  -5  124.15    3.02
  -1  -1  -5  124.87    2.91
   1  -1   5  116.09    3.01
   1  -1   5  119.02    2.91
  -1   1  -5  122.04    2.91
   1   1   5  122.01    3.02
  -1   1  -5  122.41    3.02
   1   1   5  124.37    2.90
  -2  -1  -5   41.87    1.16
   2  -1   5   43.93    1.13
  -2  -1  -5   44.90    1.12
   2  -1   5   44.95    1.18
  -2  -1  -5   44.01    1.13
   2   1   5   43.82    1.13
  -2   1  -5   45.10    1.18
  -2   1  -5   43.07    1.05
   2   1   5   42.41    1.17
  -2   1  -5   44.23    1.13
  -3  -1  -5   18.17    0.54
  -3  -1  -5   18.93    0.57
   3  -1   5   18.33    0.59
   3  -1   5   18.56    0.55
   3  -1   5   17.94    0.49
  -3  -1  -5   18.88    0.58
   3   1   5   17.64    0.54
   3   1   5   19.02    0.59
  -3   1  -5   19.41    0.60
  -3   1  -5   18.23    0.49
   3   1   5   19.45    0.56
  -3   1  -5   18.69    0.56
  -4  -1  -5    0.21    0.12
   4  -1   5    0.04    0.08
  -4  -1  -5    0.31    0.11
  -4  -1  -5    0.36    0.12
   4  -1   5   -0.12    0.09
   4  -1   5    0.14    0.13
   4   1   5   -0.03    0.09
  -4   1  -5    0.16    0.10
   4   1   5   -0.04    0.11
  -4   1  -5    0.25    0.08
   4   1   5    0.10    0.12
  -4   1  -5    0.15    0.10
   5  -1   5   67.07    1.67
   5  -1   5   65.79    1.76
   5  -1   5   65.62    1.62
  -5  -1  -5   65.27    1.67
  -5  -1  -5   68.71    1.75
  -5  -1  -5   64.96    1.69
   5   1   5   64.80    1.75
  -5   1  -5   66.78    1.68
  -5   1  -5   69.10    1.77
  -5   1  -5   66.82    1.62
   5   1   5   66.05    1.67
   5   1   5   66.69    1.69
   6  -1   5   15.19    0.47
  -6  -1  -5   13.92    0.51
  -6  -1  -5   14.91    0.50
   6  -1   5   15.00    0.50
  -6  -1  -5   14.03    0.52
   6  -1   5   14.18    0.53
   6   1   5   14.81    0.54
  -6   1  -5   15.39    0.47
  -6   1  -5   14.48    0.50
   6   1   5   14.48    0.50
   6   1   5   14.74    0.52
   7  -1   5   82.53    2.26
   7  -1   5   85.52    2.11
   7  -1   5   87.05    2.15
  -7  -1  -5   87.59    2.19
   7   1   5   88.67    2.18
  -7   1  -5   86.00    2.11
  -7   1  -5   85.28    2.15
   7   1   5   85.97    2.16
   7   1   5   84.65    2.26
  -8  -1  -5    1.31    0.21
   8  -1   5    1.34    0.20
   8  -1   5    1.71    0.20
   8  -1   5    1.14    0.20
   8   1   5    1.34    0.23
   8   1   5    1.30    0.22
  -8   1  -5    1.55    0.20
  -8   1  -5    1.49    0.19
   9  -1   5   73.62    1.89
  -9  -1  -5   72.58    1.95
   9  -1   5   75.32    1.92
   9  -1   5   71.49    2.04
  -9   1  -5   75.51    1.93
   9   1   5   75.82    2.04
   9   1   5   75.55    1.95
 -10  -1  -5   78.83    2.09
  10  -1   5   81.83    2.06
  10  -1   5   78.65    2.03
  10  -1   5   79.15    2.21
 -10   1  -5   77.61    2.05
  10   1   5   78.74    2.19
  10   1   5   79.80    2.09
  11  -1   5    3.48    0.36
  11  -1   5    4.49    0.35
  11  -1   5    3.86    0.33
 -11  -1  -5    3.37    0.34
 -11   1  -5    4.37    0.36
  11   1   5    4.07    0.39
  11   1   5    3.63    0.37
 -12  -1  -5   31.55    1.05
  12  -1   5   31.98    1.02
  12  -1   5   30.86    1.11
  12   1   5   32.15    1.13
 -12   1  -5   33.08    1.02
  12   1   5   34.35    1.09
 -13  -1  -5    0.01    0.20
  13  -1   5    0.17    0.23
  13  -1   5   -0.02    0.20
 -13   1  -5    0.16    0.19
  13   1   5    0.03    0.27
  13   1   5    0.17    0.26
 -14  -1  -5   15.73    0.70
  14  -1   5   15.07    0.79
  14  -1   5   15.78    0.69
 -14   1  -5   15.77    0.67
  14   1   5   15.22    0.73
  14   1   5   15.70    0.78
  15  -1   5    5.98    0.56
  15  -1   5    6.53    0.49
 -15  -1  -5    6.56    0.48
  15   1   5    5.99    0.56
  15   1   5    6.20    0.54
 -15   1  -5    5.03    0.43
  16  -1   5   19.16    0.83
  16  -1   5   19.47    0.96
 -16  -1  -5   18.96    0.82
  16   1   5   17.54    0.86
  16   1   5   19.30    0.88
  17  -1   5    3.42    0.52
 -17  -1  -5    4.87    0.48
  17  -1   5    3.32    0.44
  17   1   5    4.30    0.51
  17   1   5    4.01    0.53
  18  -1   5   11.07    0.70
  18  -1   5   11.52    0.83
  18   1   5    9.68    0.77
  18   1   5   10.49    0.74
  19  -1   5   -0.22    0.30
  19  -1   5   -0.52    0.26
  19   1   5   -0.14    0.37
  19   1   5   -0.22    0.35
  20  -1   5   32.17    1.42
  20  -1   5   32.30    1.29
  20   1   5   30.57    1.37
  20   1   5   28.09    1.22
  20  -2  -5    4.36    0.66
  20  -2  -5    6.34    0.66
  20   2  -5    4.82    0.65
  20   2  -5    5.97    0.66
  19  -2  -5    0.56    0.36
  19  -2  -5   -0.22    0.40
  19   2  -5    0.29    0.36
  19   2  -5   -0.12    0.27
  18  -2  -5   17.67    0.85
  18  -2  -5   16.65    0.90
  18   2  -5   16.48    0.87
  18   2  -5   17.58    0.92
  17  -2  -5    0.08    0.24
  17  -2  -5    0.68    0.39
 -17  -2   5    0.94    0.31
  17   2  -5    0.07    0.33
  17   2  -5    0.27    0.34
  16  -2  -5    9.85    0.71
 -16  -2   5    9.78    0.59
  16  -2  -5   10.66    0.61
  16   2  -5    8.74    0.66
  16   2  -5    9.24    0.65
  15  -2  -5    4.45    0.47
  15  -2  -5    5.01    0.46
 -15  -2   5    4.36    0.42
  15   2  -5    3.85    0.44
  15   2  -5    4.52    0.49
  14  -2  -5   21.54    0.91
 -14  -2   5   22.01    0.84
  14  -2  -5   20.76    0.87
  14   2  -5   22.89    0.92
  14   2  -5   21.03    0.85
  13  -2  -5   10.78    0.60
  13  -2  -5   10.68    0.60
 -13  -2   5   11.15    0.58
  13   2  -5   10.33    0.59
  13   2  -5   10.76    0.57
  12  -2  -5  108.34    2.95
 -12  -2   5  106.76    2.79
  12  -2  -5  106.76    2.80
  12   2  -5  104.96    2.81
 -12   2   5  109.88    2.66
  12   2  -5  108.79    2.89
  11  -2  -5    5.46    0.46
  11  -2  -5    5.27    0.42
 -11  -2   5    4.66    0.38
  11   2  -5    4.76    0.37
 -11   2   5    4.98    0.28
  11   2  -5    4.26    0.38
  11   2  -5    4.99    0.27
  10  -2  -5  105.60    2.69
 -10  -2   5  106.39    2.69
 -10   2   5  104.02    2.55
  10   2  -5  106.46    2.52
  10   2  -5  103.85    2.76
  10   2  -5  103.57    2.70
   9  -2  -5    0.16    0.14
  -9  -2   5   -0.08    0.16
   9   2  -5   -0.02    0.19
  -9   2   5   -0.06    0.09
   9   2  -5    0.14    0.12
   8  -2  -5  140.74    3.44
  -8  -2   5  142.55    3.46
   8  -2  -5  144.29    3.24
  -8   2   5  130.53    3.32
   8   2  -5  141.61    3.45
   8   2  -5  141.95    3.32
   7  -2  -5   39.32    1.15
  -7  -2   5   39.81    1.14
   7  -2  -5   40.88    0.99
   7   2  -5   39.61    1.05
  -7   2   5   42.49    1.04
   7   2  -5   40.09    1.14
   6  -2  -5  121.16    2.74
   6  -2  -5  113.33    2.86
  -6  -2   5  113.89    2.87
   6   2  -5  114.13    2.85
  -6   2   5  121.90    2.77
   6   2  -5  116.42    2.79
  -5  -2   5   96.96    2.30
  -5  -2   5   90.52    2.32
  -5  -2   5   98.19    2.34
   5  -2  -5   90.82    2.22
   5  -2  -5   95.32    2.22
   5  -2  -5   89.52    2.31
  -5   2   5   96.87    2.22
   5   2  -5   93.29    2.30
   5   2  -5   89.61    2.25
  -4  -2   5  417.51    9.17
   4  -2  -5  403.02    9.28
   4  -2  -5  383.31    9.43
  -4  -2   5  416.27    9.28
   4   2  -5  388.53    9.27
   4   2  -5  392.43    9.25
   4   2  -5  378.27    9.22
  -4   2   5  395.90    9.33
  -3  -2   5   11.85    0.39
  -3  -2   5   11.20    0.42
   3  -2  -5   10.92    0.34
   3   2  -5   11.25    0.38
   3   2  -5   11.09    0.39
   3   2  -5   10.86    0.42
  -3   2   5   11.71    0.34
   2  -2  -5  394.60    9.77
  -2  -2   5  419.95    9.66
  -2  -2   5  429.75    9.74
   2   2  -5  416.03   10.37
   2   2  -5  407.37    9.73
   2   2  -5  416.05    9.91
  -2   2   5  447.76    9.93
   2   2  -5  415.09    9.91
   1  -2  -5   81.22    1.97
  -1  -2   5   82.36    2.03
  -1  -2   5   81.12    2.06
  -1  -2   5   85.42    1.94
   1   2  -5   82.87    1.94
   1   2  -5   81.63    2.06
   1   2  -5   81.38    2.03
   1   2  -5   80.82    2.00
  -1   2   5   83.36    1.97
   0  -2  -5  177.73    4.33
   0  -2   5  181.31    4.50
   0  -2   5  185.33    4.37
   0  -2  -5  188.51    4.53
   0   2  -5  183.42    4.24
   0   2  -5  184.12    4.37
   0   2   5  189.12    4.34
   0   2  -5  189.67    4.51
  -1  -2  -5   16.75    0.50
   1  -2   5   17.54    0.52
  -1  -2  -5   16.95    0.53
   1  -2   5   16.76    0.53
  -1   2  -5   17.07    0.53
   1   2   5   16.47    0.53
  -1   2  -5   16.91    0.52
   1   2   5   17.75    0.51
  -2  -2  -5  280.25    6.75
   2  -2   5  294.36    6.80
  -2  -2  -5  290.92    7.04
  -2  -2  -5  285.24    6.79
   2  -2   5  286.30    7.05
  -2   2  -5  290.53    6.80
  -2   2  -5  302.93    7.06
   2   2   5  283.96    7.04
   2   2   5  302.96    6.80
   3  -2   5    5.81    0.17
  -3  -2  -5    5.74    0.27
   3  -2   5    5.85    0.30
   3  -2   5    5.95    0.26
  -3  -2  -5    5.91    0.27
  -3  -2  -5    5.34    0.28
  -3   2  -5    5.57    0.27
   3   2   5    6.36    0.29
  -3   2  -5    5.78    0.17
  -3   2  -5    5.74    0.29
   3   2   5    5.70    0.28
   4  -2   5  107.10    2.54
  -4  -2  -5  110.74    2.66
   4  -2   5  112.22    2.65
  -4  -2  -5  107.78    2.67
   4  -2   5  106.50    2.76
  -4  -2  -5  108.29    2.74
  -4   2  -5  110.69    2.54
  -4   2  -5  109.27    2.65
   4   2   5  110.09    2.75
   4   2   5  111.86    2.67
   4   2   5  106.57    2.66
  -4   2  -5  109.62    2.77
   5  -2   5    1.91    0.17
  -5  -2  -5    1.84    0.20
  -5  -2  -5    1.58    0.17
   5  -2   5    1.55    0.18
   5  -2   5    1.54    0.12
  -5   2  -5    1.55    0.17
  -5   2  -5    1.41    0.20
   5   2   5    1.72    0.19
  -5   2  -5    1.66    0.13
   5   2   5    1.37    0.18
   5   2   5    1.64    0.19
  -6  -2  -5  151.09    3.64
   6  -2   5  142.09    3.48
  -6  -2  -5  143.24    3.53
   6  -2   5  147.54    3.67
   6  -2   5  143.33    3.40
   6   2   5  143.68    3.64
  -6   2  -5  143.96    3.49
   6   2   5  141.97    3.51
  -6   2  -5  148.38    3.41
   7  -2   5    1.83    0.22
   7  -2   5    2.52    0.18
   7  -2   5    2.06    0.19
  -7  -2  -5    1.96    0.23
  -7   2  -5    2.50    0.19
   7   2   5    1.95    0.23
   7   2   5    2.10    0.22
  -7   2  -5    2.45    0.22
   8  -2   5   62.68    1.58
   8  -2   5   59.93    1.53
   8  -2   5   59.12    1.70
  -8  -2  -5   58.33    1.63
  -8   2  -5   62.07    1.58
   8   2   5   59.49    1.67
  -8   2  -5   62.26    1.55
   8   2   5   58.66    1.62
   9  -2   5    7.20    0.42
   9  -2   5    7.74    0.37
   9  -2   5    7.36    0.37
  -9  -2  -5    6.87    0.42
   9   2   5    7.53    0.43
   9   2   5    7.68    0.45
  -9   2  -5    7.88    0.38
 -10  -2  -5   24.87    0.87
  10  -2   5   25.67    0.80
  10  -2   5   25.29    0.93
  10  -2   5   25.29    0.80
  10   2   5   25.76    0.86
  10   2   5   25.26    0.89
 -10   2  -5   23.78    0.79
  11  -2   5    6.77    0.53
 -11  -2  -5    7.31    0.47
  11  -2   5    7.51    0.40
  11  -2   5    7.44    0.41
  11   2   5    7.59    0.50
 -11   2  -5    7.18    0.40
  11   2   5    7.04    0.49
 -12  -2  -5   -0.06    0.22
  12  -2   5    0.15    0.19
  12  -2   5    0.36    0.23
  12  -2   5    0.07    0.28
  12   2   5   -0.17    0.24
 -12   2  -5    0.01    0.16
  12   2   5    0.30    0.27
 -13  -2  -5    8.02    0.53
  13  -2   5    9.11    0.62
  13  -2   5    8.87    0.48
 -13   2  -5    8.82    0.47
  13   2   5    8.52    0.57
  13   2   5    8.64    0.57
  14  -2   5    1.04    0.35
  14  -2   5    1.97    0.30
 -14  -2  -5    1.28    0.29
  14   2   5    1.11    0.33
  14   2   5    1.41    0.34
 -14   2  -5    1.17    0.25
  15  -2   5    2.41    0.38
  15  -2   5    3.02    0.36
 -15  -2  -5    3.39    0.40
  15   2   5    3.14    0.43
  15   2   5    3.21    0.43
 -16  -2  -5    0.90    0.31
  16  -2   5    1.21    0.41
  16  -2   5    1.51    0.32
  16   2   5    1.09    0.37
  16   2   5    1.03    0.36
 -17  -2  -5    0.66    0.30
  17  -2   5    0.99    0.32
  17  -2   5    0.35    0.37
  17   2   5    0.60    0.37
  17   2   5    1.04    0.39
 -18  -2  -5    1.66    0.37
  18  -2   5    1.53    0.44
  18  -2   5    1.73    0.38
  18   2   5    2.27    0.46
  18   2   5    1.75    0.44
  19  -2   5    0.59    0.34
  19  -2   5    0.25    0.44
  19   2   5    0.29    0.37
  19   2   5    0.08    0.39
  20  -2   5   -0.01    0.33
  20  -2   5   -0.54    0.41
  20   2   5    0.30    0.42
  20   2   5    0.13    0.39
  19  -3  -5    4.51    0.57
  19  -3  -5    4.39    0.58
  19   3  -5    4.11    0.58
  19   3  -5    5.44    0.59
  18  -3  -5   16.29    0.86
  18  -3  -5   15.84    0.95
  18   3  -5   15.09    0.85
  18   3  -5   13.70    0.88
 -17  -3   5   11.77    0.69
  17  -3  -5   11.30    0.72
  17  -3  -5   11.80    0.81
  17   3  -5   12.30    0.80
  17   3  -5   12.18    0.73
  16  -3  -5   35.65    1.38
  16  -3  -5   38.69    1.33
 -16  -3   5   36.60    1.30
  16   3  -5   37.68    1.34
  16   3  -5   39.91    1.40
  15  -3  -5    0.27    0.33
  15  -3  -5    0.04    0.27
 -15  -3   5    0.31    0.26
  15   3  -5   -0.19    0.27
  15   3  -5    0.26    0.31
  14  -3  -5   19.65    0.95
  14  -3  -5   21.84    0.88
 -14  -3   5   22.13    0.88
  14   3  -5   22.35    0.89
  14   3  -5   21.59    0.92
  13  -3  -5    9.56    0.56
 -13  -3   5    8.32    0.52
  13  -3  -5    9.05    0.62
  13   3  -5    8.21    0.52
  13   3  -5    9.04    0.53
  12  -3  -5    7.04    0.49
  12  -3  -5    5.44    0.49
 -12  -3   5    5.89    0.45
  12   3  -5    5.70    0.49
  12   3  -5    6.08    0.44
  12   3  -5    5.41    0.34
  11  -3  -5   34.70    1.20
  11  -3  -5   33.85    1.12
 -11  -3   5   33.50    1.12
  11   3  -5   36.40    1.13
  11   3  -5   35.12    0.98
  11   3  -5   34.98    1.15
  10  -3  -5    4.63    0.43
  10  -3  -5    5.13    0.41
 -10  -3   5    6.10    0.42
  10   3  -5    5.37    0.37
 -10   3   5    5.18    0.23
  10   3  -5    5.40    0.32
  10   3  -5    5.14    0.37
   9  -3  -5   21.09    0.55
  -9  -3   5   18.94    0.74
   9  -3  -5   21.26    0.76
   9   3  -5   21.51    0.77
   9   3  -5   21.26    0.66
  -9   3   5   20.27    0.56
   9   3  -5   20.88    0.72
  -8  -3   5    1.71    0.26
   8  -3  -5    2.06    0.16
   8  -3  -5    1.61    0.25
   8   3  -5    1.81    0.23
   8   3  -5    1.34    0.20
  -8   3   5    1.89    0.13
  -8   3   5    2.03    0.13
   7  -3  -5   27.17    0.85
   7  -3  -5   27.69    0.72
  -7  -3   5   25.72    0.85
  -7   3   5   26.25    0.66
   7   3  -5   26.22    0.79
   7   3  -5   26.17    0.84
  -7   3   5   27.84    0.67
   6  -3  -5   71.94    1.69
   6  -3  -5   66.12    1.79
  -6  -3   5   68.45    1.82
  -6   3   5   68.77    1.62
   6   3  -5   67.10    1.78
   6   3  -5   68.92    1.75
  -6   3   5   73.17    1.63
  -5  -3   5    4.34    0.26
  -5  -3   5    3.45    0.29
   5  -3  -5    4.09    0.22
   5  -3  -5    3.93    0.15
   5   3  -5    4.10    0.27
  -5   3   5    4.47    0.14
   5   3  -5    4.16    0.27
  -5   3   5    4.00    0.13
  -4  -3   5    2.61    0.25
   4  -3  -5    2.77    0.18
  -4  -3   5    3.06    0.22
   4  -3  -5    2.99    0.13
  -4  -3   5    2.23    0.23
  -4   3   5    3.01    0.11
   4   3  -5    2.64    0.22
   4   3  -5    2.83    0.21
  -3  -3   5   79.93    1.95
   3  -3  -5   77.02    1.87
   3  -3  -5   74.25    1.81
  -3  -3   5   77.99    1.86
   3   3  -5   72.49    1.89
  -3   3   5   78.25    1.80
   3   3  -5   76.50    1.87
   3   3  -5   74.56    1.94
   3   3  -5   76.21    1.92
  -2  -3   5    4.61    0.20
  -2  -3   5    4.21    0.26
   2  -3  -5    3.81    0.18
   2  -3  -5    4.02    0.23
   2   3  -5    3.98    0.27
  -2   3   5    4.32    0.17
   2   3  -5    4.30    0.21
   2   3  -5    4.09    0.26
   2   3  -5    4.15    0.20
  -1  -3   5   92.72    2.13
  -1  -3   5   89.32    2.25
  -1  -3   5   91.48    2.24
   1  -3  -5   90.89    2.21
   1  -3  -5   88.90    2.16
   1   3  -5   88.85    2.22
  -1   3   5   91.38    2.16
   1   3  -5   91.19    2.13
   1   3  -5   86.53    2.23
   1   3  -5   92.18    2.25
   0  -3  -5   70.17    1.78
   0  -3   5   68.53    1.75
   0  -3   5   70.55    1.62
   0  -3  -5   69.08    1.73
   0  -3   5   70.62    1.74
   0  -3  -5   66.54    1.69
   0   3   5   69.58    1.69
   0   3  -5   66.29    1.73
   0   3  -5   68.44    1.62
   0   3  -5   67.71    1.73
   0   3  -5   70.17    1.75
   1  -3   5   88.43    2.00
  -1  -3  -5   87.56    2.21
   1  -3   5   87.22    2.20
   1  -3   5   88.51    2.15
  -1  -3  -5   84.97    2.13
   1   3   5   87.85    2.13
  -1   3  -5   86.89    2.16
  -1   3  -5   86.06    2.15
  -1   3  -5   88.72    2.20
   2  -3   5   73.15    1.91
  -2  -3  -5   74.26    1.88
   2  -3   5   78.18    1.86
  -2  -3  -5   75.82    1.90
  -2  -3  -5   71.44    1.85
  -2   3  -5   72.06    1.85
  -2   3  -5   74.16    1.86
   2   3   5   73.32    1.90
   2   3   5   74.37    1.85
  -2   3  -5   78.49    1.92
   3  -3   5  150.68    3.56
  -3  -3  -5  149.05    3.67
  -3  -3  -5  144.14    3.57
   3  -3   5  150.14    3.70
  -3   3  -5  146.04    3.55
  -3   3  -5  157.93    3.71
  -3   3  -5  145.01    3.55
   3   3   5  147.76    3.68
  -4  -3  -5   18.93    0.59
   4  -3   5   19.11    0.58
   4  -3   5   19.19    0.63
  -4  -3  -5   18.47    0.61
   4  -3   5   18.89    0.48
  -4   3  -5   18.37    0.58
  -4   3  -5   18.39    0.60
  -4   3  -5   20.57    0.64
   4   3   5   18.80    0.61
   4   3   5   18.58    0.63
  -5  -3  -5   31.71    0.89
  -5  -3  -5   31.89    0.92
   5  -3   5   30.46    0.77
   5  -3   5   31.02    0.94
   5  -3   5   31.39    0.86
  -5   3  -5   30.03    0.87
  -5   3  -5   31.04    0.86
   5   3   5   30.61    0.90
   5   3   5   29.27    0.91
  -6  -3  -5  114.21    2.87
   6  -3   5  116.20    2.80
   6  -3   5  115.01    2.97
  -6  -3  -5  116.62    2.92
   6  -3   5  113.37    2.72
   6   3   5  112.55    2.87
  -6   3  -5  117.40    2.81
  -6   3  -5  116.07    2.80
  -6   3  -5  115.44    2.72
   6   3   5  116.82    2.93
   7  -3   5    0.10    0.10
  -7  -3  -5   -0.10    0.15
   7  -3   5    0.16    0.19
   7  -3   5   -0.05    0.12
  -7  -3  -5   -0.06    0.14
   7   3   5    0.14    0.15
  -7   3  -5    0.31    0.13
   7   3   5    0.57    0.19
  -7   3  -5    0.12    0.10
  -7   3  -5   -0.03    0.12
   8  -3   5   45.58    1.18
   8  -3   5   42.51    1.31
   8  -3   5   43.65    1.14
  -8  -3  -5   42.67    1.26
  -8   3  -5   41.86    1.16
   8   3   5   43.59    1.27
  -8   3  -5   43.97    1.15
   8   3   5   44.09    1.27
  -8   3  -5   42.09    1.18
  -9  -3  -5    6.14    0.43
   9  -3   5    7.20    0.35
   9  -3   5    7.87    0.49
   9  -3   5    7.58    0.37
  -9   3  -5    7.68    0.37
  -9   3  -5    7.12    0.35
   9   3   5    7.40    0.43
  -9   3  -5    7.67    0.36
   9   3   5    7.57    0.48
 -10  -3  -5   30.06    0.99
  10  -3   5   28.09    1.03
  10  -3   5   28.73    0.86
  10  -3   5   29.11    0.87
  10   3   5   27.99    0.97
 -10   3  -5   28.94    0.84
  10   3   5   27.56    0.98
 -10   3  -5   29.84    0.89
  11  -3   5   11.62    0.65
 -11  -3  -5   11.79    0.60
  11  -3   5   11.79    0.49
  11  -3   5   11.85    0.51
 -11   3  -5   11.26    0.50
  11   3   5   11.47    0.58
 -11   3  -5   11.64    0.46
  11   3   5   12.16    0.59
  12  -3   5   25.24    0.83
 -12  -3  -5   23.42    0.92
  12  -3   5   24.41    0.96
 -12   3  -5   24.88    0.82
  12   3   5   26.28    0.97
 -12   3  -5   24.53    0.74
  12   3   5   24.54    0.92
 -13  -3  -5   20.51    0.84
  13  -3   5   18.92    0.89
  13  -3   5   20.55    0.75
  13   3   5   18.91    0.82
  13   3   5   19.69    0.82
 -13   3  -5   20.01    0.63
  14  -3   5   47.46    1.61
 -14  -3  -5   46.21    1.50
  14  -3   5   48.40    1.41
  14   3   5   46.90    1.54
  14   3   5   47.43    1.54
 -15  -3  -5   -0.03    0.26
  15  -3   5    0.37    0.27
  15  -3   5    0.18    0.26
  15   3   5    0.01    0.28
  15   3   5    0.25    0.33
 -16  -3  -5   44.72    1.53
  16  -3   5   45.52    1.43
  16  -3   5   46.14    1.66
  16   3   5   47.44    1.60
  16   3   5   47.82    1.59
 -17  -3  -5    3.57    0.46
  17  -3   5    2.59    0.43
  17  -3   5    2.65    0.39
  17   3   5    2.15    0.46
  17   3   5    2.37    0.43
  18  -3   5   15.42    0.97
  18  -3   5   15.64    0.78
 -18  -3  -5   16.33    0.87
  18   3   5   16.49    0.90
  18   3   5   16.17    0.87
  19  -3   5    3.48    0.47
 -19  -3  -5    3.40    0.49
  19  -3   5    3.23    0.59
  19   3   5    3.07    0.55
  19   3   5    3.45    0.58
  19  -4  -5    5.17    0.62
  19  -4  -5    3.60    0.62
  19   4  -5    5.37    0.61
  18  -4  -5    6.12    0.63
  18  -4  -5    6.38    0.62
 -18  -4   5    7.38    0.64
  18   4  -5    8.04    0.64
  18   4  -5    6.15    0.58
  17  -4  -5    6.15    0.66
  17  -4  -5    7.06    0.61
 -17  -4   5    7.51    0.63
  17   4  -5    6.72    0.60
  17   4  -5    8.07    0.71
 -16  -4   5    0.20    0.27
  16  -4  -5    0.16    0.29
  16  -4  -5   -0.03    0.25
  16   4  -5   -0.32    0.31
  16   4  -5    0.14    0.27
  15  -4  -5   18.31    0.83
 -15  -4   5   18.52    0.86
  15  -4  -5   17.59    0.93
  15   4  -5   18.72    0.81
  15   4  -5   16.93    0.83
  14  -4  -5    0.25    0.32
 -14  -4   5    0.26    0.26
  14  -4  -5    0.80    0.28
  14   4  -5    0.56    0.27
  14   4  -5    0.98    0.34
  13  -4  -5   38.92    1.40
  13  -4  -5   39.41    1.30
 -13  -4   5   38.83    1.32
  13   4  -5   40.96    1.36
  13   4  -5   40.96    1.29
  13   4  -5   40.84    1.16
  12  -4  -5    0.37    0.23
 -12  -4   5    0.28    0.24
  12  -4  -5    0.52    0.25
  12   4  -5    0.39    0.28
  12   4  -5    0.32    0.24
  12   4  -5    0.77    0.19
  11  -4  -5   27.16    0.96
  11  -4  -5   26.82    1.00
 -11  -4   5   28.44    0.99
  11   4  -5   27.63    0.99
  11   4  -5   27.41    0.92
  11   4  -5   25.72    0.84
  10  -4  -5   20.78    0.60
 -10  -4   5   21.96    0.83
  10  -4  -5   21.85    0.78
  10  -4  -5   20.93    0.83
  10   4  -5   20.78    0.73
  10   4  -5   20.16    0.78
  10   4  -5   21.92    0.73
   9  -4  -5    0.48    0.13
   9  -4  -5    0.11    0.19
   9  -4  -5    0.17    0.21
  -9  -4   5    0.17    0.22
   9   4  -5    0.28    0.18
   9   4  -5   -0.24    0.21
   9   4  -5    0.24    0.18
   8  -4  -5   31.92    1.03
   8  -4  -5   33.38    0.90
  -8  -4   5   32.97    1.06
   8   4  -5   33.76    0.98
   8   4  -5   33.10    0.99
   8   4  -5   33.91    1.05
   7  -4  -5    1.14    0.16
   7  -4  -5    0.99    0.22
  -7  -4   5    0.90    0.23
   7   4  -5    1.13    0.22
   7   4  -5    1.07    0.21
   6  -4  -5    0.14    0.17
   6  -4  -5    0.17    0.13
  -6  -4   5    0.29    0.18
   6   4  -5    0.37    0.18
   6   4  -5    0.22    0.16
   5  -4  -5    5.31    0.29
  -5  -4   5    4.57    0.34
   5   4  -5    5.41    0.25
   5   4  -5    5.46    0.33
   5   4  -5    4.68    0.30
   4  -4  -5   12.09    0.33
  -4  -4   5   12.82    0.45
  -4  -4   5   12.41    0.51
   4   4  -5   12.72    0.41
   4   4  -5   12.27    0.45
   4   4  -5   12.70    0.50
  -3  -4   5    2.35    0.25
  -3  -4   5    2.40    0.20
   3  -4  -5    2.67    0.14
  -3  -4   5    2.22    0.23
   3   4  -5    2.61    0.23
   3   4  -5    2.82    0.22
  -3   4   5    2.46    0.12
   3   4  -5    2.71    0.17
  -2  -4   5    0.14    0.10
   2  -4  -5    0.51    0.09
  -2  -4   5    0.31    0.15
   2   4  -5    0.29    0.11
  -2   4   5    0.29    0.08
   2   4  -5    0.30    0.17
   2   4  -5    0.34    0.09
   2   4  -5    0.19    0.14
  -1  -4   5    0.79    0.11
   1  -4  -5    1.09    0.12
  -1  -4   5    0.60    0.10
  -1  -4   5    0.41    0.14
   1   4  -5    0.70    0.11
  -1   4   5    0.82    0.11
   1   4  -5    0.56    0.17
   1   4  -5    0.85    0.11
   1   4  -5    0.69    0.16
   0  -4  -5  142.91    3.58
   0  -4   5  150.36    3.70
   0  -4   5  148.65    3.64
   0  -4   5  156.85    3.51
   0  -4  -5  155.79    3.74
   0   4  -5  156.89    3.71
   0   4   5  151.40    3.59
   0   4  -5  150.96    3.65
   0   4  -5  146.48    3.64
   1  -4   5   31.63    0.76
  -1  -4  -5   30.60    0.86
  -1  -4  -5   31.00    0.88
   1  -4   5   31.61    0.88
   1  -4   5   31.21    0.87
  -1   4  -5   31.80    0.87
  -1   4  -5   30.24    0.88
  -1   4  -5   30.50    0.91
   2  -4   5   59.87    1.51
   2  -4   5   56.44    1.54
   2  -4   5   59.82    1.36
  -2  -4  -5   55.90    1.50
  -2  -4  -5   59.52    1.53
  -2   4  -5   59.13    1.51
  -2   4  -5   61.16    1.55
  -2   4  -5   58.14    1.54
   3  -4   5    0.05    0.04
  -3  -4  -5    0.23    0.14
   3  -4   5    0.17    0.12
  -3  -4  -5    0.13    0.10
   3  -4   5    0.13    0.04
   3  -4   5    0.05    0.11
   3   4   5    0.09    0.11
  -3   4  -5    0.15    0.12
  -3   4  -5    0.00    0.12
  -3   4  -5    0.12    0.12
  -4  -4  -5   29.48    0.89
   4  -4   5   29.61    0.71
  -4  -4  -5   29.01    0.83
   4  -4   5   28.92    0.83
   4  -4   5   28.08    0.88
   4   4   5   29.14    0.85
  -4   4  -5   31.65    0.90
  -4   4  -5   28.41    0.87
  -4   4  -5   30.10    0.83
   5  -4   5   63.02    1.74
  -5  -4  -5   62.46    1.69
   5  -4   5   63.56    1.52
   5  -4   5   64.81    1.63
  -5  -4  -5   64.38    1.67
   5   4   5   63.72    1.72
  -5   4  -5   64.20    1.63
   5   4   5   65.18    1.69
  -5   4  -5   63.40    1.66
  -6  -4  -5   18.37    0.67
   6  -4   5   18.64    0.51
   6  -4   5   18.08    0.67
  -6  -4  -5   18.45    0.60
   6  -4   5   19.13    0.59
   6   4   5   17.08    0.69
  -6   4  -5   18.06    0.62
  -6   4  -5   18.44    0.58
   6   4   5   18.12    0.61
   7  -4   5  125.42    2.92
  -7  -4  -5  124.90    3.11
  -7  -4  -5  124.99    3.12
   7  -4   5  122.65    3.20
   7  -4   5  127.51    3.00
  -7   4  -5  124.11    3.00
   7   4   5  119.82    3.10
   7   4   5  120.04    3.13
  -7   4  -5  120.24    3.01
  -8  -4  -5    1.61    0.27
   8  -4   5    2.36    0.21
   8  -4   5    1.98    0.19
   8  -4   5    2.33    0.27
  -8   4  -5    2.96    0.24
   8   4   5    1.73    0.24
   8   4   5    2.16    0.28
  -8   4  -5    2.04    0.23
  -9  -4  -5   89.47    2.34
   9  -4   5   90.50    2.42
   9  -4   5   88.27    2.19
   9  -4   5   87.00    2.15
  -9   4  -5   86.03    2.20
   9   4   5   85.74    2.34
  -9   4  -5   85.39    2.20
   9   4   5   86.00    2.32
  10  -4   5    1.14    0.19
 -10  -4  -5    1.25    0.28
  10  -4   5    0.76    0.18
  10  -4   5    1.23    0.30
 -10   4  -5    1.40    0.21
  10   4   5    1.18    0.24
 -10   4  -5    1.07    0.19
  10   4   5    1.29    0.27
  11  -4   5   44.73    1.24
 -11  -4  -5   44.22    1.40
  11  -4   5   45.12    1.46
 -11   4  -5   44.39    1.25
  11   4   5   44.35    1.42
  11   4   5   44.52    1.36
 -11   4  -5   45.36    1.23
  12  -4   5    3.47    0.30
 -12  -4  -5    3.04    0.38
  12  -4   5    2.81    0.40
 -12   4  -5    2.83    0.26
  12   4   5    2.34    0.34
  12   4   5    2.95    0.34
 -13  -4  -5   45.54    1.51
  13  -4   5   47.89    1.37
  13  -4   5   49.70    1.61
  13   4   5   48.37    1.50
 -13   4  -5   46.73    1.29
  13   4   5   49.34    1.56
 -14  -4  -5    0.14    0.27
  14  -4   5    0.04    0.23
  14  -4   5    0.35    0.24
  14   4   5    0.34    0.31
  14   4   5    0.08    0.24
  15  -4   5   46.98    1.38
  15  -4   5   44.77    1.61
 -15  -4  -5   45.00    1.52
  15   4   5   43.25    1.49
  15   4   5   45.69    1.56
  16  -4   5    0.30    0.24
 -16  -4  -5   -0.18    0.26
  16  -4   5   -0.36    0.34
  16   4   5   -0.42    0.34
  16   4   5    0.10    0.30
  17  -4   5   15.56    0.93
  17  -4   5   13.61    0.73
 -17  -4  -5   15.13    0.84
  17   4   5   15.16    0.83
  17   4   5   14.79    0.90
 -18  -4  -5    0.47    0.37
  18  -4   5    1.19    0.38
  18   4   5    0.28    0.41
  18   4   5    0.48    0.35
 -19  -4  -5   17.66    0.98
  19  -4   5   16.17    1.04
  19   4   5   15.98    0.93
  19   4   5   16.10    0.92
 -18  -5   5    3.68    0.52
  18  -5  -5    3.98    0.51
  18  -5  -5    2.47    0.47
  18   5  -5    3.35    0.57
  17  -5  -5   11.62    0.72
 -17  -5   5   11.42    0.76
  17  -5  -5   10.44    0.82
  17   5  -5   10.86    0.80
 -16  -5   5    5.99    0.58
  16  -5  -5    4.94    0.54
  16  -5  -5    5.55    0.54
  16   5  -5    4.41    0.56
  15  -5  -5   35.00    1.37
  15  -5  -5   34.82    1.25
 -15  -5   5   33.96    1.28
  15   5  -5   36.93    1.35
  14  -5  -5    0.36    0.28
 -14  -5   5    0.31    0.29
  14  -5  -5    0.27    0.25
  14   5  -5    0.12    0.23
  14   5  -5    0.36    0.26
  14   5  -5    0.18    0.25
 -13  -5   5   39.59    1.38
  13  -5  -5   42.54    1.47
  13  -5  -5   40.24    1.33
  13   5  -5   42.14    1.24
  13   5  -5   41.37    1.30
  13   5  -5   43.00    1.42
  12  -5  -5    0.29    0.29
 -12  -5   5    0.82    0.29
  12  -5  -5    0.64    0.26
  12   5  -5    0.35    0.24
  12   5  -5   -0.06    0.21
  12   5  -5    0.23    0.28
 -11  -5   5   66.30    1.94
  11  -5  -5   66.13    1.99
  11  -5  -5   63.04    1.86
  11   5  -5   67.01    1.82
  11   5  -5   68.72    1.94
  11   5  -5   70.64    1.85
  10  -5  -5    1.49    0.28
  10  -5  -5    1.17    0.29
 -10  -5   5    1.36    0.30
  10   5  -5    1.08    0.22
  10   5  -5    1.08    0.24
  10   5  -5    1.82    0.32
   9  -5  -5   60.76    1.72
   9  -5  -5   62.90    1.82
  -9  -5   5   62.46    1.77
   9   5  -5   62.38    1.65
   9   5  -5   59.26    1.73
   9   5  -5   60.78    1.68
   8  -5  -5   31.89    1.08
  -8  -5   5   32.01    1.07
   8  -5  -5   32.73    1.03
   8   5  -5   32.52    0.93
   8   5  -5   30.93    1.03
   8   5  -5   32.15    1.02
   7  -5  -5   27.02    0.92
  -7  -5   5   28.40    0.97
   7   5  -5   29.37    0.81
   7   5  -5   27.68    0.91
   7   5  -5   29.25    0.93
  -6  -5   5   11.21    0.55
   6   5  -5   11.01    0.50
   6   5  -5   10.60    0.38
   6   5  -5   12.01    0.53
   6   5  -5   11.76    0.39
  -5  -5   5   51.33    1.47
   5   5  -5   51.96    1.45
   5   5  -5   52.17    1.41
   5   5  -5   53.02    1.33
   4  -5  -5   18.28    0.45
  -4  -5   5   17.80    0.66
   4   5  -5   17.52    0.50
   4   5  -5   17.90    0.67
   4   5  -5   17.74    0.60
  -3  -5   5  113.21    2.67
  -3  -5   5  112.87    2.79
  -3  -5   5  109.93    2.77
   3  -5  -5  108.94    2.60
   3   5  -5  112.48    2.68
   3   5  -5  104.55    2.75
   3   5  -5  107.62    2.67
   2  -5  -5    0.14    0.09
  -2  -5   5    0.20    0.17
  -2  -5   5    0.17    0.11
  -2  -5   5    0.01    0.16
   2   5  -5    0.02    0.11
   2   5  -5    0.02    0.18
  -2   5   5    0.10    0.08
   2   5  -5    0.05    0.08
   1  -5  -5  117.54    2.90
  -1  -5   5  123.66    3.00
   1  -5  -5  127.33    3.06
  -1  -5   5  120.83    2.97
  -1  -5   5  120.82    2.87
   1   5  -5  123.35    2.97
   1   5  -5  114.89    3.00
   0  -5  -5   72.74    1.85
   0  -5   5   75.40    1.92
   0  -5  -5   76.98    1.93
   0  -5   5   74.43    1.88
   0  -5   5   75.20    1.79
   0   5  -5   76.05    1.88
   0   5  -5   72.06    1.94
   0   5  -5   73.72    1.92
  -1  -5  -5   48.84    1.30
   1  -5   5   48.07    1.19
   1  -5   5   49.54    1.32
   1  -5   5   47.94    1.30
  -1  -5  -5   49.81    1.31
  -1   5  -5   49.22    1.37
  -1   5  -5   49.99    1.33
  -1   5  -5   50.28    1.30
   2  -5   5    0.32    0.07
  -2  -5  -5    0.29    0.14
   2  -5   5    0.21    0.13
   2  -5   5    0.40    0.13
  -2  -5  -5    0.35    0.11
  -2   5  -5    0.25    0.13
  -2   5  -5    0.34    0.19
  -2   5  -5    0.20    0.14
   3  -5   5   18.83    0.49
  -3  -5  -5   18.90    0.65
   3  -5   5   19.14    0.50
   3  -5   5   19.56    0.62
  -3  -5  -5   19.19    0.58
   3  -5   5   19.36    0.63
  -3   5  -5   19.15    0.68
  -3   5  -5   20.19    0.64
  -3   5  -5   18.96    0.61
  -4  -5  -5    1.23    0.21
   4  -5   5    0.79    0.17
   4  -5   5    1.41    0.18
   4  -5   5    1.04    0.09
   4  -5   5    1.02    0.09
  -4  -5  -5    1.00    0.14
  -4   5  -5    1.12    0.16
  -4   5  -5    1.06    0.19
   4   5   5    0.93    0.15
  -5  -5  -5    9.93    0.38
   5  -5   5   10.44    0.31
   5  -5   5   10.41    0.41
  -5  -5  -5    9.76    0.49
   5  -5   5   10.22    0.46
   5   5   5    9.35    0.40
  -5   5  -5    9.19    0.46
  -5   5  -5   10.20    0.40
  -6  -5  -5    2.17    0.20
   6  -5   5    1.84    0.27
   6  -5   5    1.92    0.20
  -6  -5  -5    2.27    0.28
   6  -5   5    2.26    0.17
  -6   5  -5    1.47    0.23
   6   5   5    2.14    0.33
   6   5   5    1.70    0.20
  -6   5  -5    1.83    0.19
   7  -5   5   34.11    1.13
   7  -5   5   36.46    0.93
  -7  -5  -5   35.85    1.13
   7  -5   5   35.42    1.00
  -7  -5  -5   36.97    1.03
   7   5   5   34.81    1.14
  -7   5  -5   36.06    1.06
  -7   5  -5   35.96    0.99
   7   5   5   36.44    1.05
   8  -5   5   40.70    1.26
  -8  -5  -5   38.53    1.23
  -8  -5  -5   38.90    1.13
   8  -5   5   41.08    1.05
   8  -5   5   39.84    1.09
   8   5   5   39.45    1.16
  -8   5  -5   39.04    1.08
   8   5   5   40.15    1.28
  -8   5  -5   38.57    1.14
   9  -5   5    7.80    0.36
   9  -5   5    7.99    0.52
  -9  -5  -5    7.89    0.52
   9  -5   5    7.67    0.37
  -9   5  -5    7.66    0.41
   9   5   5    8.51    0.44
   9   5   5    8.57    0.51
  -9   5  -5    8.47    0.38
  10  -5   5   30.64    1.09
  10  -5   5   30.18    0.88
 -10  -5  -5   31.37    1.08
  10   5   5   29.91    1.09
 -10   5  -5   30.11    0.94
  10   5   5   29.42    0.98
  11  -5   5   29.81    0.90
 -11  -5  -5   29.97    1.08
  11  -5   5   29.00    1.10
  11   5   5   30.56    1.12
 -11   5  -5   29.74    0.93
  11   5   5   31.47    1.02
  12  -5   5   20.10    0.89
  12  -5   5   18.81    0.67
 -12  -5  -5   18.13    0.83
 -12   5  -5   18.16    0.66
  12   5   5   18.16    0.74
  12   5   5   18.57    0.88
  13  -5   5   16.02    0.83
 -13  -5  -5   14.95    0.77
  13  -5   5   16.30    0.63
  13   5   5   16.45    0.74
  13   5   5   14.89    0.82
 -13   5  -5   15.00    0.59
  14  -5   5    8.13    0.66
 -14  -5  -5    7.20    0.60
  14  -5   5    9.00    0.49
  14   5   5    8.18    0.68
  14   5   5    8.47    0.59
  15  -5   5   -0.32    0.24
 -15  -5  -5    0.09    0.29
  15   5   5    0.21    0.36
  15   5   5    0.36    0.28
 -16  -5  -5    0.44    0.31
  16  -5   5    0.12    0.36
  16   5   5    0.28    0.32
  16   5   5    0.50    0.40
  17  -5   5    0.50    0.33
 -17  -5  -5    1.35    0.39
  17   5   5    0.74    0.43
  18  -5   5    4.41    0.63
 -18  -5  -5    5.02    0.61
  18   5   5    4.72    0.64
  17  -6  -5    0.55    0.33
  17  -6  -5   -0.20    0.30
 -17  -6   5   -0.23    0.31
  17   6  -5    0.28    0.39
 -16  -6   5   21.33    1.03
  16  -6  -5   21.85    0.99
  16  -6  -5   20.86    1.08
  16   6  -5   19.68    1.03
  15  -6  -5    3.60    0.50
  15  -6  -5    2.98    0.43
 -15  -6   5    2.24    0.43
  15   6  -5    3.01    0.49
  14  -6  -5   31.60    1.15
 -14  -6   5   28.88    1.20
  14  -6  -5   32.70    1.29
  14   6  -5   31.53    1.07
  14   6  -5   33.15    1.26
  13  -6  -5    3.39    0.48
 -13  -6   5    4.22    0.49
  13  -6  -5    3.46    0.41
  13   6  -5    5.08    0.53
  13   6  -5    4.13    0.40
  12  -6  -5   30.21    1.16
  12  -6  -5   28.28    1.04
 -12  -6   5   29.39    1.12
  12   6  -5   29.61    1.01
  12   6  -5   28.39    1.08
  11  -6  -5    8.02    0.53
  11  -6  -5    9.11    0.61
 -11  -6   5    9.36    0.61
  11   6  -5    9.52    0.61
  11   6  -5    9.51    0.54
  10  -6  -5   40.39    1.26
 -10  -6   5   39.51    1.32
  10  -6  -5   38.90    1.33
  10   6  -5   40.95    1.24
  10   6  -5   38.77    1.29
  -9  -6   5    2.82    0.37
   9  -6  -5    2.72    0.35
   9  -6  -5    2.80    0.33
   9   6  -5    3.41    0.38
   9   6  -5    3.14    0.36
   9   6  -5    3.51    0.25
   8  -6  -5   26.95    0.95
   8  -6  -5   29.36    1.01
  -8  -6   5   27.36    1.00
   8   6  -5   28.62    0.97
   8   6  -5   28.74    0.99
   8   6  -5   29.15    0.80
   7  -6  -5    7.75    0.47
  -7  -6   5    8.13    0.52
   7  -6  -5    8.19    0.48
   7   6  -5    8.22    0.29
   7   6  -5    8.14    0.47
   7   6  -5    8.35    0.50
  -6  -6   5   62.69    1.76
   6   6  -5   60.04    1.52
   6   6  -5   62.85    1.52
   6   6  -5   62.99    1.70
   6   6  -5   62.04    1.73
  -5  -6   5    0.29    0.23
   5   6  -5    0.27    0.24
   5   6  -5    0.06    0.17
  -4  -6   5   49.63    1.43
   4  -6  -5   50.59    1.19
   4  -6  -5   48.62    1.19
   4   6  -5   49.63    1.36
   4   6  -5   49.49    1.43
   3  -6  -5    8.06    0.29
  -3  -6   5    9.21    0.47
   3   6  -5    8.27    0.49
   3   6  -5    8.35    0.39
  -2  -6   5   48.26    1.37
   2  -6  -5   47.43    1.23
  -2  -6   5   48.89    1.27
  -2  -6   5   48.40    1.37
   2   6  -5   48.94    1.41
   1  -6  -5    1.59    0.20
  -1  -6   5    1.72    0.17
  -1  -6   5    1.58    0.24
  -1  -6   5    1.59    0.25
   1  -6  -5    1.50    0.17
   1   6  -5    1.81    0.13
   1   6  -5    1.33    0.27
   0  -6   5   42.83    1.21
   0  -6  -5   41.21    1.14
   0  -6  -5   44.38    1.18
   0  -6   5   43.03    1.09
   0  -6   5   42.19    1.11
   0   6  -5   43.63    1.11
   0   6  -5   40.63    1.26
  -1  -6  -5    0.12    0.11
   1  -6   5   -0.04    0.10
  -1  -6  -5   -0.06    0.14
   1  -6   5    0.10    0.11
   1  -6   5    0.02    0.15
  -1   6  -5    0.18    0.11
  -1   6  -5   -0.05    0.21
   2  -6   5   41.99    1.04
  -2  -6  -5   41.03    1.12
   2  -6   5   42.34    1.17
  -2  -6  -5   41.54    1.17
   2  -6   5   42.57    1.15
  -2   6  -5   38.82    1.23
  -2   6  -5   42.29    1.17
  -2   6  -5   42.72    1.15
  -3  -6  -5    0.26    0.11
   3  -6   5    0.01    0.14
  -3  -6  -5   -0.09    0.16
   3  -6   5    0.31    0.15
   3  -6   5    0.16    0.10
  -3   6  -5    0.23    0.15
  -3   6  -5    0.14    0.14
  -3   6  -5    0.10    0.21
  -4  -6  -5   61.38    1.58
  -4  -6  -5   62.51    1.68
   4  -6   5   60.80    1.48
   4  -6   5   59.23    1.67
   4  -6   5   64.15    1.62
   4  -6   5   60.95    1.48
  -4   6  -5   61.12    1.70
  -4   6  -5   61.63    1.60
  -5  -6  -5    4.44    0.37
  -5  -6  -5    4.93    0.25
   5  -6   5    5.41    0.31
   5  -6   5    5.01    0.34
   5  -6   5    5.24    0.23
   5  -6   5    5.20    0.22
  -5   6  -5    4.90    0.30
  -5   6  -5    5.39    0.40
   6  -6   5   26.38    0.78
   6  -6   5   26.45    0.89
  -6  -6  -5   25.04    0.89
   6  -6   5   26.05    0.69
  -6  -6  -5   25.59    0.75
  -6   6  -5   26.42    0.77
  -6   6  -5   24.87    0.87
   6   6   5   25.77    0.77
   7  -6   5    2.86    0.24
   7  -6   5    2.80    0.21
  -7  -6  -5    2.49    0.32
   7  -6   5    2.50    0.30
  -7   6  -5    2.79    0.31
   7   6   5    2.82    0.24
  -8  -6  -5   35.65    1.19
   8  -6   5   35.39    1.19
   8  -6   5   39.07    0.98
   8   6   5   36.58    1.07
   8   6   5   36.67    1.25
  -8   6  -5   36.35    1.12
   9  -6   5   19.61    0.81
  -9  -6  -5   19.86    0.82
   9  -6   5   20.37    0.62
   9   6   5   19.25    0.86
   9   6   5   20.08    0.70
  -9   6  -5   20.35    0.75
  10  -6   5    8.34    0.55
 -10  -6  -5    8.53    0.56
  10  -6   5    7.03    0.36
  10   6   5    8.12    0.44
  10   6   5    8.51    0.61
 -10   6  -5    8.03    0.46
  11  -6   5   14.10    0.54
  11  -6   5   13.07    0.71
 -11  -6  -5   14.00    0.72
 -11   6  -5   12.94    0.58
  11   6   5   12.14    0.69
  11   6   5   14.57    0.60
 -12  -6  -5   24.48    1.02
  12  -6   5   23.35    1.01
  12   6   5   24.79    1.01
 -12   6  -5   24.53    0.83
 -13  -6  -5    4.74    0.51
  13  -6   5    5.39    0.54
  13   6   5    5.28    0.57
 -14  -6  -5    4.02    0.50
  14  -6   5    3.44    0.49
  14   6   5    2.65    0.48
 -15  -6  -5    2.62    0.45
  15  -6   5    2.67    0.48
  15   6   5    3.30    0.52
 -16  -6  -5    2.66    0.47
  16  -6   5    3.17    0.54
  16   6   5    2.11    0.50
 -17  -6  -5    1.31    0.42
  17  -6   5    0.43    0.34
  17   6   5    0.89    0.46
  16  -7  -5   14.11    0.81
 -16  -7   5   13.51    0.89
  16  -7  -5   12.75    0.90
  16   7  -5   13.87    0.90
 -15  -7   5   10.01    0.75
  15  -7  -5   10.02    0.78
  15  -7  -5   10.50    0.67
  15   7  -5   10.14    0.77
 -14  -7   5    2.13    0.43
  14  -7  -5    1.77    0.45
  14  -7  -5    2.40    0.39
  14   7  -5    2.70    0.47
  14   7  -5    1.98    0.37
  13  -7  -5   -0.10    0.25
 -13  -7   5    0.34    0.33
  13  -7  -5   -0.35    0.30
  13   7  -5   -0.09    0.25
  13   7  -5    0.60    0.35
  12  -7  -5    9.35    0.59
  12  -7  -5    8.93    0.65
 -12  -7   5    9.51    0.67
  12   7  -5   10.27    0.64
  12   7  -5    9.81    0.67
  11  -7  -5    2.93    0.42
 -11  -7   5    4.33    0.49
  11  -7  -5    4.96    0.47
  11   7  -5    3.95    0.47
  10  -7  -5    5.66    0.50
  10  -7  -5    5.54    0.45
 -10  -7   5    5.62    0.52
  10   7  -5    5.75    0.49
  10   7  -5    5.46    0.50
  -9  -7   5    1.12    0.31
   9  -7  -5    1.47    0.33
   9  -7  -5    1.39    0.28
   9   7  -5    1.27    0.31
   9   7  -5    1.42    0.31
   8  -7  -5    0.33    0.24
  -8  -7   5    0.21    0.26
   8  -7  -5    0.32    0.22
   8   7  -5    0.52    0.28
   8   7  -5    1.16    0.28
  -7  -7   5    9.65    0.57
   7  -7  -5    9.35    0.51
   7   7  -5    8.51    0.55
   7   7  -5   10.08    0.53
   6  -7  -5   -0.37    0.16
  -6  -7   5    0.00    0.22
   6   7  -5   -0.50    0.15
   6   7  -5    0.35    0.25
   5  -7  -5   33.98    1.06
  -5  -7   5   32.97    1.10
   5   7  -5   32.67    1.03
   5   7  -5   32.36    1.11
  -4  -7   5    1.14    0.28
   4  -7  -5    0.79    0.19
   4  -7  -5    0.96    0.09
   4  -7  -5    0.84    0.09
   4   7  -5    0.74    0.22
   4   7  -5    0.88    0.29
  -3  -7   5   13.56    0.62
   3  -7  -5   12.47    0.41
   3  -7  -5   12.80    0.41
   3   7  -5   13.72    0.66
  -2  -7   5    2.28    0.29
   2  -7  -5    1.66    0.17
   2   7  -5    1.42    0.31
  -1  -7   5   11.83    0.56
   1  -7  -5   12.89    0.49
   1  -7  -5   12.52    0.46
  -1  -7   5   12.67    0.57
  -1  -7   5   12.48    0.46
   1   7  -5   12.44    0.63
   0  -7   5    4.39    0.35
   0  -7  -5    4.47    0.29
   0  -7   5    4.70    0.27
   0  -7  -5    4.54    0.30
   0  -7   5    4.95    0.38
   0  -7   5    4.63    0.21
   0   7  -5    4.30    0.41
   1  -7   5    6.10    0.29
   1  -7   5    5.38    0.37
  -1  -7  -5    6.45    0.29
  -1  -7  -5    5.98    0.36
   1  -7   5    5.56    0.28
   1  -7   5    5.55    0.37
  -1   7  -5    7.45    0.50
   2  -7   5    7.93    0.31
   2  -7   5    8.54    0.43
   2  -7   5    7.60    0.35
  -2  -7  -5    7.13    0.31
   2  -7   5    6.31    0.39
  -2  -7  -5    6.86    0.40
  -2   7  -5    8.08    0.51
  -3  -7  -5   15.22    0.61
   3  -7   5   16.41    0.57
  -3   7  -5   16.82    0.71
   4  -7   5   35.07    0.89
  -4  -7  -5   34.19    1.08
   4  -7   5   32.55    1.02
  -4   7  -5   34.71    1.10
   5  -7   5    0.72    0.20
   5  -7   5    1.31    0.14
  -5  -7  -5    1.28    0.25
  -5   7  -5    0.76    0.25
   6  -7   5   10.50    0.36
  -6  -7  -5   10.49    0.55
   6  -7   5   10.46    0.50
  -6   7  -5   10.02    0.54
  -7  -7  -5    3.42    0.37
   7  -7   5    2.56    0.30
  -7   7  -5    4.41    0.40
   8  -7   5   29.53    1.05
  -8  -7  -5   31.49    1.10
  -8   7  -5   31.36    1.03
   9  -7   5    0.24    0.23
  -9  -7  -5   -0.24    0.22
  -9   7  -5    0.15    0.24
  10  -7   5   30.84    1.13
 -10  -7  -5   29.77    1.13
  10   7   5   31.15    1.19
 -10   7  -5   30.72    1.02
 -11  -7  -5    0.31    0.29
  11  -7   5    0.05    0.27
  11   7   5    0.04    0.35
 -11   7  -5    0.06    0.22
 -12  -7  -5   23.43    1.03
  12  -7   5   23.67    1.02
 -12   7  -5   23.43    0.86
  12   7   5   24.58    1.09
  13  -7   5   -0.17    0.30
 -13  -7  -5   -0.46    0.26
  13   7   5   -0.63    0.33
  14  -7   5   15.17    0.87
 -14  -7  -5   13.87    0.82
  14   7   5   12.80    0.79
  15  -7   5    0.64    0.39
 -15  -7  -5    0.27    0.34
  15   7   5    0.07    0.40
  16  -7   5   12.86    0.82
 -16  -7  -5   14.78    0.89
  16   7   5   12.65    0.84
  14  -8  -5    3.86    0.55
  14  -8  -5    4.38    0.51
 -14  -8   5    3.91    0.55
  14   8  -5    4.73    0.54
  14   8  -5    4.31    0.56
 -13  -8   5    0.25    0.33
  13  -8  -5   -0.45    0.28
  13  -8  -5   -0.25    0.31
  13   8  -5    0.00    0.30
  13   8  -5    0.49    0.34
 -12  -8   5    3.63    0.49
  12  -8  -5    3.30    0.49
  12  -8  -5    3.08    0.41
  12   8  -5    3.30    0.44
  12   8  -5    3.55    0.49
  11  -8  -5    1.58    0.35
  11  -8  -5    1.97    0.34
 -11  -8   5    1.18    0.36
  11   8  -5    1.09    0.39
  11   8  -5    1.73    0.39
  10  -8  -5    0.00    0.24
  10  -8  -5    0.01    0.25
 -10  -8   5   -0.46    0.26
  10   8  -5    0.10    0.27
  10   8  -5    0.29    0.31
  -9  -8   5    4.22    0.49
   9  -8  -5    4.26    0.43
   9  -8  -5    3.72    0.41
   9   8  -5    4.57    0.49
   9   8  -5    3.42    0.42
  -8  -8   5   31.31    1.16
   8  -8  -5   31.21    1.10
   8  -8  -5   30.77    1.08
   8   8  -5   30.28    1.10
   8   8  -5   33.72    1.18
   7  -8  -5    2.21    0.32
  -7  -8   5    2.39    0.39
   7   8  -5    2.73    0.36
   7   8  -5    3.22    0.44
   6  -8  -5   45.16    1.39
  -6  -8   5   43.30    1.42
   6   8  -5   46.16    1.47
   6   8  -5   45.96    1.38
  -5  -8   5    0.10    0.23
   5  -8  -5   -0.04    0.19
   5   8  -5   -0.01    0.28
  -4  -8   5   12.56    0.63
   4  -8  -5   11.65    0.36
   4  -8  -5   11.84    0.53
   4   8  -5   12.03    0.62
  -3  -8   5    4.99    0.42
   3  -8  -5    5.83    0.27
   3  -8  -5    4.82    0.35
   3   8  -5    5.04    0.48
   2  -8  -5   14.03    0.49
  -2  -8   5   13.70    0.64
   2  -8  -5   14.28    0.54
   2   8  -5   15.10    0.72
  -1  -8   5   14.58    0.63
   1  -8  -5   14.03    0.52
   1  -8  -5   14.20    0.51
   1   8  -5   13.81    0.70
   0  -8  -5   11.07    0.47
   0  -8   5   10.97    0.53
   0   8  -5   11.77    0.60
   1  -8   5    9.48    0.48
  -1  -8  -5    9.47    0.46
  -1   8  -5    8.46    0.57
  -2  -8  -5   27.81    0.91
   2  -8   5   28.80    0.90
  -2   8  -5   27.56    1.03
   3  -8   5    7.73    0.42
  -3  -8  -5    7.88    0.46
   3  -8   5    8.84    0.40
  -3   8  -5    7.95    0.55
   4  -8   5   27.64    0.89
   4  -8   5   28.31    0.88
  -4  -8  -5   28.92    0.97
  -4   8  -5   27.97    1.00
   5  -8   5    3.85    0.31
   5  -8   5    3.32    0.31
  -5  -8  -5    3.73    0.37
  -5   8  -5    3.94    0.42
  -6  -8  -5   16.11    0.72
   6  -8   5   16.63    0.68
  -6   8  -5   15.71    0.73
   7  -8   5    5.51    0.45
  -7  -8  -5    5.89    0.48
  -7   8  -5    5.84    0.48
  -8  -8  -5    2.56    0.38
   8  -8   5    1.84    0.33
  -8   8  -5    1.66    0.33
   9  -8   5   36.80    1.26
  -9  -8  -5   36.50    1.29
  -9   8  -5   35.56    1.22
 -10  -8  -5    0.03    0.27
  10  -8   5    0.11    0.30
 -10   8  -5    0.45    0.29
 -11  -8  -5   12.55    0.74
  11  -8   5   12.18    0.70
 -11   8  -5   11.57    0.63
 -12  -8  -5    0.63    0.35
  12  -8   5    0.70    0.32
  12   8   5    0.21    0.31
  13  -8   5   18.49    0.94
 -13  -8  -5   19.15    0.98
  13   8   5   18.98    1.02
 -14  -8  -5    0.31    0.33
  14  -8   5   -0.12    0.33
  14   8   5   -0.22    0.39
  12  -9  -5    0.67    0.33
 -12  -9   5    0.28    0.36
  12   9  -5    0.61    0.35
  12   9  -5    0.69    0.37
  11  -9  -5   13.32    0.71
  11  -9  -5   12.32    0.75
 -11  -9   5   13.84    0.86
  11   9  -5   14.57    0.82
  11   9  -5   13.73    0.80
  10  -9  -5   -0.49    0.25
  10  -9  -5    0.24    0.29
 -10  -9   5    0.61    0.34
  10   9  -5    0.09    0.33
  10   9  -5   -0.06    0.28
  -9  -9   5   16.97    0.86
   9  -9  -5   17.55    0.78
   9  -9  -5   16.85    0.80
   9   9  -5   17.74    0.84
   9   9  -5   17.73    0.89
  -8  -9   5    0.65    0.33
   8  -9  -5    0.68    0.27
   8  -9  -5    0.50    0.30
   8   9  -5    0.61    0.32
   8   9  -5    0.71    0.36
  -7  -9   5   66.20    2.01
   7   9  -5   67.80    2.04
  -6  -9   5    1.22    0.33
   6   9  -5    0.80    0.36
  -5  -9   5   41.89    1.39
   5   9  -5   41.23    1.41
  -4  -9   5    0.07    0.24
   4   9  -5   -0.24    0.29
   3  -9  -5   39.19    1.05
  -3  -9   5   41.08    1.30
   3   9  -5   38.07    1.36
  -2  -9   5    0.67    0.26
   2  -9  -5    0.54    0.15
   2   9  -5    0.38    0.32
  -1  -9   5   62.83    1.78
   1  -9  -5   62.75    1.66
   1   9  -5   62.84    1.89
   0  -9  -5    0.74    0.20
   0  -9   5    0.73    0.24
   0   9  -5    0.49    0.33
   1  -9   5   41.33    1.25
  -1  -9  -5   42.08    1.23
  -1   9  -5   41.04    1.40
   2  -9   5    0.95    0.23
  -2  -9  -5    1.01    0.24
  -2   9  -5    0.88    0.35
   3  -9   5   38.07    1.16
  -3  -9  -5   40.45    1.23
  -3   9  -5   38.53    1.33
   4  -9   5    0.14    0.17
  -4  -9  -5    0.06    0.23
  -4   9  -5   -0.07    0.28
   5  -9   5   29.78    0.91
  -5  -9  -5   29.45    1.06
  -5   9  -5   29.39    1.11
  -6  -9  -5    0.05    0.23
   6  -9   5    0.13    0.16
  -6   9  -5    0.48    0.29
   7  -9   5   26.36    0.81
  -7  -9  -5   27.27    1.04
  -7   9  -5   27.25    1.04
   8  -9   5    3.12    0.26
  -8  -9  -5    3.20    0.43
  -8   9  -5    3.38    0.43
  -9  -9  -5    9.38    0.68
  -9   9  -5    9.50    0.64
 -10  -9  -5    1.46    0.37
 -10   9  -5    0.57    0.29
 -11  -9  -5    8.94    0.69
 -11   9  -5    8.48    0.58
 -12  -9  -5    1.09    0.38
  12  -9   5    2.10    0.43
  -9 -10   5    0.12    0.32
   9  10  -5    0.53    0.39
  -8 -10   5   26.25    1.13
   8  10  -5   28.82    1.20
  -7 -10   5    0.09    0.30
   7 -10  -5   -0.12    0.27
   7  10  -5   -0.16    0.27
  -6 -10   5   17.41    0.87
   6  10  -5   15.94    0.90
  -5 -10   5    1.03    0.34
   5  10  -5    0.52    0.39
  -4 -10   5    5.30    0.51
   4  10  -5    4.53    0.56
  -3 -10   5   -0.06    0.25
   3  10  -5    0.13    0.36
  -2 -10   5   11.26    0.64
   2 -10  -5   11.52    0.47
   2  10  -5   10.94    0.76
  -1 -10   5    4.81    0.44
   1 -10  -5    3.97    0.32
   1  10  -5    4.92    0.52
   0 -10   5   20.18    0.81
   0 -10  -5   19.52    0.73
   0  10  -5   21.13    0.98
  -1 -10  -5    0.59    0.22
   1 -10   5    0.50    0.24
  -1  10  -5    0.99    0.37
   2 -10   5   11.78    0.57
  -2 -10  -5   11.49    0.59
  -2  10  -5   11.86    0.75
  -3 -10  -5    8.89    0.55
   3 -10   5    9.33    0.50
  -3  10  -5    9.26    0.68
  -4 -10  -5   14.10    0.69
   4 -10   5   13.05    0.57
  -4  10  -5   13.88    0.79
  -5 -10  -5    8.15    0.57
   5 -10   5    7.35    0.42
  -5  10  -5    7.20    0.63
  -6 -10  -5   12.87    0.72
   6 -10   5   13.01    0.52
  -6  10  -5   13.51    0.77
  -7 -10  -5    2.46    0.41
  -7  10  -5    3.00    0.46
  -8 -10  -5    1.81    0.40
  -8  10  -5    2.10    0.41
  -9 -10  -5    5.95    0.58
  -9  10  -5    6.52    0.59
  -5 -11   5   -0.04    0.29
   5  11  -5    0.22    0.32
  -4 -11   5    3.32    0.45
   4  11  -5    4.33    0.60
  -3 -11   5    0.08    0.27
   3  11  -5    0.28    0.40
  -2 -11   5    0.92    0.32
   2  11  -5    1.27    0.44
  -1 -11   5    1.56    0.34
   1  11  -5    1.46    0.45
   0 -11   5    1.05    0.30
   0 -11  -5    1.10    0.25
   0  11  -5    1.48    0.45
  -1 -11  -5    1.00    0.26
   1 -11   5    0.54    0.25
  -1  11  -5    1.06    0.42
   2 -11   5    6.16    0.46
  -2 -11  -5    6.20    0.48
  -2  11  -5    4.87    0.61
   3 -11   5    1.50    0.28
  -3 -11  -5    1.25    0.30
  -3  11  -5    1.55    0.45
  -4 -11  -5   18.18    0.81
   4 -11   5   17.30    0.69
  -4  11  -5   17.21    0.95
  -5 -11  -5    0.55    0.28
  -5  11  -5    0.41    0.37
  20   0  -6    7.54    0.74
  20   0  -6    7.36    0.72
  19   0  -6    0.35    0.36
  19   0  -6   -0.17    0.36
  18   0  -6    9.89    0.73
  18   0  -6   10.05    0.68
  17   0  -6   -0.05    0.33
  17   0  -6    0.64    0.35
  16   0  -6   63.71    2.02
  16   0  -6   64.95    1.96
  15   0  -6   -0.16    0.20
  15   0  -6   -0.43    0.27
  14   0  -6   51.12    1.64
  14   0  -6   52.86    1.61
 -14   0   6   51.68    1.49
  13   0  -6   -0.02    0.25
 -13   0   6   -0.17    0.17
  13   0  -6   -0.17    0.25
 -12   0   6    8.63    0.44
  12   0  -6    7.29    0.54
  12   0  -6    7.65    0.51
 -11   0   6   -0.05    0.16
  11   0  -6    0.07    0.23
  10   0  -6   91.94    2.10
  10   0  -6   92.33    2.39
 -10   0   6   89.87    2.31
  -9   0   6   -0.18    0.14
   9   0  -6    0.01    0.18
   9   0  -6   -0.05    0.06
   8   0  -6   87.07    2.30
  -8   0   6   91.42    2.26
   8   0  -6   93.37    2.13
   7   0  -6   -0.11    0.11
   7   0  -6    0.01    0.07
  -7   0   6   -0.22    0.11
   6   0  -6  248.44    5.98
  -6   0   6  259.40    5.98
   6   0  -6  253.88    5.98
   5   0  -6    0.38    0.15
  -5   0   6   -0.12    0.09
  -5   0   6   -0.24    0.10
   5   0  -6   -0.05    0.12
   4   0  -6   45.41    1.22
  -4   0   6   49.69    1.22
   4   0  -6   45.51    1.21
   3   0  -6   -0.21    0.10
   3   0  -6    0.05    0.12
  -3   0   6   -0.33    0.09
  -2   0   6  144.11    3.35
   2   0  -6  137.55    3.35
  -1   0   6   -0.07    0.10
   1   0  -6   -0.07    0.11
   1   0  -6   -0.27    0.09
   0   0   6  103.65    2.63
   0   0  -6  106.80    2.64
   0   0   6  106.67    2.54
   0   0  -6  102.85    2.53
  -1   0  -6    0.16    0.10
  -1   0  -6    0.07    0.12
   1   0   6   -0.04    0.10
   1   0   6   -0.19    0.11
   2   0   6   61.97    1.64
   2   0   6   64.86    1.58
  -2   0  -6   63.07    1.53
  -2   0  -6   61.59    1.64
  -2   0  -6   62.40    1.58
   3   0   6    0.05    0.11
  -3   0  -6    0.08    0.11
  -3   0  -6   -0.05    0.08
  -3   0  -6    0.00    0.12
   3   0   6    0.01    0.13
   4   0   6  440.12   10.81
  -4   0  -6  463.64   10.82
   4   0   6  455.15   10.41
   4   0   6  423.78   10.38
  -4   0  -6  452.37   10.45
  -4   0  -6  448.76   10.61
  -5   0  -6    0.16    0.10
  -5   0  -6    0.09    0.12
   5   0   6    0.08    0.11
   5   0   6   -0.13    0.14
  -5   0  -6    0.32    0.15
   5   0   6    0.02    0.12
  -6   0  -6  139.73    3.30
   6   0   6  132.10    3.49
   6   0   6  135.66    3.30
   6   0   6  143.65    3.37
  -6   0  -6  140.12    3.37
   7   0   6    0.13    0.14
  -7   0  -6   -0.10    0.11
   7   0   6    0.12    0.13
   7   0   6    0.16    0.18
  -7   0  -6   -0.09    0.12
   8   0   6   16.12    0.58
   8   0   6   17.17    0.60
   8   0   6   15.63    0.65
  -8   0  -6   17.70    0.61
  -9   0  -6   -0.08    0.15
   9   0   6    0.04    0.17
   9   0   6   -0.05    0.21
 -10   0  -6   37.90    1.13
  10   0   6   39.04    1.23
  10   0   6   36.55    1.11
  11   0   6    0.36    0.27
 -11   0  -6    0.38    0.21
  11   0   6    0.29    0.22
  12   0   6   29.94    0.98
 -12   0  -6   29.16    0.98
  12   0   6   28.36    1.07
 -13   0  -6   -0.01    0.21
  13   0   6   -0.18    0.22
  13   0   6    0.22    0.29
  14   0   6   23.24    1.00
 -14   0  -6   24.54    0.91
  14   0   6   25.12    0.92
  15   0   6    0.33    0.33
  15   0   6   -0.06    0.26
 -15   0  -6    0.32    0.22
  16   0   6    0.22    0.35
 -16   0  -6   -0.03    0.23
  16   0   6    0.17    0.29
  17   0   6   -0.11    0.25
  17   0   6    0.10    0.29
  18   0   6    0.47    0.35
  18   0   6    1.58    0.44
  19   0   6    0.47    0.36
  19   0   6    1.15    0.44
  20   0   6    1.39    0.44
  20   0   6    1.66    0.52
  20  -1  -6   12.89    0.85
  20  -1  -6   13.61    0.89
  20   1  -6   13.86    0.90
  20   1  -6   13.62    0.92
  19  -1  -6    7.94    0.62
  19  -1  -6    9.01    0.77
  19   1  -6    7.91    0.71
  19   1  -6    7.63    0.72
  18  -1  -6   16.15    0.88
  18  -1  -6   16.30    0.93
  18   1  -6   15.83    0.89
  18   1  -6   16.37    0.85
  17  -1  -6   20.78    0.97
  17  -1  -6   21.08    1.03
  17   1  -6   20.63    0.98
  17   1  -6   21.47    1.00
  16  -1  -6    2.56    0.43
  16  -1  -6    2.69    0.45
  16   1  -6    2.22    0.42
  16   1  -6    3.03    0.45
 -15  -1   6   54.84    1.61
  15  -1  -6   53.90    1.68
  15  -1  -6   53.34    1.76
  15   1  -6   53.09    1.67
  15   1  -6   55.90    1.74
 -14  -1   6    5.40    0.40
  14  -1  -6    5.46    0.49
  14  -1  -6    5.08    0.50
  14   1  -6    5.08    0.43
  14   1  -6    4.99    0.48
  13  -1  -6   17.61    0.78
  13  -1  -6   18.02    0.83
 -13  -1   6   18.11    0.72
  13   1  -6   17.94    0.80
 -13   1   6   17.75    0.65
  13   1  -6   17.78    0.78
  12  -1  -6    6.71    0.44
  12  -1  -6    6.68    0.54
 -12  -1   6    6.80    0.45
  12   1  -6    7.08    0.50
  12   1  -6    6.30    0.50
 -12   1   6    7.18    0.38
 -11  -1   6    8.88    0.47
  11  -1  -6    9.91    0.54
  11   1  -6    9.27    0.30
 -11   1   6    8.72    0.40
  11   1  -6    9.05    0.53
  10  -1  -6    3.38    0.33
 -10  -1   6    3.07    0.30
 -10   1   6    3.58    0.27
  10   1  -6    3.73    0.36
  10   1  -6    3.41    0.19
   9  -1  -6   67.89    1.87
  -9  -1   6   72.90    1.86
  -9   1   6   70.82    1.79
   9   1  -6   69.15    1.87
   9   1  -6   72.06    1.70
  -8  -1   6    0.13    0.15
   8  -1  -6   -0.04    0.12
   8   1  -6   -0.02    0.13
   8   1  -6    0.01    0.09
  -8   1   6   -0.04    0.11
   7  -1  -6   84.48    2.12
  -7  -1   6   82.55    2.09
   7   1  -6   80.72    2.10
   7   1  -6   84.12    1.99
  -7   1   6   81.79    2.03
  -6  -1   6    4.64    0.27
   6  -1  -6    3.93    0.29
   6  -1  -6    4.07    0.23
   6   1  -6    4.14    0.28
  -6   1   6    4.46    0.23
  -6   1   6    3.65    0.22
   6   1  -6    4.30    0.20
   5  -1  -6  154.27    3.73
  -5  -1   6  163.11    3.76
   5  -1  -6  150.18    3.76
  -5  -1   6  162.59    3.80
   5   1  -6  157.85    3.79
   5   1  -6  156.41    3.69
  -5   1   6  160.14    3.73
   5   1  -6  155.55    3.75
  -4  -1   6   27.34    0.77
   4  -1  -6   25.28    0.71
   4  -1  -6   24.68    0.75
  -4  -1   6   27.59    0.75
  -4   1   6   27.34    0.72
   4   1  -6   25.56    0.76
   4   1  -6   25.89    0.74
  -3  -1   6    0.21    0.11
   3  -1  -6    0.14    0.09
  -3  -1   6    0.27    0.10
   3   1  -6    0.21    0.10
  -3   1   6    0.32    0.10
   3   1  -6    0.64    0.13
   2  -1  -6   21.90    0.62
  -2  -1   6   23.05    0.66
   2   1  -6   21.84    0.61
  -2   1   6   22.29    0.62
   2   1  -6   22.02    0.65
   2   1  -6   23.00    0.67
   1  -1  -6  107.99    2.65
  -1  -1   6  103.99    2.63
  -1  -1   6  106.79    2.55
   1  -1  -6  100.28    2.52
   1   1  -6  106.53    2.63
   1   1  -6  102.73    2.55
  -1   1   6  107.62    2.52
   1   1  -6  105.37    2.48
   0  -1  -6   48.69    1.29
   0  -1   6   46.51    1.28
   0  -1  -6   46.58    1.22
   0  -1   6   49.73    1.25
   0   1  -6   49.15    1.28
   0   1  -6   47.70    1.24
   0   1   6   46.57    1.28
   0   1   6   49.46    1.22
  -1  -1  -6    0.82    0.13
   1  -1   6    0.78    0.15
  -1  -1  -6    0.68    0.14
   1  -1   6    0.82    0.14
   1   1   6    0.74    0.12
   1   1   6    0.73    0.13
  -1   1  -6    0.72    0.14
  -1   1  -6    0.85    0.13
  -2  -1  -6    3.12    0.22
  -2  -1  -6    3.37    0.21
   2  -1   6    3.37    0.22
   2  -1   6    3.63    0.25
  -2  -1  -6    3.58    0.21
  -2   1  -6    3.65    0.24
  -2   1  -6    3.64    0.16
  -2   1  -6    3.60    0.23
   2   1   6    3.46    0.22
   2   1   6    3.36    0.21
   3  -1   6    6.98    0.31
  -3  -1  -6    7.36    0.30
  -3  -1  -6    6.77    0.32
   3  -1   6    6.20    0.32
  -3  -1  -6    6.13    0.30
  -3   1  -6    7.08    0.31
   3   1   6    6.35    0.30
   3   1   6    6.12    0.32
  -3   1  -6    6.51    0.30
  -3   1  -6    6.60    0.23
  -4  -1  -6   17.11    0.53
  -4  -1  -6   16.49    0.56
   4  -1   6   17.66    0.54
   4  -1   6   16.41    0.47
   4  -1   6   16.39    0.58
  -4  -1  -6   16.10    0.54
   4   1   6   16.82    0.55
   4   1   6   16.25    0.53
   4   1   6   16.32    0.57
  -4   1  -6   17.11    0.47
  -4   1  -6   16.56    0.57
  -4   1  -6   15.84    0.54
  -5  -1  -6   55.55    1.45
  -5  -1  -6   57.22    1.48
   5  -1   6   56.54    1.39
   5  -1   6   54.27    1.54
  -5  -1  -6   58.48    1.53
   5  -1   6   56.80    1.46
   5   1   6   57.53    1.48
   5   1   6   55.01    1.45
   5   1   6   54.71    1.53
  -5   1  -6   55.43    1.39
  -5   1  -6   56.71    1.47
  -5   1  -6   58.72    1.55
  -6  -1  -6   13.22    0.50
   6  -1   6   13.74    0.48
   6  -1   6   12.78    0.43
   6  -1   6   13.16    0.53
   6   1   6   12.74    0.48
  -6   1  -6   12.52    0.47
  -6   1  -6   12.92    0.42
   6   1   6   12.78    0.49
   6   1   6   12.07    0.51
   7  -1   6    9.26    0.47
   7  -1   6    9.68    0.38
   7  -1   6    9.82    0.41
  -7  -1  -6    9.71    0.43
  -7   1  -6    9.16    0.36
  -7   1  -6   10.01    0.42
   7   1   6    9.56    0.46
   7   1   6    9.22    0.42
   8  -1   6   43.60    1.30
   8  -1   6   42.74    1.16
   8  -1   6   45.57    1.21
  -8  -1  -6   43.49    1.23
   8   1   6   41.40    1.27
   8   1   6   42.75    1.21
  -8   1  -6   42.78    1.16
  -8   1  -6   42.05    1.20
   9  -1   6   32.58    1.09
   9  -1   6   34.61    0.98
   9  -1   6   34.50    1.00
  -9  -1  -6   32.89    1.02
   9   1   6   30.77    1.04
  -9   1  -6   33.29    1.00
   9   1   6   34.21    1.02
  10  -1   6   46.25    1.46
 -10  -1  -6   44.70    1.36
  10  -1   6   47.78    1.32
  10  -1   6   49.40    1.35
  10   1   6   49.34    1.38
 -10   1  -6   46.30    1.34
  10   1   6   47.89    1.44
 -11  -1  -6   12.55    0.58
  11  -1   6   12.41    0.54
  11  -1   6   12.83    0.66
  11   1   6   13.07    0.60
  11   1   6   12.62    0.60
 -11   1  -6   11.99    0.54
 -12  -1  -6   17.66    0.73
  12  -1   6   18.00    0.70
  12  -1   6   18.28    0.78
  12   1   6   17.73    0.80
  12   1   6   17.86    0.75
 -12   1  -6   18.49    0.70
 -13  -1  -6    7.32    0.48
  13  -1   6    7.25    0.51
  13  -1   6    7.32    0.47
  13   1   6    7.56    0.56
 -13   1  -6    7.44    0.47
  13   1   6    7.17    0.51
 -14  -1  -6   33.56    1.12
  14  -1   6   32.88    1.09
  14  -1   6   32.21    1.19
  14   1   6   33.22    1.14
 -14   1  -6   32.68    1.09
  14   1   6   31.64    1.17
  15  -1   6   -0.13    0.31
  15  -1   6    0.03    0.25
 -15  -1  -6    0.38    0.24
 -15   1  -6   -0.09    0.19
  15   1   6    0.05    0.29
  15   1   6    0.14    0.24
 -16  -1  -6   28.91    1.08
  16  -1   6   29.51    1.07
  16  -1   6   29.92    1.22
  16   1   6   28.09    1.07
  16   1   6   29.06    1.19
 -17  -1  -6    1.60    0.33
  17  -1   6    1.00    0.34
  17  -1   6    0.64    0.32
  17   1   6    1.16    0.38
  17   1   6    0.81    0.39
  18  -1   6   26.58    1.24
  18  -1   6   28.96    1.11
  18   1   6   26.11    1.15
  18   1   6   27.33    1.14
  19  -1   6    0.30    0.33
  19  -1   6   -0.18    0.29
  19   1   6    0.39    0.37
  19   1   6    1.14    0.47
  20  -1   6    6.76    0.64
  20  -1   6    6.61    0.74
  20   1   6    6.82    0.71
  20   1   6    6.81    0.69
  20  -2  -6   -0.08    0.32
  20   2  -6   -0.77    0.33
  19  -2  -6   14.46    0.94
  19  -2  -6   15.73    0.89
  19   2  -6   13.73    0.87
  19   2  -6   13.84    0.82
  18  -2  -6    1.45    0.41
  18  -2  -6    0.71    0.43
  18   2  -6    1.19    0.41
  18   2  -6    2.02    0.46
  17  -2  -6   15.29    0.92
  17  -2  -6   18.22    0.89
  17   2  -6   18.41    0.91
  17   2  -6   19.50    0.94
  16  -2  -6    0.75    0.36
 -16  -2   6    1.02    0.30
  16  -2  -6    1.58    0.38
  16   2  -6    1.07    0.34
  16   2  -6    1.29    0.38
  15  -2  -6   13.50    0.73
 -15  -2   6   14.20    0.68
  15  -2  -6   12.70    0.72
  15   2  -6   13.79    0.71
  15   2  -6   14.10    0.74
  14  -2  -6    4.26    0.44
 -14  -2   6    4.89    0.43
  14  -2  -6    3.82    0.43
  14   2  -6    4.21    0.46
  14   2  -6    3.61    0.42
  13  -2  -6   13.09    0.66
  13  -2  -6   13.57    0.72
 -13  -2   6   13.07    0.62
  13   2  -6   13.27    0.68
  13   2  -6   12.21    0.65
  12  -2  -6    0.24    0.25
  12  -2  -6    0.13    0.29
 -12  -2   6    0.49    0.24
  12   2  -6    0.63    0.25
 -12   2   6    0.45    0.15
  12   2  -6    0.36    0.14
  12   2  -6    0.87    0.29
  11  -2  -6    9.02    0.53
 -11  -2   6    9.53    0.50
 -11   2   6    9.26    0.39
  11   2  -6    8.46    0.51
  11   2  -6    9.15    0.36
  11   2  -6    9.64    0.50
  10  -2  -6    1.61    0.28
 -10  -2   6    1.33    0.25
 -10   2   6    1.54    0.17
  10   2  -6    1.77    0.18
  10   2  -6    1.67    0.29
  -9  -2   6    0.83    0.22
   9  -2  -6    0.53    0.22
   9  -2  -6    0.71    0.07
  -9   2   6    0.61    0.13
   9   2  -6    0.73    0.14
   9   2  -6    0.92    0.24
   8  -2  -6    8.54    0.27
  -8  -2   6    8.71    0.43
   8  -2  -6    8.50    0.45
   8   2  -6    8.74    0.44
   8   2  -6    8.99    0.35
  -8   2   6    8.25    0.32
   7  -2  -6    2.01    0.25
   7  -2  -6    2.37    0.15
  -7  -2   6    1.77    0.23
   7   2  -6    2.25    0.23
  -7   2   6    1.95    0.16
   7   2  -6    2.75    0.21
   6  -2  -6   13.04    0.41
   6  -2  -6   13.33    0.40
  -6  -2   6   13.19    0.51
   6  -2  -6   13.20    0.52
   6   2  -6   13.33    0.45
  -6   2   6   13.87    0.42
   6   2  -6   13.16    0.50
  -5  -2   6   10.38    0.41
   5  -2  -6   10.03    0.34
   5  -2  -6   10.10    0.42
  -5   2   6   10.78    0.34
   5   2  -6   10.67    0.41
   5   2  -6   10.32    0.44
   5   2  -6   10.31    0.38
   4  -2  -6   15.80    0.47
  -4  -2   6   16.94    0.56
  -4  -2   6   17.02    0.52
   4   2  -6   16.52    0.52
   4   2  -6   16.25    0.52
   4   2  -6   15.94    0.56
  -4   2   6   16.48    0.47
  -3  -2   6    0.30    0.14
  -3  -2   6    0.52    0.11
   3  -2  -6    0.37    0.09
   3   2  -6    0.33    0.11
   3   2  -6    0.56    0.12
   3   2  -6    0.39    0.14
   3   2  -6    0.54    0.13
  -2  -2   6    4.99    0.28
  -2  -2   6    5.26    0.23
   2  -2  -6    5.66    0.23
  -2   2   6    5.61    0.22
   2   2  -6    5.14    0.23
   2   2  -6    5.55    0.27
   2   2  -6    4.92    0.27
   2   2  -6    5.64    0.25
  -1  -2   6  176.16    4.43
  -1  -2   6  184.78    4.19
   1  -2  -6  175.57    4.26
  -1  -2   6  186.69    4.32
   1  -2  -6  181.39    4.47
   1   2  -6  178.10    4.19
   1   2  -6  181.98    4.44
   1   2  -6  181.48    4.31
  -1   2   6  184.24    4.26
   0  -2   6   53.27    1.34
   0  -2  -6   52.03    1.38
   0  -2  -6   48.24    1.30
   0  -2   6   51.30    1.36
   0   2  -6   50.62    1.34
   0   2   6   52.39    1.30
   0   2  -6   54.02    1.37
   0   2  -6   52.79    1.23
  -1  -2  -6   90.62    2.26
   1  -2   6   93.40    2.35
   1  -2   6   93.00    2.28
[truncated: 550,201 more chars]
