# Supplementary material for: Crystal structure of bis­(cyclo­hexyl­ammonium) di­phenyl­dioxalatostannate(IV)
Source: Acta Crystallogr E Crystallogr Commun. 2015 Jan 10;71(Pt 2):151–3. doi: 10.1107/S2056989014027716 (PMC4384614; doi:10.1107/S2056989014027716)
Supplement: Supplementary file 2 [file e-71-00151-Isup2.hkl]

#
# h,k,l, Fc-squared, Fo-squared, sigma(Fo-squared), status flag
#
data_I
_shelx_title ' '
_shelx_refln_list_code          4
_shelx_F_calc_maximum      357.43
_exptl_crystal_F_000      1336.00
_reflns_d_resolution_high  0.7664

loop_
 _space_group_symop_operation_xyz
 'x, y, z'
 '-x+1/2, y+1/2, -z+1/2'
 '-x, -y, -z'
 'x-1/2, -y-1/2, z-1/2'

_cell_length_a    16.0084
_cell_length_b     8.9010
_cell_length_c    20.8060
_cell_angle_alpha  90.000
_cell_angle_beta   90.288
_cell_angle_gamma  90.000

_shelx_F_squared_multiplier     1.000

loop_
 _refln_index_h
 _refln_index_k
 _refln_index_l
 _refln_F_squared_calc
 _refln_F_squared_meas
 _refln_F_squared_sigma
 _refln_observed_status
   2   0   0      59502.82      38291.55      3133.42 o
   4   0   0       8274.49       7564.02        76.70 o
   6   0   0        192.29        126.50         9.34 o
   8   0   0      11870.01      11098.84       123.12 o
  10   0   0      24497.96      25005.75       268.68 o
  12   0   0       4364.63       4180.15        55.76 o
  14   0   0       3104.84       3025.80        65.78 o
  16   0   0         38.25        -15.94        15.94 o
  18   0   0         69.32         -0.90        31.75 o
  20   0   0         44.58         -1.36        34.50 o
   2   1   0       9051.41       8479.15       180.19 o
   3   1   0       8243.58       8374.99        55.96 o
   4   1   0         14.47         19.83         2.91 o
   5   1   0      21007.86      21934.84       159.15 o
   6   1   0        365.58        356.09         7.37 o
   7   1   0       7545.36       7439.05        57.06 o
   8   1   0        323.69        243.13         6.74 o
   9   1   0       6309.74       6200.38        52.23 o
  10   1   0       6124.71       6069.25        54.06 o
  11   1   0       1861.57       1776.21        24.88 o
  12   1   0       3518.21       3525.43        44.40 o
  13   1   0        778.54        753.69        21.21 o
  14   1   0       4524.62       4546.57        61.40 o
  15   1   0       1585.23       1580.72        34.14 o
  16   1   0       3171.37       3297.62        59.32 o
  17   1   0        394.40        352.68        24.52 o
  18   1   0       2040.80       2109.97        73.50 o
  19   1   0        336.33        290.15        29.13 o
  20   1   0       2374.96       2525.58        82.99 o
   0   2   0        267.67        274.09         6.97 o
   1   2   0       1742.91       1681.91        15.55 o
   2   2   0       5488.91       5193.22        37.62 o
   3   2   0       1463.44       1446.87        11.94 o
   4   2   0        568.21        594.03         8.96 o
   5   2   0      16101.57      17141.61       118.12 o
   6   2   0        194.32        209.70        12.40 o
   7   2   0       6778.91       7091.04        56.17 o
   8   2   0        261.73        284.60         8.12 o
   9   2   0       6523.56       6374.68        56.57 o
  10   2   0        805.94        841.32        13.85 o
  11   2   0       3384.69       3429.15        35.14 o
  12   2   0         32.72         34.41        10.03 o
  13   2   0       2331.55       2300.97        38.86 o
  14   2   0        829.16        759.56        42.82 o
  15   2   0       4736.64       4804.95        73.37 o
  16   2   0         87.06        100.33        17.30 o
  17   2   0       3719.15       3733.77        83.31 o
  18   2   0        107.03        146.74        21.29 o
  19   2   0       4289.08       4315.28        86.87 o
  20   2   0         80.34         35.46        35.73 o
   1   3   0       1522.60       1293.54        13.59 o
   2   3   0        627.70        602.63        10.09 o
   3   3   0       4423.58       4221.89        33.77 o
   4   3   0       2718.10       2673.43        21.17 o
   5   3   0      14871.13      15098.45       104.84 o
   6   3   0       1464.16       1587.43        16.98 o
   7   3   0       2938.08       2489.97        25.59 o
   8   3   0          1.98         13.99         3.84 o
   9   3   0      12157.91      12051.16       115.32 o
  10   3   0        158.58        130.79         9.05 o
  11   3   0       4292.63       4260.65        45.09 o
  12   3   0       1323.40       1206.86        19.72 o
  13   3   0       4508.58       4428.66        66.55 o
  14   3   0        690.19        716.73        33.65 o
  15   3   0       1748.47       1561.40        65.51 o
  16   3   0       1659.27       1677.32        42.84 o
  17   3   0        665.22        588.30        29.90 o
  18   3   0       1182.34       1207.19        40.14 o
  19   3   0       1138.06       1108.16        76.29 o
  20   3   0        961.22        965.75        56.38 o
   0   4   0       3411.85       3074.02        38.38 o
   1   4   0        575.90        628.70        11.58 o
   2   4   0      16377.51      16100.42       136.64 o
   3   4   0        524.53        564.73        10.19 o
   4   4   0      25374.75      25925.16       218.09 o
   5   4   0          8.22         16.98         4.21 o
   6   4   0      13964.82      13799.05       113.00 o
   7   4   0       1262.81       1220.32        15.35 o
   8   4   0       5603.98       5462.93        49.72 o
   9   4   0         87.18         77.80         6.31 o
  10   4   0       5111.84       5130.72        51.85 o
  11   4   0        211.71        218.15         9.61 o
  12   4   0       5582.54       5670.44        69.50 o
  13   4   0        474.05        533.43        27.49 o
  14   4   0       3961.75       3985.20        65.05 o
  15   4   0        679.38        720.39        29.57 o
  16   4   0       1357.27       1415.85        39.78 o
  17   4   0          1.06         12.17        19.28 o
  18   4   0        583.90        596.76        31.14 o
  19   4   0         72.04        129.61        22.59 o
   1   5   0       2873.67       2773.99        27.91 o
   2   5   0        326.09        356.63        11.13 o
   3   5   0       6884.65       7079.85        69.73 o
   4   5   0       3251.99       3193.02        35.78 o
   5   5   0       2311.96       2258.01        24.95 o
   6   5   0       3742.05       3813.87        39.37 o
   7   5   0       4307.30       4256.98        43.71 o
   8   5   0       9358.80       9315.13        85.91 o
   9   5   0        809.27        785.81        15.59 o
  10   5   0       2413.24       2362.29        32.00 o
  11   5   0       1231.21       1139.06        21.09 o
  12   5   0       1779.38       1709.14        31.05 o
  13   5   0         71.23         53.75        16.00 o
  14   5   0       4313.80       4330.43        84.31 o
  15   5   0         73.68         82.37        20.10 o
  16   5   0       1023.47       1106.65        84.11 o
  17   5   0         51.48         88.95        22.21 o
  18   5   0       4069.13       4194.20        85.79 o
   0   6   0       2475.96       2441.32        46.33 o
   1   6   0        647.04        703.05        14.73 o
   2   6   0       4978.52       5229.77        55.00 o
   3   6   0       4814.56       4729.30        50.68 o
   4   6   0       9644.96       9727.74        94.64 o
   5   6   0        401.64        349.44        10.85 o
   6   6   0       4498.49       4505.86        45.63 o
   7   6   0        474.63        469.31        14.74 o
   8   6   0        628.16        570.62        18.32 o
   9   6   0       1192.62       1217.85        23.69 o
  10   6   0         17.36         22.80        13.15 o
  11   6   0       1823.50       1880.37        38.31 o
  12   6   0          4.68          6.52        16.75 o
  13   6   0       5975.70       5979.87        97.07 o
  14   6   0        366.95        417.63        29.07 o
  15   6   0       2211.48       2377.58        58.38 o
  16   6   0        206.69        183.59        25.07 o
  17   6   0       2948.68       3179.66        72.76 o
   1   7   0      12549.58      12344.85       118.19 o
   2   7   0         17.95          9.39         9.18 o
   3   7   0      14423.66      14375.19       136.51 o
   4   7   0        383.96        368.19        13.52 o
   5   7   0       4148.30       4073.85        49.54 o
   6   7   0          1.25         -4.82         4.82 o
   7   7   0       7202.56       7175.83        84.16 o
   8   7   0        238.90        254.63        15.68 o
   9   7   0       4711.44       4686.92        62.23 o
  10   7   0        642.10        602.07        22.53 o
  11   7   0       2952.33       2976.02        51.61 o
  12   7   0       1804.97       1812.96        56.38 o
  13   7   0       1515.08       1483.87        61.96 o
  14   7   0        250.94        339.58        41.75 o
  15   7   0        111.22        106.37        29.45 o
  16   7   0          1.35          7.29        26.85 o
   0   8   0       2454.21       2397.28       123.12 o
   1   8   0       1358.91       1326.24        33.21 o
   2   8   0       9379.64       9065.89       108.63 o
   3   8   0       3470.99       3375.59        49.79 o
   4   8   0        457.60        450.62        17.95 o
   5   8   0        130.54         79.38        11.03 o
   6   8   0       1528.86       1484.36        26.16 o
   7   8   0        409.91        396.74        27.56 o
   8   8   0       3332.77       3362.16        75.43 o
   9   8   0         56.93         94.94        14.79 o
  10   8   0       2941.95       3120.78        68.88 o
  11   8   0        348.38        380.42        33.70 o
  12   8   0       2857.68       2883.39        81.30 o
  13   8   0       1393.76       1408.35        55.44 o
  14   8   0        793.98        755.60        49.26 o
  15   8   0        899.34        888.83        50.92 o
   1   9   0        774.06        758.03        29.04 o
   2   9   0        290.34        257.70        18.73 o
   3   9   0       1368.29       1265.19        33.78 o
   4   9   0        274.41        238.05        17.45 o
   5   9   0         69.56         55.68        22.14 o
   6   9   0          2.47        -17.22        17.22 o
   7   9   0        156.34        133.23        24.61 o
   8   9   0       2277.56       2273.66        61.90 o
   9   9   0          0.92        -17.02        17.02 o
  10   9   0       2529.28       2650.97        66.77 o
  11   9   0         40.32         62.85        27.88 o
  12   9   0       2091.22       2132.12        66.59 o
  13   9   0         26.45         50.11        37.11 o
   0  10   0       1626.99       1459.86        88.31 o
   1  10   0          0.60        -14.49        14.49 o
   2  10   0       1284.43       1253.91        36.27 o
   3  10   0        265.26        211.31        19.33 o
   4  10   0       1957.42       2063.79        53.59 o
   5  10   0         37.08         37.46        22.69 o
   6  10   0        889.09        941.16        45.32 o
   7  10   0        446.73        386.71        34.40 o
   8  10   0        674.66        633.38        38.82 o
   9  10   0        234.23        181.61        34.10 o
  10  10   0        470.67        406.10        63.17 o
   1  11   0       3169.56       2978.89        60.72 o
   2  11   0         10.86         19.31        15.49 o
   3  11   0       5627.73       5722.10       113.81 o
   4  11   0        132.27        195.82        29.40 o
   5  11   0       4182.09       4475.69        98.54 o
   6  11   0         10.21         55.37        34.35 o
 -19   0   1       1109.73       1012.93       113.45 o
 -17   0   1       3459.31       3584.87       103.82 o
 -15   0   1       4234.15       4348.90        86.37 o
 -13   0   1       6726.06       6581.61       117.85 o
 -11   0   1       6024.35       5998.04       114.81 o
  -9   0   1       1618.62       1565.20        24.58 o
  -7   0   1       6303.14       6412.19       126.84 o
  -5   0   1       6495.82       7036.63        79.63 o
  -3   0   1        401.22        516.99         8.57 o
   3   0   1      19972.97      19864.94       191.46 o
   7   0   1       1136.15       1285.03        26.18 o
   9   0   1      13518.64      13963.53       154.13 o
  11   0   1      26614.68      26240.37       282.85 o
  13   0   1      15423.49      15333.35       193.52 o
  15   0   1       4260.92       4202.30        83.97 o
  17   0   1       2794.63       2862.71        92.82 o
  19   0   1       1447.88       1429.67        74.13 o
 -20   1   1       1364.68       1457.62        53.69 o
 -19   1   1          1.58         14.11        23.76 o
 -18   1   1       1360.55       1365.02        47.12 o
 -17   1   1        239.31        247.27        23.64 o
 -16   1   1       4695.11       4772.91        74.87 o
 -15   1   1        336.78        325.42        20.92 o
 -14   1   1       1144.10       1165.43        38.15 o
 -13   1   1       5086.88       5083.29        59.75 o
 -12   1   1       7464.72       7340.96        71.71 o
 -11   1   1      11649.41      11552.32       105.28 o
 -10   1   1       5581.64       5573.62        51.99 o
  -9   1   1        855.69        757.57        13.70 o
  -8   1   1       9200.77       9354.65        79.35 o
  -7   1   1       6536.84       6579.46        54.92 o
  -6   1   1         10.56          3.48         3.79 o
  -5   1   1       6313.43       6351.89        44.16 o
  -3   1   1      76332.12      74045.20       522.01 o
  -2   1   1       2753.39       2699.87        25.61 o
   1   1   1      32124.02      23510.91       981.64 o
   2   1   1       3109.89       3035.32        38.83 o
   3   1   1      42043.89      42549.24       279.41 o
   4   1   1       3636.64       3825.55        28.06 o
   5   1   1       5759.74       5839.71        41.72 o
   6   1   1       1054.25       1058.90        11.73 o
   7   1   1       7005.98       7381.07        57.47 o
   8   1   1       7173.45       7420.44        64.76 o
   9   1   1        709.29        598.49        16.78 o
  10   1   1       8400.31       8657.21        80.68 o
  11   1   1       3960.61       3791.45        41.89 o
  12   1   1       2990.12       2980.14        29.78 o
  13   1   1       1323.56       1285.09        26.23 o
  14   1   1          6.34         22.08        12.20 o
  15   1   1        383.99        408.50        20.26 o
  16   1   1       1553.61       1565.89        39.33 o
  17   1   1        301.34        278.34        21.93 o
  18   1   1       1274.81       1209.31        43.81 o
  19   1   1         12.80        -18.86        18.86 o
  20   1   1       1475.07       1525.30        52.96 o
 -20   2   1        149.42        156.74        35.17 o
 -19   2   1         25.51        126.42        25.07 o
 -18   2   1       1799.63       1850.86        54.00 o
 -17   2   1         12.69         37.15        18.02 o
 -16   2   1       3305.90       3286.89        58.63 o
 -15   2   1        209.45        234.96        21.30 o
 -14   2   1       1919.19       1750.97        41.88 o
 -13   2   1       1147.30       1071.63        37.38 o
 -12   2   1       6634.32       6432.35        64.50 o
 -11   2   1        163.16        160.85         9.59 o
 -10   2   1       4381.17       4131.69        43.53 o
  -9   2   1       1170.19       1251.33        16.32 o
  -8   2   1      15281.35      15138.37       122.98 o
  -7   2   1        102.78        133.83         5.30 o
  -6   2   1      32877.65      33426.27       226.95 o
  -5   2   1       2475.57       2846.27        23.20 o
  -4   2   1      20361.60      20168.18       139.62 o
  -3   2   1       4786.61       4756.46        40.70 o
  -2   2   1      11145.02      11109.24        79.74 o
  -1   2   1      20156.99      20044.34       155.85 o
   0   2   1         32.87         47.28         4.25 o
   1   2   1       1163.04       1204.49        10.61 o
   2   2   1      18884.01      18768.09       123.36 o
   3   2   1       2519.27       2847.32        20.96 o
   4   2   1      30746.37      30160.38       197.38 o
   5   2   1       5738.58       6164.83        43.99 o
   6   2   1      31297.03      32237.40       216.78 o
   7   2   1        429.25        501.86         9.51 o
   8   2   1      26689.44      26917.03       193.84 o
   9   2   1          0.18          6.36         4.84 o
  10   2   1       7656.26       7411.05        65.80 o
  11   2   1        193.18        191.36        11.16 o
  12   2   1       5173.41       5295.87        51.01 o
  13   2   1        452.49        423.39        19.59 o
  14   2   1       1604.02       1505.19        36.59 o
  15   2   1        827.42        784.85        28.82 o
  16   2   1       3890.63       3729.19        64.48 o
  17   2   1          8.85         74.37        18.98 o
  18   2   1        420.83        455.48        27.67 o
  19   2   1        298.65        381.57        38.52 o
  20   2   1         71.11         61.31        26.05 o
 -20   3   1       1152.61       1041.17        47.29 o
 -19   3   1        914.46        916.33        42.72 o
 -18   3   1       1880.38       1945.83        48.68 o
 -17   3   1        272.17        304.04        24.88 o
 -16   3   1       2650.67       2657.63        76.89 o
 -15   3   1       1152.97       1084.09        54.29 o
 -14   3   1       5762.51       5799.29        85.52 o
 -13   3   1        279.52        227.78        18.14 o
 -12   3   1       3413.92       3541.60        44.28 o
 -11   3   1       3841.03       3843.46        50.97 o
 -10   3   1       1100.25       1095.32        19.50 o
  -9   3   1       3683.59       3589.69        38.06 o
  -8   3   1         69.13         49.97         5.28 o
  -7   3   1      12473.75      12682.24       103.95 o
  -6   3   1       2368.73       2434.73        21.72 o
  -5   3   1       5629.45       5505.49        43.37 o
  -4   3   1       1298.57       1371.54        13.99 o
  -3   3   1       7351.77       7313.82        52.39 o
  -2   3   1       5465.74       5584.80        46.95 o
  -1   3   1       9425.64       9871.71        81.83 o
   0   3   1       5444.04       5555.25        42.31 o
   1   3   1       1960.57       1830.67        17.59 o
   2   3   1        279.66        301.19         6.91 o
   3   3   1        453.86        344.78         7.74 o
   4   3   1        478.04        593.42         8.05 o
   5   3   1       3248.58       3166.22        28.64 o
   6   3   1       1313.88       1232.10        15.82 o
   7   3   1       4009.40       3886.08        46.84 o
   8   3   1       3170.83       3309.10        37.90 o
   9   3   1       4253.66       4180.94        46.61 o
  10   3   1       3606.43       3592.69        38.99 o
  11   3   1       1680.79       1669.59        23.82 o
  12   3   1       3539.51       3555.65        40.60 o
  13   3   1         52.46         45.61        14.48 o
  14   3   1       4825.41       4795.17        95.59 o
  15   3   1       1788.98       1705.45        41.53 o
  16   3   1       3113.68       2944.44        73.22 o
  17   3   1        462.99        460.84        27.70 o
  18   3   1       1497.28       1608.28        44.11 o
  19   3   1        104.68         91.81        25.54 o
  20   3   1       1642.90       1637.23        56.04 o
 -19   4   1       2031.09       2105.02        52.44 o
 -18   4   1         69.17         66.91        19.60 o
 -17   4   1       4094.61       4214.87        74.73 o
 -16   4   1        610.34        612.36        29.33 o
 -15   4   1       4769.84       4655.71        73.77 o
 -14   4   1        480.53        426.63        24.12 o
 -13   4   1        956.72        941.01        29.46 o
 -12   4   1       2099.85       2024.29        33.26 o
 -11   4   1       1112.79       1112.01        18.46 o
 -10   4   1        507.76        472.20        14.88 o
  -9   4   1        971.41        944.71        12.75 o
  -8   4   1       3634.06       3722.15        39.15 o
  -7   4   1       2150.92       1994.84        22.38 o
  -6   4   1       1467.69       1387.60        19.48 o
  -5   4   1        998.05        888.56        17.45 o
  -4   4   1       1585.10       1532.46        18.65 o
  -3   4   1        105.27         98.87         5.56 o
  -2   4   1        337.24        286.32         7.39 o
  -1   4   1        842.49        933.44        13.36 o
   0   4   1        131.99        173.01         6.19 o
   1   4   1       4604.29       4900.02        40.55 o
   2   4   1       4015.25       4005.20        41.10 o
   3   4   1        895.07        852.50        12.72 o
   4   4   1        480.51        603.32        18.99 o
   5   4   1        359.28        258.27         6.91 o
   6   4   1        451.36        440.10         9.38 o
   7   4   1       3666.60       3735.57        35.92 o
   8   4   1       1056.82       1072.55        16.61 o
   9   4   1       1575.12       1621.84        22.16 o
  10   4   1        514.94        500.35        12.88 o
  11   4   1       2535.61       2478.85        33.66 o
  12   4   1       1738.85       1641.62        30.23 o
  13   4   1       4228.92       4349.66        66.71 o
  14   4   1        465.57        456.25        23.44 o
  15   4   1       7043.60       6967.99       107.92 o
  16   4   1        140.32        102.33        18.58 o
  17   4   1       3939.28       3951.01        69.04 o
  18   4   1         66.74         31.36        18.93 o
  19   4   1       2744.50       2896.76        61.68 o
 -18   5   1        211.61        230.28        27.97 o
 -17   5   1       1647.75       1717.37        52.07 o
 -16   5   1       2527.98       2663.81        62.47 o
 -15   5   1        534.64        578.50        28.25 o
 -14   5   1        920.77        959.93        50.61 o
 -13   5   1       1180.78       1173.96        32.79 o
 -12   5   1          5.83          3.99        10.61 o
 -11   5   1       1295.50       1237.75        26.28 o
 -10   5   1         10.93         -9.16        10.38 o
  -9   5   1      11528.07      11338.93       111.96 o
  -8   5   1         57.78         73.58         9.65 o
  -7   5   1      12437.51      12345.60       119.13 o
  -6   5   1        869.04        813.46        16.38 o
  -5   5   1      11534.49      11714.73       109.68 o
  -4   5   1        127.71        116.36         6.24 o
  -3   5   1       8720.34       8545.22        77.06 o
  -2   5   1         22.09         27.29         5.22 o
  -1   5   1       9848.87       9729.55        81.19 o
   0   5   1          8.69          9.57         3.94 o
   1   5   1      18452.08      18497.15       148.19 o
   2   5   1        742.94        844.05        16.24 o
   3   5   1      19108.51      19136.48       188.51 o
   4   5   1          1.28         -1.67         6.82 o
   5   5   1      13038.65      12710.36       111.83 o
   6   5   1       1332.22       1321.12        18.98 o
   7   5   1       8541.57       8586.42        79.53 o
   8   5   1        802.47        800.93        13.22 o
   9   5   1       2815.67       2703.86        30.99 o
  10   5   1         85.21         70.38         9.01 o
  11   5   1        939.30        928.28        23.04 o
  12   5   1        932.78        893.16        29.12 o
  13   5   1       2550.77       2581.27        49.12 o
  14   5   1       2464.27       2532.01        49.41 o
  15   5   1        633.85        644.07        28.81 o
  16   5   1       1358.02       1412.35        42.16 o
  17   5   1        408.46        453.86        32.67 o
  18   5   1        582.05        734.47        39.64 o
 -17   6   1        243.77        260.09        28.81 o
 -16   6   1        563.64        573.93        58.24 o
 -15   6   1         46.56         61.35        20.10 o
 -14   6   1       2139.32       2212.72        55.39 o
 -13   6   1        308.51        344.47        25.54 o
 -12   6   1       1947.92       1939.95        46.92 o
 -11   6   1       2627.63       2547.66        41.35 o
 -10   6   1       5252.56       5217.77        61.48 o
  -9   6   1       2388.00       2281.39        33.12 o
  -8   6   1       4141.28       4147.38        48.93 o
  -7   6   1         73.69         49.32        10.81 o
  -6   6   1       5545.43       5569.09        66.61 o
  -5   6   1        454.23        423.49        11.84 o
  -4   6   1      21775.30      21822.08       186.91 o
  -3   6   1        268.50        289.21        11.50 o
  -2   6   1      22531.71      22388.63       204.11 o
  -1   6   1          0.88         14.06         7.00 o
   0   6   1      13413.41      13586.00       105.84 o
   1   6   1         69.17         53.38         6.45 o
   2   6   1       4906.61       4748.31        50.50 o
   3   6   1        241.32        251.08        13.93 o
   4   6   1       8192.34       8133.73        86.95 o
   5   6   1       3224.49       3263.33        38.64 o
   6   6   1      10992.94      10916.48        98.64 o
   7   6   1       1311.99       1351.75        20.02 o
   8   6   1       6217.47       6089.71        60.35 o
   9   6   1       1244.62       1204.23        20.50 o
  10   6   1       5055.54       5072.76        63.54 o
  11   6   1       1489.86       1361.92        29.22 o
  12   6   1        753.05        754.06        26.01 o
  13   6   1        154.27        152.35        21.03 o
  14   6   1        531.88        582.80        31.48 o
  15   6   1        597.40        583.06        32.66 o
  16   6   1          6.04          7.29        20.15 o
  17   6   1       1156.34       1300.34       102.51 o
 -16   7   1       3512.49       3593.69        91.77 o
 -15   7   1        224.96        230.98        52.01 o
 -14   7   1       5332.98       5467.30       100.11 o
 -13   7   1        972.12        968.54        36.56 o
 -12   7   1       2023.39       2126.25        56.85 o
 -11   7   1        840.66        802.52        27.48 o
 -10   7   1       2003.57       1999.38        37.19 o
  -9   7   1       1541.67       1495.39        31.63 o
  -8   7   1        122.61        100.38        13.52 o
  -7   7   1        830.87        805.54        22.92 o
  -6   7   1       1989.16       1896.94        40.40 o
  -5   7   1        272.70        266.09        10.12 o
  -4   7   1        891.61        855.66        18.06 o
  -3   7   1       1129.86       1140.09        20.51 o
  -2   7   1        457.53        445.33        14.07 o
  -1   7   1       1885.23       1814.61        26.36 o
   0   7   1        450.36        418.54        14.19 o
   1   7   1        438.38        377.89        15.99 o
   2   7   1        124.00         94.16         9.33 o
   3   7   1       1030.82       1021.38        19.94 o
   4   7   1        487.71        449.04        14.95 o
   5   7   1       1232.06       1192.88        22.34 o
   6   7   1       2769.78       2760.93        34.36 o
   7   7   1          4.07          6.54         8.35 o
   8   7   1        864.29        867.00        27.58 o
   9   7   1        342.22        354.21        19.26 o
  10   7   1       5115.68       5016.70        72.55 o
  11   7   1        609.82        560.52        24.41 o
  12   7   1       2415.94       2633.95        57.05 o
  13   7   1        657.73        613.72        39.65 o
  14   7   1       2968.33       3105.16        80.85 o
  15   7   1        214.80        142.77        30.61 o
  16   7   1       2126.24       2271.10       119.23 o
 -15   8   1       1521.56       1587.01       107.00 o
 -14   8   1        184.11        177.55        30.85 o
 -13   8   1       1540.38       1631.28        59.29 o
 -12   8   1       1401.47       1423.94        55.57 o
 -11   8   1       2048.53       2014.63        45.04 o
 -10   8   1       1078.01       1120.92        30.63 o
  -9   8   1       2233.24       2198.03        40.42 o
  -8   8   1        980.37       1002.20        27.73 o
  -7   8   1       1309.84       1228.29        28.89 o
  -6   8   1       1545.05       1469.22        38.88 o
  -5   8   1       1143.55       1067.19        23.65 o
  -4   8   1        552.33        505.46        18.41 o
  -3   8   1        221.21        184.81        13.27 o
  -2   8   1       2394.39       2381.39        38.94 o
  -1   8   1        544.24        498.52        26.80 o
   0   8   1       3934.74       3955.85        75.73 o
   1   8   1        333.30        316.36        18.75 o
   2   8   1       1198.96       1189.91        26.23 o
   3   8   1        147.47        136.11        12.48 o
   4   8   1        940.72        876.09        23.35 o
   5   8   1        843.44        818.38        22.76 o
   6   8   1       2578.19       2460.32        36.68 o
   7   8   1       1291.38       1264.41        23.77 o
   8   8   1       4736.91       4899.95        71.21 o
   9   8   1       2267.18       2235.55        51.18 o
  10   8   1       2631.61       2564.72        56.34 o
  11   8   1       3082.90       3163.44        64.56 o
  12   8   1        864.13        882.29        55.42 o
  13   8   1       1983.55       1984.85        79.13 o
  14   8   1          1.45         21.18        25.53 o
  15   8   1        962.47        826.38        83.80 o
 -13   9   1       2616.66       2559.79        75.54 o
 -12   9   1        150.83        131.34        28.81 o
 -11   9   1       3145.77       3258.91        81.37 o
 -10   9   1        194.41        187.52        28.44 o
  -9   9   1       3323.71       3301.04        66.34 o
  -8   9   1         39.63         60.18        23.84 o
  -7   9   1       4481.90       4504.22        77.78 o
  -6   9   1         50.46         37.70        19.99 o
  -5   9   1       4416.08       4360.19        88.45 o
  -4   9   1         39.70         35.45        15.63 o
  -3   9   1       2071.96       2062.53        68.11 o
  -2   9   1          4.58         -7.36        12.36 o
  -1   9   1       5119.56       5028.56        79.48 o
   0   9   1        695.49        634.80        26.91 o
   1   9   1       3318.46       3361.71        59.92 o
   2   9   1        309.00        265.66        19.79 o
   3   9   1       3465.62       3429.02        60.25 o
   4   9   1        102.74        121.23        14.78 o
   5   9   1       4262.67       4211.22        68.81 o
   6   9   1        186.74        198.61        25.51 o
   7   9   1       3404.47       3342.51        76.77 o
   8   9   1        251.42        295.10        29.06 o
   9   9   1       2073.55       2105.66        58.32 o
  10   9   1        260.02        219.52        32.13 o
  11   9   1       1453.73       1308.45        64.44 o
  12   9   1          2.65         -0.84        25.72 o
  13   9   1       1980.38       1906.97        92.32 o
 -10  10   1        485.72        604.64        73.48 o
  -9  10   1        304.33        302.88        48.29 o
  -8  10   1       1556.12       1671.52        57.80 o
  -7  10   1        876.22        828.64        43.58 o
  -6  10   1       3776.55       3918.51        87.40 o
  -5  10   1        185.68        170.99        46.00 o
  -4  10   1       1200.18       1104.80        67.75 o
  -3  10   1        136.82         98.72        16.18 o
  -2  10   1       2794.00       2777.73        54.71 o
  -1  10   1        293.26        298.22        25.69 o
   0  10   1       5407.57       5316.13        85.31 o
   1  10   1          2.64         11.96        15.18 o
   2  10   1       3477.09       3486.81        65.27 o
   3  10   1        240.48        209.14        21.85 o
   4  10   1       2074.52       2053.77        45.94 o
   5  10   1        847.91        812.64        52.37 o
   6  10   1       1264.40       1197.00        48.90 o
   7  10   1        302.09        269.26        55.26 o
   8  10   1       1400.82       1381.70        61.99 o
   9  10   1        309.22        244.41        37.34 o
  10  10   1        421.34        360.98        61.88 o
  -6  11   1         13.44         14.72        25.64 o
  -5  11   1         91.60        178.28        39.42 o
  -4  11   1         73.53         95.37        26.70 o
  -3  11   1        358.51        358.49        48.64 o
  -2  11   1         23.60        -22.22        22.22 o
  -1  11   1         37.53         10.69        23.52 o
   0  11   1         19.03         -6.02        16.28 o
   1  11   1         33.71         44.29        19.35 o
   2  11   1          7.84         -2.11        16.16 o
   3  11   1         18.76         62.74        29.68 o
   4  11   1       1159.44       1260.47        52.86 o
   5  11   1         49.36         59.12        38.33 o
   6  11   1        606.44        700.73        42.91 o
 -20   0   2         11.51        -28.57        33.69 o
 -18   0   2        314.93        336.75        39.95 o
 -16   0   2        560.60        528.56        86.38 o
 -14   0   2       8463.82       8389.92       139.40 o
 -12   0   2       4755.28       4649.30        72.33 o
 -10   0   2      11777.29      12411.19       158.60 o
  -8   0   2      16187.21      16006.04       196.79 o
  -6   0   2       7607.95       7519.12       113.19 o
  -4   0   2      43788.70      43635.16       457.71 o
  -2   0   2      32268.02      33182.07       556.51 o
   2   0   2      31381.17      29767.96      1190.31 o
   4   0   2       9687.74       9743.55        97.82 o
   6   0   2      11538.53      11926.19       123.19 o
   8   0   2      10325.57      10056.76       128.65 o
  10   0   2       3407.81       3280.49        65.13 o
  12   0   2       2003.03       1996.40        37.35 o
  14   0   2       1672.00       1598.47        47.22 o
  16   0   2       1702.65       1664.03       100.20 o
  18   0   2        422.85        414.04        41.90 o
  20   0   2         83.18         67.14        33.04 o
 -20   1   2       1750.47       1911.80        64.57 o
 -19   1   2        103.26        128.54        37.29 o
 -18   1   2       3335.83       3400.13        72.27 o
 -17   1   2        301.15        282.70        27.85 o
 -16   1   2        895.18        847.76        29.52 o
 -15   1   2       2369.96       2247.65        55.88 o
 -14   1   2        502.83        441.60        19.26 o
 -13   1   2       4859.35       4756.60        57.06 o
 -12   1   2        878.05        859.23        16.70 o
 -11   1   2       2757.10       2667.14        31.81 o
 -10   1   2       5133.96       5112.22        48.45 o
  -9   1   2       8538.31       8540.20        76.08 o
  -8   1   2      12116.08      12537.51       128.84 o
  -7   1   2       9174.21       9074.40        69.67 o
  -6   1   2       3355.98       3577.07        29.63 o
  -5   1   2       9483.67       9451.62        68.88 o
  -4   1   2      10292.54      10967.39        78.84 o
  -3   1   2      71432.16      68801.38       734.95 o
  -2   1   2       5043.55       4813.85        85.49 o
  -1   1   2      16718.89      17093.63       180.78 o
   0   1   2        410.06        278.23        19.44 o
   1   1   2      42700.18      38646.30      1198.48 o
   2   1   2       2588.38       2694.57        20.54 o
   3   1   2       2930.96       2926.07        25.44 o
   4   1   2       4487.38       4652.04        35.12 o
   5   1   2       7635.82       7295.94        53.41 o
   6   1   2        255.34        244.65         6.83 o
   7   1   2       5702.01       5614.04        45.33 o
   8   1   2         29.27         20.34         5.16 o
   9   1   2       1708.66       1788.63        22.23 o
  10   1   2       1829.82       1687.67        23.69 o
  11   1   2       1427.18       1361.51        27.52 o
  12   1   2       7884.43       7678.03        75.10 o
  13   1   2       1431.17       1415.64        31.65 o
  14   1   2       4190.92       4318.34        59.57 o
  15   1   2        338.08        295.41        17.91 o
  16   1   2       4179.79       4212.22        84.87 o
  17   1   2        161.68        174.10        19.23 o
  18   1   2       3332.68       3319.11        94.16 o
  19   1   2         95.62         68.23        23.60 o
  20   1   2       1614.90       1648.40        54.46 o
 -20   2   2        365.78        313.17        42.24 o
 -19   2   2       6602.30       6631.62       142.00 o
 -18   2   2        327.05        312.64        28.90 o
 -17   2   2       2729.15       2843.89        68.60 o
 -16   2   2         59.30         56.91        20.90 o
 -15   2   2       2456.83       2431.05        48.57 o
 -14   2   2         77.65         51.25        16.92 o
 -13   2   2       3856.33       3819.04        53.23 o
 -12   2   2        349.78        332.85        12.51 o
 -11   2   2       4915.11       4719.49        49.42 o
 -10   2   2        368.60        310.26        11.17 o
  -9   2   2       4890.60       4952.48        46.13 o
  -8   2   2       2260.49       2333.57        25.11 o
  -7   2   2        187.81        220.17         7.69 o
  -6   2   2        112.57        112.08         4.44 o
  -5   2   2         64.20         76.31         3.24 o
  -4   2   2        156.15        141.10         5.72 o
  -3   2   2       1760.47       1833.34        19.77 o
  -2   2   2       2085.78       2163.72        20.37 o
  -1   2   2       1362.39       1404.79        12.94 o
   0   2   2       1105.80       1232.76        11.22 o
   1   2   2       4453.30       4818.29        33.91 o
   2   2   2        386.79        345.31         7.33 o
   3   2   2       3726.00       3915.24        28.72 o
   4   2   2       3506.94       4030.47        28.85 o
   5   2   2      16321.05      16303.50       105.05 o
   6   2   2       2140.44       2405.97        20.65 o
   7   2   2      12928.40      13034.68        96.79 o
   8   2   2         19.37         22.23         5.70 o
   9   2   2       9282.79       9079.99        78.06 o
  10   2   2       1278.28       1367.35        19.26 o
  11   2   2       4909.58       4888.86        50.91 o
  12   2   2        810.74        797.83        17.23 o
  13   2   2       6244.02       6078.85        67.09 o
  14   2   2       1419.25       1324.99        30.03 o
  15   2   2       2506.03       2500.02        48.31 o
  16   2   2        359.00        325.71        23.60 o
  17   2   2       7335.65       7446.47       105.60 o
  18   2   2          9.12         12.12        18.06 o
  19   2   2       4213.55       4408.03        91.18 o
  20   2   2         52.72         42.28        25.65 o
 -20   3   2       1537.03       1590.61        55.87 o
 -19   3   2       1204.20       1239.66        47.59 o
 -18   3   2       1070.74       1137.26        40.75 o
 -17   3   2       1690.52       1735.06        45.13 o
 -16   3   2        391.05        397.31        24.34 o
 -15   3   2       5694.91       5553.71        82.78 o
 -14   3   2       1356.07       1367.23        36.03 o
 -13   3   2       4081.87       3987.24        62.50 o
 -12   3   2        777.16        720.73        24.14 o
 -11   3   2       7528.70       7462.72        85.61 o
 -10   3   2        523.84        486.83        14.92 o
  -9   3   2       5230.08       5145.51        51.18 o
  -8   3   2         29.30         26.08         4.75 o
  -7   3   2       3056.95       2862.44        24.84 o
  -6   3   2        631.92        600.10        10.89 o
  -5   3   2      20520.90      20875.22       165.41 o
  -4   3   2       4157.54       4421.04        39.57 o
  -3   3   2      16038.78      16122.43       139.91 o
  -2   3   2        343.87        340.44         7.22 o
  -1   3   2      18366.60      18032.90       151.30 o
   0   3   2         19.75          6.13         3.07 o
   1   3   2      12243.64      11955.05        80.02 o
   2   3   2        570.53        595.00         8.38 o
   3   3   2      16569.12      16428.14       101.70 o
   4   3   2       1023.75        988.77        11.11 o
   5   3   2      26081.71      26773.31       213.32 o
   6   3   2       1934.53       1866.91        22.10 o
   7   3   2       7018.28       6966.55        68.46 o
   8   3   2       2154.51       2088.92        22.62 o
   9   3   2       8308.90       8342.83        77.33 o
  10   3   2       1599.32       1511.85        22.32 o
  11   3   2       3718.08       3728.86        41.34 o
  12   3   2       1438.32       1420.68        23.33 o
  13   3   2       2238.79       2277.12        36.69 o
  14   3   2        934.28       1000.06        38.38 o
  15   3   2       2944.90       2935.33        81.85 o
  16   3   2       1050.11       1147.90        41.56 o
  17   3   2         22.20         14.17        17.90 o
  18   3   2       3128.44       3190.22        71.24 o
  19   3   2        129.14        137.46        23.22 o
  20   3   2        958.45        971.79        46.08 o
 -19   4   2         50.93         88.89        22.21 o
 -18   4   2       1045.82       1102.13        39.56 o
 -17   4   2       1628.23       1576.96        43.28 o
 -16   4   2       1194.12       1210.40        37.81 o
 -15   4   2         14.63         32.07        16.72 o
 -14   4   2       2522.80       2503.49        48.26 o
 -13   4   2        381.49        303.98        20.01 o
 -12   4   2       2336.04       2348.64        66.62 o
 -11   4   2         54.96         22.48        11.37 o
 -10   4   2       5208.27       5174.46        48.47 o
  -9   4   2        831.69        826.14        26.38 o
  -8   4   2       7322.48       7258.74        68.83 o
  -7   4   2        487.37        499.89        12.42 o
  -6   4   2      20326.91      20031.88       224.33 o
  -5   4   2        278.64        288.73         9.17 o
  -4   4   2      25500.67      26218.99       208.21 o
  -3   4   2          8.58         12.09         3.96 o
  -2   4   2      10690.31      10282.92        95.80 o
  -1   4   2       1015.57       1129.86        20.28 o
   0   4   2       6756.23       6261.42        53.35 o
   1   4   2         11.46         13.50         3.80 o
   2   4   2      10865.07      10411.25        90.96 o
   3   4   2       2126.21       2330.86        27.32 o
   4   4   2      15829.38      15654.31       126.76 o
   5   4   2        219.65        248.93         7.84 o
   6   4   2      15566.72      15404.33       126.19 o
   7   4   2       3222.30       3332.80        35.65 o
   8   4   2       7433.28       7273.88        68.95 o
   9   4   2        399.59        448.58        17.13 o
  10   4   2       3632.61       3621.02        43.39 o
  11   4   2       1107.16       1133.14        21.97 o
  12   4   2       3259.44       3187.26        45.87 o
  13   4   2        223.89        207.80        17.69 o
  14   4   2       2454.15       2448.17        47.87 o
  15   4   2        826.21        884.04        31.28 o
  16   4   2        409.95        357.75        24.78 o
  17   4   2          1.30         67.33        18.93 o
  18   4   2        291.81        303.52        25.27 o
  19   4   2         60.21        116.09        22.92 o
 -18   5   2       1983.05       1964.65        58.58 o
 -17   5   2         57.82         63.12        21.17 o
 -16   5   2       1887.16       1895.84        52.83 o
 -15   5   2        469.88        443.12        26.38 o
 -14   5   2       2526.53       2448.86        49.76 o
 -13   5   2        680.88        731.69        28.12 o
 -12   5   2       2306.50       2184.36        43.13 o
 -11   5   2         62.36         34.29         9.37 o
 -10   5   2        762.40        726.78        19.11 o
  -9   5   2         37.86         44.78         9.59 o
  -8   5   2       2816.91       2828.69        36.70 o
  -7   5   2       1142.19       1064.26        26.28 o
  -6   5   2        716.91        809.46        16.73 o
  -5   5   2       2881.47       2788.18        41.81 o
  -4   5   2         56.37         59.13         4.35 o
  -3   5   2        979.55        959.81        20.48 o
  -2   5   2        277.39        243.79         8.07 o
  -1   5   2        232.54        166.97         9.11 o
   0   5   2        497.87        489.23        11.01 o
   1   5   2       1723.56       1738.06        20.59 o
   2   5   2        840.84        759.29        18.34 o
   3   5   2       5685.97       5645.84        61.64 o
   4   5   2       4637.99       4857.95        50.93 o
   5   5   2       3327.04       3364.19        31.27 o
   6   5   2       3438.44       3413.07        34.23 o
   7   5   2       4980.28       4900.00        48.56 o
   8   5   2       3943.43       4070.67        42.38 o
   9   5   2        991.20       1010.25        17.30 o
  10   5   2        414.11        413.66        14.20 o
  11   5   2       1079.66       1126.04        25.22 o
  12   5   2       1294.76       1230.16        27.41 o
  13   5   2       2006.50       1990.09        42.52 o
  14   5   2       3343.03       3333.77        58.42 o
  15   5   2         50.02         47.20        17.19 o
  16   5   2       4462.90       4554.84        84.05 o
  17   5   2          1.85         14.92        20.14 o
  18   5   2       3607.46       3578.67        78.29 o
 -17   6   2       2703.24       2678.19        65.43 o
 -16   6   2        433.72        484.15        39.81 o
 -15   6   2       2542.56       2553.73        59.89 o
 -14   6   2        414.14        385.71        28.73 o
 -13   6   2       3770.47       3654.16        70.11 o
 -12   6   2         22.03         51.96        15.62 o
 -11   6   2       1514.19       1612.62        35.77 o
 -10   6   2       1021.68       1030.03        26.69 o
  -9   6   2       2083.34       2026.25        30.68 o
  -8   6   2       1619.31       1593.31        25.91 o
  -7   6   2       4983.73       4890.68        65.52 o
  -6   6   2       2498.00       2427.36        40.75 o
  -5   6   2         24.42          7.48        10.39 o
  -4   6   2        901.05        883.77        15.88 o
  -3   6   2         16.34          3.13         6.95 o
  -2   6   2       2430.19       2429.83        30.59 o
  -1   6   2        130.13        151.06         8.07 o
   0   6   2       3737.92       3684.02        33.55 o
   1   6   2        744.39        702.48        11.43 o
   2   6   2       2340.35       2366.94        29.94 o
   3   6   2         81.88         84.82         8.07 o
   4   6   2       1617.31       1557.51        28.94 o
   5   6   2        979.78        999.53        21.81 o
   6   6   2        314.33        342.98        13.46 o
   7   6   2       6514.54       6516.60        63.80 o
   8   6   2          3.40         13.64         7.14 o
   9   6   2       5939.60       5889.68        63.71 o
  10   6   2       2830.09       2718.14        41.17 o
  11   6   2       2947.02       2959.54        44.68 o
  12   6   2         48.64         14.31        13.36 o
  13   6   2       1400.46       1344.65        41.56 o
  14   6   2        537.61        538.07        30.89 o
  15   6   2       2219.61       2170.87        56.05 o
  16   6   2        119.29        102.54        29.21 o
  17   6   2       2403.84       2635.17        78.11 o
 -16   7   2        122.08        107.64        44.52 o
 -15   7   2       2668.40       2851.34        65.82 o
 -14   7   2         49.60         27.96        19.21 o
 -13   7   2       2786.73       2823.27        61.85 o
 -12   7   2        261.02        296.76        22.07 o
 -11   7   2       3840.56       3780.52        55.31 o
 -10   7   2        161.00        173.89        20.35 o
  -9   7   2       2972.59       2968.71        46.04 o
  -8   7   2        270.23        249.69        15.45 o
  -7   7   2       7009.86       6950.31        82.29 o
  -6   7   2         73.13         83.07        15.27 o
  -5   7   2      11083.01      10731.31       112.71 o
  -4   7   2       3626.33       3503.29        43.66 o
  -3   7   2       9901.12       9676.12        95.37 o
  -2   7   2        329.23        330.03        12.10 o
  -1   7   2      20231.45      19991.24       184.91 o
   0   7   2        319.37        279.76         9.78 o
   1   7   2      10033.65       9929.99        97.53 o
   2   7   2         34.42         21.27         9.13 o
   3   7   2       4963.83       4811.52        52.71 o
   4   7   2         42.44         37.89         8.11 o
   5   7   2       3049.84       3059.37        40.37 o
   6   7   2       1377.34       1350.10        25.15 o
   7   7   2       3747.34       3826.15        46.40 o
   8   7   2        997.29       1008.88        21.69 o
   9   7   2       6056.36       6124.56        82.60 o
  10   7   2        980.47       1033.02        36.08 o
  11   7   2       2883.82       2959.67        51.17 o
  12   7   2        179.55        221.70        27.48 o
  13   7   2        300.56        303.23        31.89 o
  14   7   2        413.56        527.04        39.09 o
  15   7   2        218.05        254.47        34.09 o
  16   7   2        201.61        181.30        30.82 o
 -15   8   2        876.57        955.30        87.67 o
 -14   8   2        892.90        903.27        49.79 o
 -13   8   2        499.61        582.55        52.31 o
 -12   8   2       3016.77       3013.80        57.18 o
 -11   8   2         62.87         46.94        17.52 o
 -10   8   2       3892.17       3987.40        58.48 o
  -9   8   2         67.52         35.03        13.65 o
  -8   8   2       5486.54       5419.47        70.92 o
  -7   8   2        138.69        133.02        14.91 o
  -6   8   2       7049.15       7182.06       105.82 o
  -5   8   2        678.99        646.54        17.03 o
  -4   8   2       1533.01       1488.48        31.66 o
  -3   8   2       1302.32       1297.90        27.80 o
  -2   8   2       4681.60       4560.45        62.03 o
  -1   8   2          3.21         15.81        12.18 o
   0   8   2       9279.67       9107.50       128.58 o
   1   8   2         79.33        105.92        14.82 o
   2   8   2       7077.26       7039.35       100.36 o
   3   8   2       1337.50       1269.40        29.57 o
   4   8   2       4415.22       4345.86        60.78 o
   5   8   2        169.33        163.58        13.28 o
   6   8   2       2325.54       2385.16        36.51 o
   7   8   2        211.80        195.09        12.08 o
   8   8   2       1846.01       1805.27        36.14 o
   9   8   2       1507.56       1457.57        42.35 o
  10   8   2       1571.24       1636.35        44.67 o
  11   8   2       1084.67       1149.91        47.28 o
  12   8   2        582.82        627.33        39.37 o
  13   8   2       1354.97       1440.20        92.72 o
  14   8   2        776.07        781.33        55.32 o
  15   8   2        884.72        921.78        87.67 o
 -13   9   2         30.01         83.80        45.12 o
 -12   9   2        573.98        572.70        40.76 o
 -11   9   2        106.02        155.95        27.73 o
 -10   9   2        838.56        799.47        33.39 o
  -9   9   2         54.85         70.57        17.65 o
  -8   9   2        556.21        512.88        29.77 o
  -7   9   2         58.82         72.04        18.85 o
  -6   9   2        450.26        432.32        44.87 o
  -5   9   2        344.26        382.73        30.98 o
  -4   9   2        242.65        227.29        16.18 o
  -3   9   2         63.16         54.75        13.80 o
  -2   9   2         88.32         73.17        15.08 o
  -1   9   2        799.42        791.18        28.10 o
   0   9   2        996.76        938.60        31.02 o
   1   9   2         63.08         51.42        14.75 o
   2   9   2       1142.66       1116.22        33.42 o
   3   9   2         26.68         16.55        13.61 o
   4   9   2       1030.01        920.55        33.32 o
   5   9   2          9.73         13.60        12.26 o
   6   9   2        198.69        232.72        16.88 o
   7   9   2        135.56        126.23        28.22 o
   8   9   2       1198.54       1122.35        65.10 o
   9   9   2         12.28         58.75        27.79 o
  10   9   2       2203.13       2033.22        83.90 o
  11   9   2         83.64        152.53        68.97 o
  12   9   2       1570.76       1478.40        87.59 o
  13   9   2         27.90         55.44        42.54 o
 -10  10   2       1004.08        878.12        60.62 o
  -9  10   2        463.77        429.21        36.20 o
  -8  10   2       1196.78       1205.94        50.92 o
  -7  10   2        315.61        322.54        31.48 o
  -6  10   2       1839.79       1993.94        60.24 o
  -5  10   2        102.40        119.11        25.43 o
  -4  10   2       1813.55       1803.29        56.96 o
  -3  10   2         19.17          1.21        12.78 o
  -2  10   2       1160.12       1210.31        36.11 o
  -1  10   2         56.62         53.37        15.99 o
   0  10   2       1235.46       1288.64        37.80 o
   1  10   2         13.21         -3.62        15.05 o
   2  10   2       1159.13       1124.71        35.09 o
   3  10   2          3.34        -14.34        14.34 o
   4  10   2       2055.33       2018.70        46.22 o
   5  10   2        312.98        373.33        32.90 o
   6  10   2        830.32        830.60        50.95 o
   7  10   2        277.25        199.23        33.58 o
   8  10   2        588.18        563.75        46.89 o
   9  10   2        742.22        733.98        50.95 o
  10  10   2        159.57        128.92        48.99 o
  -6  11   2         13.86         65.76        26.59 o
  -5  11   2       2491.61       2596.19        73.12 o
  -4  11   2         51.69         32.63        27.86 o
  -3  11   2       2980.14       2923.10        76.09 o
  -2  11   2         25.17         23.66        23.59 o
  -1  11   2       3315.28       3344.60        65.42 o
   0  11   2        131.46        138.09        19.85 o
   1  11   2       3127.81       3137.08        62.71 o
   2  11   2        105.16         92.77        18.55 o
   3  11   2       3647.63       3543.42        68.36 o
   4  11   2        213.51        207.48        28.56 o
   5  11   2       3269.63       3327.74        98.14 o
   6  11   2        180.14        169.44        41.25 o
 -19   0   3       2517.34       2398.59        90.12 o
 -17   0   3       4736.62       4548.03       117.50 o
 -15   0   3       7143.32       6746.96       119.25 o
 -13   0   3        885.38        823.34        29.79 o
 -11   0   3      14296.30      14365.79       183.23 o
  -9   0   3       7839.96       8442.97       111.56 o
  -7   0   3       4465.99       4092.65        57.33 o
  -5   0   3       2186.59       2304.74        34.59 o
  -3   0   3       3180.48       2877.20        39.30 o
  -1   0   3       1455.76       1567.67        45.12 o
   3   0   3       2275.03       2191.27        26.11 o
   5   0   3        389.21        348.65        10.37 o
   7   0   3       3864.18       3839.97        49.42 o
   9   0   3      13181.47      13497.81       170.37 o
  11   0   3       9005.60       8856.86       135.47 o
  13   0   3       5665.52       5635.24       101.02 o
  15   0   3       7524.59       7534.83       130.65 o
  17   0   3       5375.25       5325.25       133.27 o
  19   0   3       3351.91       3419.93       110.23 o
 -20   1   3       1147.60       1136.31        57.50 o
 -19   1   3        504.20        434.57        47.26 o
 -18   1   3       1510.45       1573.10        50.22 o
 -17   1   3        985.54        933.46        40.55 o
 -16   1   3       3354.65       3264.26        72.19 o
 -15   1   3        762.51        730.32        28.34 o
 -14   1   3        881.07        902.62        32.86 o
 -13   1   3       1975.72       1926.26        32.03 o
 -12   1   3       1879.22       1846.09        29.85 o
 -11   1   3       5470.65       5377.29        60.00 o
 -10   1   3       2950.22       3053.40        35.69 o
  -9   1   3      16367.07      16397.81       158.85 o
  -8   1   3        298.30        338.69         9.02 o
  -7   1   3      32727.55      33913.13       266.52 o
  -6   1   3       1599.30       1809.42        17.49 o
  -5   1   3       3977.99       3657.20        36.07 o
  -4   1   3        743.08        683.18        10.39 o
  -3   1   3       2851.58       2691.69        25.86 o
  -2   1   3       7883.62       7919.05        71.82 o
  -1   1   3       6114.33       5917.37       109.11 o
   0   1   3       4448.76       4663.26        54.27 o
   1   1   3      36574.92      35379.90       395.24 o
   2   1   3      17794.43      17877.12       122.78 o
   3   1   3      22809.99      23365.46       159.71 o
   4   1   3         26.22         23.93         3.80 o
   5   1   3      12571.14      12326.83        87.32 o
   6   1   3       1767.80       1578.21        17.28 o
   7   1   3      13952.08      13907.38       108.73 o
   8   1   3       4273.08       4321.31        41.72 o
   9   1   3       7183.40       6968.87        66.40 o
  10   1   3       8427.87       8405.14        79.14 o
  11   1   3       8369.33       8344.11        79.77 o
  12   1   3       1283.17       1324.11        22.80 o
  13   1   3        962.96        881.45        22.85 o
  14   1   3       1262.65       1257.76        29.57 o
  15   1   3        196.30        178.97        16.34 o
  16   1   3        948.94       1020.00        33.49 o
  17   1   3       1111.53       1056.85        35.75 o
  18   1   3        462.06        503.54        51.36 o
  19   1   3         89.81         87.57        23.65 o
  20   1   3       1822.43       1836.47        57.17 o
 -20   2   3        230.19        219.99        30.93 o
 -19   2   3        210.40        294.67        30.65 o
 -18   2   3       1911.43       1892.61        54.14 o
 -17   2   3          7.59        -18.05        19.47 o
 -16   2   3       2109.89       2117.01        47.29 o
 -15   2   3        498.31        414.41        23.58 o
 -14   2   3       3296.83       3167.01        55.14 o
 -13   2   3        378.42        333.64        26.48 o
 -12   2   3       7380.87       7301.50        71.69 o
 -11   2   3        733.15        726.14        18.55 o
 -10   2   3      12438.45      12245.36       103.17 o
  -9   2   3        205.04        171.83         7.58 o
  -8   2   3      16875.33      17124.70       150.99 o
  -7   2   3       5810.86       6364.91        55.43 o
  -6   2   3      12438.33      12542.21       107.21 o
  -5   2   3       8939.71       9648.46        78.91 o
  -4   2   3       5065.04       4864.80        60.16 o
  -3   2   3       6666.78       7326.14        59.72 o
  -2   2   3      20525.16      20928.22       155.58 o
  -1   2   3          9.75         -2.30         2.96 o
   0   2   3      36970.93      37943.77       258.85 o
   1   2   3       3358.27       3576.19        27.26 o
   2   2   3      71219.70      72359.21       692.45 o
   3   2   3        665.97        757.39         8.35 o
   4   2   3      18445.05      18132.49       120.49 o
   5   2   3         87.51         76.77         4.28 o
   6   2   3       8289.78       8600.22        65.79 o
   7   2   3        175.66        171.95         6.86 o
   8   2   3       1730.92       1712.57        21.17 o
   9   2   3        369.34        406.57        13.09 o
  10   2   3       3250.23       3218.47        40.29 o
  11   2   3       1502.80       1540.20        23.37 o
  12   2   3       5258.49       5152.76        54.65 o
  13   2   3       2451.91       2431.52        34.99 o
  14   2   3         47.41         49.66        12.60 o
  15   2   3        542.88        591.81        37.14 o
  16   2   3        495.05        496.79        27.12 o
  17   2   3        145.19        194.13        20.97 o
  18   2   3         28.18          2.28        18.52 o
  19   2   3          0.59         38.00        33.49 o
  20   2   3         53.09         15.00        24.88 o
 -20   3   3       3025.24       2980.93       200.47 o
 -19   3   3        827.24        895.22        75.18 o
 -18   3   3       1054.38       1052.84        36.99 o
 -17   3   3       2423.21       2340.25        54.31 o
 -16   3   3       2652.54       2689.81        56.41 o
 -15   3   3        467.99        460.00        27.74 o
 -14   3   3       1942.08       1884.25        40.68 o
 -13   3   3         59.85         75.81        15.45 o
 -12   3   3        528.25        518.84        24.42 o
 -11   3   3        974.37        987.36        26.07 o
 -10   3   3         29.14         10.91         6.52 o
  -9   3   3       2982.72       2932.39        35.93 o
  -8   3   3        128.96        131.37         8.35 o
  -7   3   3      12211.11      12762.10       104.43 o
  -6   3   3        505.35        481.40        10.61 o
  -5   3   3      11176.80      11527.71       101.71 o
  -4   3   3       2988.82       3124.29        31.90 o
  -3   3   3       6327.28       6403.32        51.17 o
  -2   3   3        693.92        713.33        10.69 o
  -1   3   3         65.15        116.26         3.83 o
   0   3   3       5128.95       5282.60        39.04 o
   1   3   3      11050.27      11008.86        74.35 o
   2   3   3       4619.18       5078.28        38.38 o
   3   3   3       3223.01       2988.57        23.57 o
   4   3   3        348.96        327.44         7.51 o
   5   3   3      12757.92      12910.85       100.76 o
   6   3   3       8565.04       8738.29        74.24 o
   7   3   3       1962.78       1939.28        21.79 o
   8   3   3       8091.69       8051.06        66.68 o
   9   3   3        580.55        503.96        13.24 o
  10   3   3       4371.50       4328.22        45.91 o
  11   3   3        635.86        616.05        15.60 o
  12   3   3       5951.17       5780.48        64.55 o
  13   3   3        874.85        804.75        21.83 o
  14   3   3       4551.57       4587.06        70.57 o
  15   3   3        232.64        258.64        21.49 o
  16   3   3       3770.46       3945.97        67.48 o
  17   3   3        210.42        209.10        21.88 o
  18   3   3       1865.94       2006.25        49.90 o
  19   3   3         19.03        -17.97        17.97 o
 -19   4   3       1459.70       1545.36        46.89 o
 -18   4   3         15.92         36.53        19.65 o
 -17   4   3       1827.10       1774.17        44.80 o
 -16   4   3        299.09        278.86        28.71 o
 -15   4   3       4152.33       4185.86        69.51 o
 -14   4   3        609.98        565.74        26.36 o
 -13   4   3       4375.59       4337.16        66.82 o
 -12   4   3        875.22        788.41        23.57 o
 -11   4   3       1684.65       1569.43        30.59 o
 -10   4   3        174.27        183.68        14.22 o
  -9   4   3       1049.40       1041.72        20.34 o
  -8   4   3       2052.44       2022.92        25.84 o
  -7   4   3        844.71        861.08        15.59 o
  -6   4   3        711.04        687.96        13.76 o
  -5   4   3        752.98        748.08        21.33 o
  -4   4   3        631.56        555.57        10.12 o
  -3   4   3       1865.05       1997.24        24.21 o
  -2   4   3       2966.41       2934.27        42.87 o
  -1   4   3         94.88        118.57         4.75 o
   0   4   3          2.61          0.92         3.68 o
   1   4   3        133.63        150.49         5.94 o
   2   4   3        839.52        762.88        11.69 o
   3   4   3       2208.49       2213.44        23.03 o
   4   4   3       2215.02       2413.55        23.41 o
   5   4   3       9311.09       9376.01        84.04 o
   6   4   3        129.63         88.57         6.58 o
   7   4   3       9489.57       9615.20        87.49 o
   8   4   3         16.33         11.49         5.35 o
   9   4   3       4985.33       4992.62        55.15 o
  10   4   3        304.50        276.35        11.32 o
  11   4   3       3524.52       3650.37        46.35 o
  12   4   3        124.87        101.93        11.46 o
  13   4   3       5593.91       5519.82        69.65 o
  14   4   3         15.92         -0.20        14.40 o
  15   4   3       8062.50       8277.13       196.13 o
  16   4   3         58.40         60.93        17.33 o
  17   4   3       4654.13       4838.01        79.54 o
  18   4   3          9.69        -12.64        17.66 o
  19   4   3       2968.39       2960.59        63.59 o
 -18   5   3        197.50        196.49        28.36 o
 -17   5   3        926.48        911.23        41.73 o
 -16   5   3        147.33        161.61        28.84 o
 -15   5   3       1277.54       1362.06        38.34 o
 -14   5   3       1216.53       1208.08        34.15 o
 -13   5   3       2849.09       2859.22        52.32 o
 -12   5   3         85.05         83.56        13.04 o
 -11   5   3       5526.16       5555.15        69.90 o
 -10   5   3        165.05        173.15        13.90 o
  -9   5   3       8127.01       8248.72        85.25 o
  -8   5   3       1123.85       1053.13        26.85 o
  -7   5   3      14263.18      14297.35       136.34 o
  -6   5   3         70.62         84.18         8.84 o
  -5   5   3      18596.17      18375.14       169.84 o
  -4   5   3       3845.57       3873.09        48.18 o
  -3   5   3      15476.32      15376.33       131.91 o
  -2   5   3         90.33        106.85         7.96 o
  -1   5   3      10785.25      10717.05       129.13 o
   0   5   3        581.87        582.65        11.25 o
   1   5   3       1921.52       1708.40        21.95 o
   2   5   3        111.73        123.93         6.61 o
   3   5   3      18525.08      18703.33       171.48 o
   4   5   3        872.48        766.86        13.32 o
   5   5   3       6251.94       6222.34        55.78 o
   6   5   3         13.04          5.03         3.30 o
   7   5   3      10088.93      10195.21        92.91 o
   8   5   3        456.38        473.46        12.67 o
   9   5   3       4754.64       4677.92        48.59 o
  10   5   3        743.46        815.41        19.06 o
  11   5   3       4242.24       4327.15        57.19 o
  12   5   3       1157.33       1150.99        26.62 o
  13   5   3       1866.94       1913.89        41.28 o
  14   5   3       3259.80       3204.42        57.00 o
  15   5   3       1055.86       1094.26        48.89 o
  16   5   3       1183.85       1258.87        38.70 o
  17   5   3          8.50        -17.83        20.63 o
  18   5   3        274.02        310.78        37.35 o
 -17   6   3        818.28        765.84        40.36 o
 -16   6   3       1736.13       1811.19        53.58 o
 -15   6   3        446.22        489.46        57.13 o
 -14   6   3       1931.23       1949.68        52.11 o
 -13   6   3        986.23        947.24        37.75 o
 -12   6   3       7161.27       6984.53        95.60 o
 -11   6   3       3022.62       2892.86        50.93 o
 -10   6   3       4638.84       4652.38        68.71 o
  -9   6   3         19.84         16.81         9.06 o
  -8   6   3       3614.04       3640.69        44.79 o
  -7   6   3        205.53        187.53        11.21 o
  -6   6   3       5952.61       5765.40        75.60 o
  -5   6   3        499.63        489.82        19.17 o
  -4   6   3      15174.80      14889.42       138.66 o
  -3   6   3         84.49        112.21         9.44 o
  -2   6   3      13003.15      13243.34       124.91 o
  -1   6   3       1079.72       1099.92        21.12 o
   0   6   3       8887.64       8794.91        79.79 o
   1   6   3        127.83        105.69         6.88 o
   2   6   3      10014.08       9869.38        88.78 o
   3   6   3         34.79         39.23         7.41 o
   4   6   3       7854.95       7841.31        84.68 o
   5   6   3       2153.99       2125.90        28.20 o
   6   6   3       3621.61       3572.25        41.34 o
   7   6   3        617.49        612.96        13.70 o
   8   6   3       4415.88       4447.05        50.61 o
   9   6   3         51.46         61.48        10.25 o
  10   6   3       3809.59       3717.16        50.88 o
  11   6   3        743.12        672.16        21.64 o
  12   6   3       1220.16       1224.90        32.25 o
  13   6   3        149.49        133.55        22.67 o
  14   6   3       1692.64       1571.16        60.56 o
  15   6   3        387.06        462.54        36.70 o
  16   6   3        334.82        279.09        35.31 o
  17   6   3        697.79        676.69        46.06 o
 -16   7   3       1227.42       1135.50        64.76 o
 -15   7   3         11.98         39.69        21.37 o
 -14   7   3        847.97        820.07        37.89 o
 -13   7   3        214.35        239.06        21.43 o
 -12   7   3       3583.36       3364.17        59.70 o
 -11   7   3       1348.83       1362.81        38.41 o
 -10   7   3       2769.30       2754.41        44.93 o
  -9   7   3        909.97        948.54        29.64 o
  -8   7   3        885.05        839.46        24.00 o
  -7   7   3        210.40        224.17        16.03 o
  -6   7   3        438.79        464.98        20.23 o
  -5   7   3        788.16        814.12        28.17 o
  -4   7   3        969.21        924.56        24.53 o
  -3   7   3        127.97        120.26         9.29 o
  -2   7   3        303.42        290.08        12.63 o
  -1   7   3        132.82        118.56         8.62 o
   0   7   3        242.03        242.80         9.86 o
   1   7   3       1842.58       1870.51        21.98 o
   2   7   3        879.45        844.24        17.76 o
   3   7   3       3044.19       3003.04        36.94 o
   4   7   3       3008.28       2993.06        37.23 o
   5   7   3         16.39          8.85        11.05 o
   6   7   3       2698.85       2559.08        45.90 o
   7   7   3        490.46        447.60        21.65 o
   8   7   3       3038.20       2982.30        48.50 o
   9   7   3          1.76         13.69        12.16 o
  10   7   3       6517.90       6374.16        86.65 o
  11   7   3          9.97         40.78        17.17 o
  12   7   3       5153.46       5381.06       108.91 o
  13   7   3         19.90          2.47        25.25 o
  14   7   3       1371.31       1413.53        54.53 o
  15   7   3        186.09        157.43        45.92 o
  16   7   3        965.09        884.45        72.03 o
 -14   8   3       1306.87       1341.03        57.79 o
 -13   8   3       1006.54       1017.03        54.71 o
 -12   8   3        659.77        694.56        31.09 o
 -11   8   3        268.81        229.10        21.01 o
 -10   8   3        784.98        822.70        30.75 o
  -9   8   3        423.27        386.98        27.67 o
  -8   8   3       1058.18       1031.01        27.83 o
  -7   8   3         12.79        -17.30        17.30 o
  -6   8   3       1114.92       1099.23        51.39 o
  -5   8   3        206.17        179.11        18.77 o
  -4   8   3        282.01        289.00        25.38 o
  -3   8   3        490.75        489.15        18.19 o
  -2   8   3       2181.83       2156.03        36.44 o
  -1   8   3          6.91          8.21        14.39 o
   0   8   3       2563.48       2448.58        47.03 o
   1   8   3       1502.99       1517.61        36.03 o
   2   8   3        909.35        916.49        30.15 o
   3   8   3       3328.78       3177.31        48.69 o
   4   8   3       1378.52       1359.07        29.91 o
   5   8   3       1840.22       1802.08        30.75 o
   6   8   3       3391.90       3342.72        56.11 o
   7   8   3        154.88        163.19        14.55 o
   8   8   3       2046.35       1935.37        46.52 o
   9   8   3        403.26        427.23        30.94 o
  10   8   3        177.45        179.02        21.92 o
  11   8   3       2081.78       2016.11        51.21 o
  12   8   3        346.41        320.93        32.31 o
  13   8   3       2012.46       2168.47        68.40 o
  14   8   3        134.64        134.56        30.55 o
 -12   9   3         22.07         34.85        21.66 o
 -11   9   3       2013.60       2071.67        56.03 o
 -10   9   3        388.45        420.04        32.50 o
  -9   9   3       4168.52       4298.77        63.19 o
  -8   9   3        688.43        648.99        27.84 o
  -7   9   3       4433.80       4393.24        77.48 o
  -6   9   3        240.22        264.32        41.32 o
  -5   9   3       5735.59       5743.29       107.79 o
  -4   9   3          0.59         -5.42        10.01 o
  -3   9   3       4845.56       4871.50        77.09 o
  -2   9   3         68.72         53.03        14.52 o
  -1   9   3       8496.02       8245.79       116.76 o
   0   9   3        233.89        244.42        19.72 o
   1   9   3       7197.61       7082.40       103.94 o
   2   9   3          0.52         -1.31        13.89 o
   3   9   3       3361.79       3379.82        60.73 o
   4   9   3         42.43         30.90        14.52 o
   5   9   3       5093.54       4994.86        89.26 o
   6   9   3         25.96         25.32        18.34 o
   7   9   3       3901.48       3899.10        74.74 o
   8   9   3        125.85        109.05        50.28 o
   9   9   3       1812.27       1730.68       128.92 o
  10   9   3         34.92         10.33        20.28 o
  11   9   3        273.56        248.43        49.63 o
  12   9   3        100.37        102.80        31.36 o
 -10  10   3       1585.07       1629.75        98.62 o
  -9  10   3          4.52         46.73        30.97 o
  -8  10   3       3149.34       3376.40       126.99 o
  -7  10   3        203.02        238.98        29.40 o
  -6  10   3       2792.88       2806.02        72.53 o
  -5  10   3        126.41        130.47        24.92 o
  -4  10   3       1819.26       1796.47        55.40 o
  -3  10   3         71.90         56.21        14.97 o
  -2  10   3        540.16        554.67        27.00 o
  -1  10   3         42.13         24.47        15.37 o
   0  10   3       2847.29       2866.40        72.57 o
   1  10   3        231.59        196.58        20.56 o
   2  10   3       1493.16       1468.17        40.38 o
   3  10   3        365.88        380.85        24.31 o
   4  10   3       3467.48       3594.26        73.10 o
   5  10   3        108.21        143.49        19.24 o
   6  10   3       2484.12       2495.97        81.07 o
   7  10   3         87.27        137.07        61.88 o
   8  10   3        932.44        910.61        55.52 o
   9  10   3        551.20        553.52        45.58 o
  10  10   3        808.47        793.60        53.28 o
  -5  11   3         25.74          8.10        26.05 o
  -4  11   3         43.59         36.96        25.76 o
  -3  11   3        245.52        280.70        32.56 o
  -2  11   3        175.34        186.30        29.33 o
  -1  11   3        434.80        410.72        25.94 o
   0  11   3         37.43         -1.32        24.00 o
   1  11   3        120.18        138.79        21.50 o
   2  11   3        284.31        296.23        29.10 o
   3  11   3         19.90         25.11        18.62 o
   4  11   3        341.65        368.80        39.94 o
   5  11   3         49.41         93.01        32.23 o
 -20   0   4        584.01        516.40        51.03 o
 -18   0   4       1880.27       1761.59        75.65 o
 -16   0   4       4077.97       4185.23       111.65 o
 -14   0   4      10973.10      10878.34       173.35 o
 -12   0   4      10939.16      10534.24       164.00 o
 -10   0   4      18535.18      17798.55       256.85 o
  -8   0   4      11830.62      11242.06       167.09 o
  -6   0   4      84234.51      84495.55      1284.34 o
  -4   0   4       2751.05       2698.65        38.81 o
  -2   0   4      56973.50      54343.46       746.55 o
   0   0   4      10230.24      10414.15       127.40 o
   2   0   4       3704.20       4279.79        45.44 o
   4   0   4      11879.61      12050.18       120.50 o
   6   0   4      14052.24      14194.91       142.59 o
   8   0   4      26138.70      26407.50       318.08 o
  10   0   4       3209.85       3206.56        53.41 o
  12   0   4       5609.19       5354.30        95.26 o
  14   0   4       1818.22       1832.39        49.72 o
  16   0   4       1639.03       1570.13        49.65 o
  18   0   4        558.80        479.27        46.25 o
  20   0   4          5.79         -3.82        34.32 o
 -20   1   4        804.98        713.57        41.19 o
 -19   1   4         52.54          8.40        23.66 o
 -18   1   4       1105.67        993.28        39.80 o
 -17   1   4        537.04        482.83        32.20 o
 -16   1   4        424.57        391.60        27.17 o
 -15   1   4       2131.81       2164.43        44.49 o
 -14   1   4       2294.33       2137.39        38.39 o
 -13   1   4       5521.86       5444.28        69.23 o
 -12   1   4       3008.92       3001.80        44.31 o
 -11   1   4       5662.40       5545.80        67.30 o
 -10   1   4        149.93        140.95        12.46 o
  -9   1   4       2381.27       2201.97        40.45 o
  -8   1   4       1255.76       1285.09        22.29 o
  -7   1   4       8926.87       8998.97        91.74 o
  -6   1   4       1979.40       2186.83        24.45 o
  -5   1   4       3911.34       3901.87        51.23 o
  -4   1   4       4374.98       4716.24        46.53 o
  -3   1   4       4068.69       3961.26        36.66 o
  -2   1   4        617.33        777.54        15.57 o
  -1   1   4     127757.10     124599.59      1161.30 o
   0   1   4      14245.39      14422.40       115.37 o
   1   1   4      21348.65      21694.79       185.78 o
   2   1   4       7961.30       8029.69        59.66 o
   3   1   4        523.18        493.89         9.72 o
   4   1   4      20194.32      20815.21       143.57 o
   5   1   4         56.61         20.59         4.05 o
   6   1   4        895.16        720.05        13.80 o
   7   1   4       1722.72       1655.86        20.34 o
   8   1   4      10340.50      10395.11        88.64 o
   9   1   4       7493.91       7654.38        83.97 o
  10   1   4       6693.99       6872.95        72.49 o
  11   1   4        379.13        332.91        14.69 o
  12   1   4       6214.47       6319.04        70.54 o
  13   1   4        486.08        476.69        23.30 o
  14   1   4       9752.31       9516.28       110.07 o
  15   1   4         89.69         79.97        13.54 o
  16   1   4       2079.82       2082.20        46.56 o
  17   1   4        721.85        699.42        30.65 o
  18   1   4       3927.18       3997.91        80.67 o
  19   1   4         13.58          2.03        20.84 o
  20   1   4       1303.02       1321.20        66.80 o
 -20   2   4        187.52        200.01        29.16 o
 -19   2   4       4311.40       4422.88        89.20 o
 -18   2   4        160.89        129.43        24.53 o
 -17   2   4       2710.79       2815.06        56.34 o
 -16   2   4          3.27          9.95        15.94 o
 -15   2   4       2205.53       2258.07        46.15 o
 -14   2   4         47.95         50.44        14.47 o
 -13   2   4       2554.79       2440.91        40.45 o
 -12   2   4        974.80        989.37        24.45 o
 -11   2   4       1210.54       1203.76        26.14 o
 -10   2   4        938.92        935.34        18.89 o
  -9   2   4        184.68        150.06         7.86 o
  -8   2   4       1938.50       2101.25        27.46 o
  -7   2   4       3336.78       3525.71        37.21 o
  -6   2   4        628.74        744.34        12.68 o
  -5   2   4         26.34          8.12         5.59 o
  -4   2   4      13659.02      14458.30       114.89 o
  -3   2   4       1358.70       1365.52        14.85 o
  -2   2   4       2736.85       2905.98        26.61 o
  -1   2   4       3805.84       4023.92        33.09 o
   0   2   4        901.67       1023.43        17.26 o
   1   2   4       2089.98       2357.34        22.96 o
   2   2   4        612.84        662.44        10.44 o
   3   2   4      19001.17      20032.72       138.15 o
   4   2   4       7427.23       8052.54        58.62 o
   5   2   4       3034.94       2982.20        25.35 o
   6   2   4       8611.68       9283.41        74.27 o
   8   2   4       1697.69       1727.66        23.01 o
   9   2   4       5526.64       5310.43        57.77 o
  10   2   4         78.83         83.21         9.41 o
  11   2   4       3684.66       3609.61        45.17 o
  12   2   4         74.08         58.29        11.15 o
  13   2   4      13204.36      13218.14       130.82 o
  14   2   4        129.50        119.14        13.19 o
  15   2   4       4242.39       4290.11        68.86 o
  16   2   4        300.11        264.94        23.27 o
  17   2   4       4448.13       4642.98        76.11 o
  18   2   4         47.30         21.01        18.83 o
  19   2   4       3223.31       3198.06        74.08 o
  20   2   4         51.81         61.29        26.28 o
 -19   3   4       1302.07       1429.70        96.95 o
 -18   3   4        823.90        984.30        62.59 o
 -17   3   4        403.63        388.09        42.16 o
 -16   3   4        336.76        339.45        22.76 o
 -15   3   4       2239.19       2305.92        65.28 o
 -14   3   4       1351.53       1268.35        35.10 o
 -13   3   4       1209.76       1178.07        31.89 o
 -12   3   4       2848.02       2813.74        42.52 o
 -11   3   4       3590.16       3578.20        49.29 o
 -10   3   4       2553.50       2362.76        36.08 o
  -9   3   4       4647.38       4429.78        45.03 o
  -8   3   4        174.96        196.26         7.21 o
  -7   3   4       5420.89       5336.53        54.52 o
  -6   3   4       1347.15       1411.08        24.05 o
  -5   3   4      21520.50      22554.64       268.77 o
  -4   3   4       6230.79       6925.06        62.32 o
  -3   3   4      14577.72      14990.74       116.52 o
  -2   3   4          0.56         16.11         4.21 o
  -1   3   4      15674.66      15800.20       119.16 o
   0   3   4      13087.53      14315.69        99.34 o
   1   3   4      14242.67      14166.12       103.06 o
   2   3   4          2.18          2.02         3.05 o
   3   3   4      38776.71      40704.68       289.85 o
   4   3   4      13989.94      15140.24       116.81 o
   5   3   4      21175.33      22016.24       167.90 o
   6   3   4      12502.87      12622.78        98.79 o
   7   3   4       3373.91       3465.30        32.62 o
   8   3   4       2004.64       1987.15        23.52 o
   9   3   4        150.20        151.41         9.25 o
  10   3   4       1932.56       2019.95        27.45 o
  11   3   4        144.46        159.46        10.32 o
  12   3   4        271.42        291.28        14.66 o
  13   3   4       1751.69       1759.87        32.62 o
  14   3   4       1627.51       1711.11        39.14 o
  15   3   4        794.29        733.91        30.07 o
  16   3   4       1938.17       2062.66        47.21 o
  17   3   4          0.80        -21.90        21.90 o
  18   3   4       3197.06       3272.14        64.63 o
  19   3   4         51.41         29.74        20.94 o
 -19   4   4        797.79        811.83        50.68 o
 -18   4   4       2540.83       2586.02        57.00 o
 -17   4   4        172.79        134.47        20.85 o
 -16   4   4       2165.04       2223.55        49.08 o
 -15   4   4          4.30          8.73        16.85 o
 -14   4   4       2952.39       2966.38        54.64 o
 -13   4   4        219.44        229.15        18.98 o
 -12   4   4       1673.84       1667.01        32.68 o
 -11   4   4         99.58        119.82        12.58 o
 -10   4   4       6439.43       6253.05        74.57 o
  -9   4   4       2714.40       2775.85        45.35 o
  -8   4   4      12598.03      12381.00       119.48 o
  -7   4   4        655.08        715.72        17.38 o
  -6   4   4      13593.31      13595.95       137.85 o
  -5   4   4        777.79        720.49        28.61 o
  -4   4   4      22200.98      22299.13       201.84 o
  -3   4   4         40.62         30.33         4.53 o
  -2   4   4      17879.53      17821.87       141.86 o
  -1   4   4         61.00         81.99         4.56 o
   0   4   4      24916.27      25271.36       231.88 o
   1   4   4       1190.92       1308.49        16.29 o
   2   4   4      15805.57      15868.95       135.97 o
   3   4   4        480.46        471.65         9.24 o
   4   4   4      15857.89      15926.42       123.21 o
   5   4   4         53.73         78.30         5.71 o
   6   4   4       6109.03       5810.16        52.51 o
   7   4   4        878.38        967.32        15.67 o
   8   4   4       7812.00       7927.82        70.38 o
   9   4   4        152.53        160.34         9.77 o
  10   4   4       6617.84       6414.70        64.01 o
  11   4   4        124.78        130.37        11.01 o
  12   4   4       2200.15       2251.98        37.43 o
  13   4   4        106.54        129.78        13.15 o
  14   4   4       1127.14       1115.70        32.77 o
  15   4   4        176.96        218.86        20.38 o
  16   4   4         22.61        -13.75        16.14 o
  17   4   4        238.48        321.78        27.79 o
  18   4   4        145.39        125.80        20.82 o
  19   4   4        558.33        645.86        40.32 o
 -18   5   4        609.18        614.86        37.17 o
 -17   5   4        217.24        193.71        27.11 o
 -16   5   4       1976.49       1987.91        53.82 o
 -15   5   4        309.86        277.55        22.91 o
 -14   5   4       3059.77       3129.41        56.66 o
 -13   5   4       2526.90       2468.27        43.10 o
 -12   5   4       1683.16       1698.62        33.89 o
 -11   5   4       1043.67       1094.51        26.99 o
 -10   5   4       2284.46       2293.23        38.00 o
  -9   5   4       2026.79       2001.48        33.70 o
  -8   5   4        149.11        156.98        12.64 o
  -7   5   4        243.52        219.40        12.61 o
  -6   5   4       1243.87       1339.58        22.11 o
  -5   5   4        569.83        532.17        13.01 o
  -4   5   4        107.53        106.14         5.97 o
  -3   5   4      10631.04      10776.08       102.27 o
  -2   5   4        486.91        452.99        10.66 o
  -1   5   4       3523.66       3512.81        38.42 o
   0   5   4          3.00          1.31         4.58 o
   1   5   4        238.34        188.41         6.96 o
   2   5   4       1807.80       1798.95        28.53 o
   3   5   4        218.99        186.26         7.26 o
   4   5   4       4169.82       4198.39        41.86 o
   5   5   4       2700.39       2656.64        27.95 o
   6   5   4       5860.11       5773.47        60.73 o
   7   5   4       3825.08       3811.13        40.99 o
   8   5   4       7652.93       7811.44        74.65 o
   9   5   4       3739.07       3494.53        42.68 o
  10   5   4       1546.72       1599.86        29.74 o
  11   5   4        570.97        529.77        19.79 o
  12   5   4       4954.55       5036.52        96.48 o
  13   5   4         46.75         62.80        15.02 o
  14   5   4       3045.80       3122.70        56.49 o
  15   5   4         63.96         81.30        18.09 o
  16   5   4       4726.08       4640.88        76.56 o
  17   5   4          2.03        -22.50        22.50 o
  18   5   4       3243.41       3358.59        89.88 o
 -17   6   4        625.26        624.99        57.69 o
 -16   6   4       1304.58       1309.71        47.85 o
 -15   6   4       1911.16       1944.98        52.67 o
 -14   6   4       1926.44       1833.86        67.72 o
 -13   6   4       1748.49       1771.25        42.12 o
 -12   6   4        886.05        957.53        31.54 o
 -11   6   4        610.25        576.07        25.55 o
 -10   6   4       1674.49       1728.05        38.22 o
  -9   6   4        989.07       1053.43        24.50 o
  -8   6   4       1834.47       1749.19        30.58 o
  -7   6   4        120.22        107.79         9.87 o
  -6   6   4       5471.64       5533.65        73.87 o
  -5   6   4       5219.23       4964.58        66.96 o
  -4   6   4       5166.82       5124.48        57.46 o
  -3   6   4        482.74        459.32        12.93 o
  -2   6   4        515.56        432.21        14.65 o
  -1   6   4       1000.34        987.36        18.65 o
   0   6   4       4508.53       4372.42        62.68 o
   1   6   4       2006.36       1919.77        23.94 o
   2   6   4        422.77        379.20        11.52 o
   3   6   4        724.27        699.28        14.79 o
   4   6   4        134.97        152.74         7.86 o
   5   6   4       1955.36       1950.28        41.26 o
   6   6   4         46.83         71.48         7.32 o
   7   6   4       8399.41       8353.49        78.74 o
   8   6   4        634.89        699.20        19.49 o
   9   6   4       2651.82       2684.82        39.81 o
  10   6   4       3077.32       3066.36        44.86 o
  11   6   4       7095.75       7022.05        84.12 o
  12   6   4       1753.78       1698.03        37.10 o
  13   6   4       3536.28       3421.69       115.20 o
  14   6   4        237.96        238.40        42.82 o
  15   6   4       3231.38       3363.96        84.54 o
  16   6   4          6.53        -25.24        25.24 o
  17   6   4       1463.62       1382.51        59.11 o
 -16   7   4        293.32        308.44        39.64 o
 -15   7   4       2261.75       2354.39        78.15 o
 -14   7   4        584.64        535.10        38.73 o
 -13   7   4       2599.11       2460.77        50.94 o
 -12   7   4        328.61        296.81        22.23 o
 -11   7   4       4317.05       4357.36        69.05 o
 -10   7   4          1.14         10.79        17.61 o
  -9   7   4       6905.62       6947.97        93.82 o
  -8   7   4        701.84        609.29        24.73 o
  -7   7   4       2227.00       2225.03        37.72 o
  -6   7   4         52.27         23.99        13.35 o
  -5   7   4       6034.93       6051.56        79.88 o
  -4   7   4         26.13         33.00         5.94 o
  -3   7   4       6852.27       6695.10        74.44 o
  -2   7   4       1292.42       1286.08        22.04 o
  -1   7   4       6970.64       7016.32        72.82 o
   0   7   4        253.42        224.24        10.48 o
   1   7   4      11613.36      11692.84       105.07 o
   2   7   4         64.06         50.55         6.68 o
   3   7   4       4150.79       4138.86        43.33 o
   4   7   4         62.84         51.16        14.50 o
   5   7   4       3925.84       3797.90        59.07 o
   6   7   4        691.42        671.19        22.72 o
   7   7   4       3028.44       2887.26        50.50 o
   8   7   4         72.32         60.73        17.53 o
   9   7   4       2991.73       3170.71        61.10 o
  10   7   4        121.02        118.89        18.29 o
  11   7   4       3494.87       3327.32        64.43 o
  12   7   4        133.06        166.44        20.60 o
  13   7   4        463.48        484.08        37.60 o
  14   7   4         86.35        111.07        36.82 o
  15   7   4       1289.94       1329.86        55.97 o
  16   7   4        238.31        253.52        41.52 o
 -14   8   4       1250.49       1386.98        87.27 o
 -13   8   4          2.73         -8.66        16.92 o
 -12   8   4       3025.23       3137.67        59.65 o
 -11   8   4         86.88         95.62        28.38 o
 -10   8   4       2681.54       2747.85        52.74 o
  -9   8   4        752.27        732.06        30.36 o
  -8   8   4       4919.96       4971.95        73.95 o
  -7   8   4        851.03        824.26        25.49 o
  -6   8   4       1612.62       1684.95        37.29 o
  -5   8   4        184.36        165.37        18.73 o
  -4   8   4      11361.92      11022.15       129.75 o
  -3   8   4          5.15          4.75         9.14 o
  -2   8   4       6761.35       6728.29        85.38 o
  -1   8   4        349.98        362.41        16.30 o
   0   8   4       6395.18       6258.99        91.39 o
   1   8   4        242.40        243.27        18.18 o
   2   8   4       3709.23       3752.24        63.20 o
   3   8   4        223.41        172.50        19.18 o
   4   8   4       1757.53       1799.25        37.61 o
   5   8   4         74.94         67.77        12.76 o
   6   8   4       3342.18       3308.38        56.72 o
   7   8   4        818.65        814.57        32.56 o
   8   8   4       1059.94       1120.86        67.33 o
   9   8   4       1353.26       1264.48        44.79 o
  10   8   4       1599.39       1561.62        72.72 o
  11   8   4        557.01        568.90        30.78 o
  12   8   4          2.55        -21.61        21.61 o
  13   8   4        255.37        257.88        33.07 o
  14   8   4          5.14         43.49        24.97 o
 -12   9   4        464.35        470.52        33.03 o
 -11   9   4        336.34        389.23        29.88 o
 -10   9   4        115.36        111.00        19.98 o
  -9   9   4        718.19        768.08        31.03 o
  -8   9   4          3.83          6.97        14.70 o
  -7   9   4       1065.58       1115.58        44.05 o
  -6   9   4        183.44        178.30        25.64 o
  -5   9   4          0.50          8.76        21.64 o
  -4   9   4        567.42        493.59        32.92 o
  -3   9   4         11.99         13.17        14.14 o
  -2   9   4         37.43         32.38        14.33 o
  -1   9   4        134.02        150.00        16.06 o
   0   9   4       1078.32       1007.97        32.46 o
   1   9   4         81.18         93.88        19.54 o
   2   9   4       2260.04       2146.68        52.40 o
   3   9   4         29.33         45.07        16.38 o
   4   9   4        501.89        457.85        26.24 o
   5   9   4          4.77         -4.93        14.14 o
   6   9   4        819.19        840.24        32.48 o
   7   9   4        230.89        286.53        21.00 o
   8   9   4        865.74        855.33        50.59 o
   9   9   4         32.35         30.57        26.88 o
  10   9   4       2702.76       2828.83        88.20 o
  11   9   4         79.34        120.94        31.20 o
  12   9   4       3840.59       3817.13       185.00 o
  -9  10   4       1087.57       1085.60        81.86 o
  -8  10   4        997.14       1056.77        57.84 o
  -7  10   4          0.38         31.13        42.54 o
  -6  10   4       1969.99       2123.61        79.67 o
  -5  10   4        100.55        117.34        35.45 o
  -4  10   4       2805.85       2999.08        91.34 o
  -3  10   4         10.72        -11.19        25.52 o
  -2  10   4       2721.59       2501.67        57.87 o
  -1  10   4         52.89         33.69        17.30 o
   0  10   4       1692.58       1735.16        61.96 o
   1  10   4        471.71        375.62        29.67 o
   2  10   4       1245.18       1253.23        42.24 o
   3  10   4       1359.91       1340.88        50.77 o
   4  10   4       1598.55       1687.02        47.57 o
   5  10   4       1625.78       1583.24        45.47 o
   6  10   4       1392.48       1462.64        63.23 o
   7  10   4       1208.54       1193.13        58.26 o
   8  10   4        692.66        715.31        50.11 o
   9  10   4       1004.96       1012.64       107.65 o
  -5  11   4       2800.93       2990.06        97.22 o
  -4  11   4        292.60        290.23        39.95 o
  -3  11   4       1340.61       1330.44        65.63 o
  -2  11   4       1362.94       1292.94        79.93 o
  -1  11   4       1032.94       1049.16        41.62 o
   0  11   4        261.01        259.02        24.73 o
   1  11   4       4315.04       4253.02        85.80 o
   2  11   4         72.12         69.61        21.58 o
   3  11   4       4922.44       4940.06        94.51 o
   4  11   4        101.56        103.42        46.41 o
   5  11   4       3579.63       3804.01       105.85 o
 -19   0   5       3703.98       3307.39       104.64 o
 -17   0   5       5021.47       4967.72       145.68 o
 -15   0   5       1612.08       1681.30        50.23 o
 -13   0   5         60.23         63.76        17.49 o
 -11   0   5       1099.48       1092.26        34.90 o
  -9   0   5       6306.14       6217.10        92.40 o
  -7   0   5       1142.45       1265.72        25.74 o
  -5   0   5       9359.47       9928.15       129.95 o
  -3   0   5      29324.00      30833.84       645.09 o
  -1   0   5        142.99        243.46        13.40 o
   1   0   5        550.27        677.34        16.36 o
   3   0   5       1631.89       1463.19        20.49 o
   5   0   5      16913.22      17648.52       174.68 o
   7   0   5      13783.90      14060.04       155.78 o
   9   0   5       8772.67       8883.06       118.16 o
  11   0   5      18923.25      18524.46       269.97 o
  13   0   5        290.70        251.62        24.01 o
  15   0   5       4378.30       4349.30        87.67 o
  17   0   5       4031.19       3797.31       107.79 o
  19   0   5       4820.00       4740.82       128.45 o
 -20   1   5        843.41        739.82        41.79 o
 -19   1   5        195.35        155.89        26.95 o
 -18   1   5       4749.31       4688.93        93.60 o
 -17   1   5       1804.45       1743.01        50.35 o
 -16   1   5        854.73        848.13        39.43 o
 -15   1   5        921.55        836.25        29.02 o
 -14   1   5        910.47        809.79        23.73 o
 -13   1   5       8262.54       7802.92        91.70 o
 -12   1   5          5.80         -9.67         9.67 o
 -11   1   5       3889.91       3737.88        50.70 o
 -10   1   5        278.83        284.29        15.02 o
  -9   1   5       9227.32       8852.38       101.60 o
  -8   1   5        197.01        163.38         9.32 o
  -7   1   5       6480.12       6248.02        73.06 o
  -6   1   5          0.22         -4.72         4.72 o
  -5   1   5       6823.13       6825.96        98.94 o
  -4   1   5         35.27         38.23         6.25 o
  -3   1   5       5096.76       5165.18        65.92 o
  -2   1   5        372.69        363.65         8.75 o
  -1   1   5       1914.32       2016.92        21.64 o
   0   1   5        306.67        324.70         8.68 o
   1   1   5      15084.14      15722.80       134.96 o
   2   1   5       5547.19       5652.14        46.32 o
   3   1   5       2308.24       2394.52        20.53 o
   4   1   5          4.03         15.55         4.50 o
   5   1   5       8283.04       8569.67        63.00 o
   6   1   5       1964.51       1893.47        19.60 o
   7   1   5      10667.77      11084.92        93.36 o
   8   1   5        152.00        183.62         9.35 o
   9   1   5       9582.12       9581.45        95.40 o
  10   1   5      10394.16      10217.46       102.32 o
  11   1   5        496.70        506.82        18.96 o
  12   1   5       4223.43       4173.92        56.18 o
  13   1   5         27.41         10.90        11.53 o
  14   1   5       2036.93       2007.59        38.03 o
  15   1   5        837.18        780.46        26.47 o
  16   1   5       2403.53       2435.25        49.93 o
  17   1   5        557.93        522.77        31.91 o
  18   1   5       1339.09       1381.86        48.71 o
  19   1   5         14.03        -20.04        20.04 o
  20   1   5       3672.11       3963.59       108.11 o
 -20   2   5        686.08        707.76        58.24 o
 -19   2   5          3.12         14.98        22.14 o
 -18   2   5       2145.21       2206.25        56.97 o
 -17   2   5         64.58         49.65        20.44 o
 -16   2   5       1315.94       1254.19        36.90 o
 -15   2   5        688.55        574.20        26.18 o
 -14   2   5       2858.98       2790.62        50.52 o
 -13   2   5       1481.91       1385.85        33.88 o
 -12   2   5      14405.16      13875.12       148.02 o
 -11   2   5        650.47        634.09        16.92 o
 -10   2   5      13418.20      13539.53       139.34 o
  -9   2   5          0.06          3.51         7.31 o
  -8   2   5      17848.48      18101.48       182.37 o
  -7   2   5       4811.31       5217.06        56.83 o
  -6   2   5      14827.15      15086.81       185.82 o
  -5   2   5      11118.04      12062.11       137.46 o
  -4   2   5      49761.05      51239.28       568.02 o
  -3   2   5       1365.35       1455.83        18.47 o
  -2   2   5      53932.90      53988.25       522.98 o
  -1   2   5      10223.36      10611.01        85.88 o
   0   2   5      23728.83      23839.88       200.35 o
   1   2   5       2146.15       2196.70        23.74 o
   2   2   5      36652.58      37515.12       296.50 o
   3   2   5        708.48        747.83         9.46 o
   4   2   5      13775.52      14087.17        99.32 o
   5   2   5        264.26        209.47         6.45 o
   6   2   5      18208.56      18698.16       151.54 o
   7   2   5        321.54        288.00        12.41 o
   8   2   5       7865.74       7790.25        75.12 o
   9   2   5        995.67        966.13        19.61 o
  10   2   5       3147.05       3239.13        41.14 o
  11   2   5        936.86        940.82        21.89 o
  12   2   5         15.25         11.32        10.52 o
  13   2   5       1152.62       1118.32        28.01 o
  14   2   5        191.33        181.12        15.99 o
  15   2   5        373.66        393.38        22.89 o
  16   2   5        131.88        153.19        20.10 o
  17   2   5         68.25         94.30        19.88 o
  18   2   5        216.09        231.86        23.82 o
  19   2   5          1.16         40.50        24.50 o
  20   2   5          7.59         -3.71        24.64 o
 -19   3   5        473.84        600.45        37.38 o
 -18   3   5       1861.26       1970.16        62.15 o
 -17   3   5       1572.46       1529.31        42.99 o
 -16   3   5       4913.26       4865.33        82.62 o
 -15   3   5         12.45         16.89        16.40 o
 -14   3   5       2832.72       2785.04        52.05 o
 -13   3   5       1176.36       1138.08        31.50 o
 -12   3   5        837.26        761.12        23.90 o
 -11   3   5       4506.69       4485.91        58.42 o
 -10   3   5        728.42        681.64        16.60 o
  -9   3   5       2607.06       2677.65        33.69 o
  -8   3   5        227.50        242.93        10.48 o
  -7   3   5       3448.42       3457.68        38.80 o
  -6   3   5       8707.86       8950.60       105.50 o
  -5   3   5        582.92        531.63        10.03 o
  -4   3   5        392.42        371.09        10.58 o
  -3   3   5       9298.97       9850.93        80.66 o
  -2   3   5        541.05        540.26         9.11 o
  -1   3   5      11105.85      11654.97        89.55 o
   0   3   5       8350.30       8883.84        66.45 o
   1   3   5      10658.83      11265.10        92.18 o
   2   3   5       9102.11       9613.37        77.36 o
   3   3   5      18303.07      19190.40       165.09 o
   4   3   5       2505.95       2439.98        24.03 o
   5   3   5       3922.89       3974.70        37.64 o
   6   3   5      14202.06      14874.30       115.68 o
   7   3   5          3.76         13.00         6.19 o
   8   3   5       5416.42       5592.03        51.95 o
   9   3   5        990.14        951.83        16.93 o
  10   3   5       3662.68       3719.70        42.00 o
  11   3   5       1542.50       1507.22        24.48 o
  12   3   5       3082.91       3192.89        42.33 o
  13   3   5       2719.27       2558.74        40.87 o
  14   3   5       6012.45       6100.46        87.39 o
  15   3   5         50.92         19.63        15.96 o
  16   3   5       5768.81       5968.55        89.71 o
  17   3   5        394.29        352.51        25.95 o
  18   3   5       1980.89       2065.14        50.25 o
  19   3   5        418.19        431.51        30.52 o
 -19   4   5        559.22        625.62        63.43 o
 -18   4   5        781.88        884.65        46.82 o
 -17   4   5        927.69        918.34        36.81 o
 -16   4   5         18.85          4.70        15.90 o
 -15   4   5       2252.64       2327.96        48.95 o
 -14   4   5         41.76         71.97        16.69 o
 -13   4   5       5137.94       5165.06        68.32 o
 -12   4   5         72.77         61.52        12.29 o
 -11   4   5       3514.40       3499.28        49.72 o
 -10   4   5       2729.15       2730.20        36.15 o
  -9   4   5         43.97         27.30         8.80 o
  -8   4   5       4181.97       4280.36        52.48 o
  -7   4   5         96.40        137.93        11.67 o
  -6   4   5         26.45         29.89         9.24 o
  -5   4   5        717.60        664.29        22.91 o
  -4   4   5       1509.38       1606.25        22.49 o
  -3   4   5        256.73        329.60         8.41 o
  -2   4   5         25.27         42.17         4.82 o
  -1   4   5        117.13        101.03         6.96 o
   0   4   5      18235.54      19499.18       166.21 o
   1   4   5       3872.27       4010.74        39.22 o
   2   4   5       7401.83       7582.78        69.35 o
   3   4   5          6.52         13.51         3.00 o
   4   4   5       3649.61       3790.86        35.99 o
   5   4   5       8240.32       8235.07        71.23 o
   6   4   5       2135.73       2363.74        26.15 o
   7   4   5      15271.33      15909.67       131.59 o
   8   4   5        232.79        285.82        15.62 o
   9   4   5      11156.20      11250.64       103.22 o
  10   4   5        154.71        149.58        10.07 o
  11   4   5       5676.20       5761.21        64.73 o
  12   4   5        359.04        381.97        17.17 o
  13   4   5       6186.14       6169.13        76.86 o
  14   4   5         28.62         23.54        14.62 o
  15   4   5       5847.12       5832.13        86.82 o
  16   4   5         26.83        -10.50        16.57 o
  17   4   5       1841.81       1905.69        48.26 o
  18   4   5        101.68         79.10        24.22 o
  19   4   5       2165.69       2125.70        62.15 o
 -18   5   5        429.20        442.86        34.24 o
 -17   5   5       1581.03       1437.34        49.77 o
 -16   5   5        644.35        680.30        40.75 o
 -15   5   5       4462.59       4533.53        84.43 o
 -14   5   5         36.73         33.66        13.56 o
 -13   5   5       5144.78       5348.74        71.06 o
 -12   5   5         75.79         45.94        13.49 o
 -11   5   5       8856.54       8646.59       105.88 o
 -10   5   5        195.53        171.12        14.10 o
  -9   5   5       7771.71       7919.06        90.82 o
  -8   5   5       4127.08       4134.43        53.84 o
  -7   5   5       3804.33       3664.34        52.06 o
  -6   5   5       1518.07       1456.07        28.93 o
  -5   5   5       7044.05       6726.20        91.01 o
  -4   5   5       2168.84       2305.77        31.99 o
  -3   5   5      14496.37      14183.80       131.88 o
  -2   5   5          6.38         11.66         4.85 o
  -1   5   5      15315.74      15631.71       161.73 o
   0   5   5       8990.54       9618.62        86.01 o
   1   5   5       6569.91       6341.71        59.24 o
   2   5   5         37.41         38.77         5.29 o
   3   5   5       2848.39       2478.65        25.32 o
   4   5   5         79.16        136.45         5.78 o
   5   5   5       1345.57       1291.51        18.52 o
   6   5   5        265.04        256.52        10.48 o
   7   5   5       4662.96       4624.18        44.88 o
   8   5   5       5173.94       5106.50        49.43 o
   9   5   5        985.34       1038.33        19.37 o
  10   5   5       3830.34       3898.92        52.61 o
  11   5   5       3911.04       3880.43        53.38 o
  12   5   5       2329.16       2398.49        40.06 o
  13   5   5       2099.08       2015.40        37.76 o
  14   5   5       1149.55       1073.40        34.12 o
  15   5   5         15.29          7.81        18.28 o
  16   5   5         24.20         42.99        22.07 o
  17   5   5        123.87        112.11        29.77 o
  18   5   5        519.21        610.66        46.62 o
 -17   6   5          3.90         10.35        23.45 o
 -16   6   5       2687.22       2705.03        66.46 o
 -15   6   5        366.45        384.98        29.59 o
 -14   6   5       3950.98       4071.02        70.42 o
 -13   6   5        588.38        524.56        32.37 o
 -12   6   5       3648.76       3759.61        62.15 o
 -11   6   5       1284.63       1173.24        33.23 o
 -10   6   5       5187.24       5125.96        74.18 o
  -9   6   5        442.81        406.68        17.34 o
  -8   6   5       3553.76       3665.86        49.68 o
  -7   6   5       1068.99       1050.67        22.45 o
  -6   6   5       7753.74       8002.60        94.31 o
  -5   6   5         41.05         24.53        15.31 o
  -4   6   5       6574.54       6394.99        75.30 o
  -3   6   5       1059.71       1079.50        24.74 o
  -2   6   5       6282.09       6234.27        76.37 o
  -1   6   5        201.61        213.44         9.11 o
   0   6   5       5455.50       5496.03        56.18 o
   1   6   5          1.38          6.24         5.97 o
   2   6   5       5434.90       5380.85        52.26 o
   3   6   5         28.05         19.09         6.18 o
   4   6   5       7986.16       7926.18        72.71 o
   5   6   5        699.77        658.06        12.94 o
   6   6   5       3482.37       3335.04        36.12 o
   7   6   5        341.49        354.51        13.69 o
   8   6   5       4685.81       4747.98        59.06 o
   9   6   5       2669.64       2578.55        39.26 o
  10   6   5        944.83       1024.67        26.02 o
  11   6   5       1722.40       1751.99        43.43 o
  12   6   5       3250.19       3135.91        61.65 o
  13   6   5        598.21        661.69        40.07 o
  14   6   5        507.58        444.23        41.80 o
  15   6   5        351.58        368.93        35.79 o
  16   6   5        379.56        346.64        37.28 o
  17   6   5         79.16        109.42        29.54 o
 -16   7   5       1696.68       1754.54        56.23 o
 -15   7   5       1281.62       1314.38        47.60 o
 -14   7   5        268.87        286.75        24.04 o
 -13   7   5          3.12          6.12        19.69 o
 -12   7   5       1260.84       1236.09        37.01 o
 -11   7   5        534.71        530.88        44.85 o
 -10   7   5        725.30        722.69        28.27 o
  -9   7   5        159.92        173.36        17.68 o
  -8   7   5         86.75         68.65        17.76 o
  -7   7   5       1210.40       1216.82        34.80 o
  -6   7   5          0.70        -22.70        22.70 o
  -5   7   5       4144.67       4256.46        69.20 o
  -4   7   5        108.27        115.72         7.21 o
  -3   7   5       1736.09       1668.78        37.40 o
  -2   7   5        225.04        231.22        30.19 o
  -1   7   5       1615.24       1611.70        27.24 o
   0   7   5        633.07        591.80        14.37 o
   1   7   5        718.80        777.04        26.75 o
   2   7   5        990.35        968.08        32.64 o
   3   7   5       1968.91       2079.43        57.14 o
   4   7   5       4328.28       4410.28        65.22 o
   5   7   5        155.44        149.22        20.65 o
   6   7   5       1285.07       1341.23        30.01 o
   7   7   5        484.31        445.40        57.28 o
   8   7   5       4052.82       3971.53        78.81 o
   9   7   5          2.72          5.70        17.80 o
  10   7   5       4169.72       3947.69        71.69 o
  11   7   5          0.61         14.54        17.47 o
  12   7   5       2911.01       3059.41        63.69 o
  13   7   5          0.15        -21.76        21.76 o
  14   7   5       1840.39       1796.79        74.06 o
  15   7   5         12.44         42.03        27.82 o
  16   7   5       1715.28       1732.11        82.21 o
 -14   8   5        529.97        550.45        31.20 o
 -13   8   5         43.02         -1.72        18.74 o
 -12   8   5        410.94        433.03        26.53 o
 -11   8   5        243.91        205.78        21.00 o
 -10   8   5          7.26         -2.88        15.16 o
  -9   8   5        501.59        519.84        25.60 o
  -8   8   5       3877.09       4052.80        64.69 o
  -7   8   5        350.79        337.49        25.12 o
  -6   8   5       5955.05       5823.09        91.13 o
  -5   8   5          6.27          1.84        16.73 o
  -4   8   5       1509.41       1534.12        31.84 o
  -3   8   5        662.94        690.16        31.39 o
  -2   8   5       1805.55       1833.31        37.27 o
  -1   8   5       1870.57       1826.27        37.06 o
   0   8   5       1523.95       1447.23        39.11 o
   1   8   5       1158.14       1191.06        38.02 o
   2   8   5       3625.76       3624.19        70.07 o
   3   8   5       1067.15       1054.20        30.41 o
   4   8   5       3730.98       3635.74        60.00 o
   5   8   5        448.24        476.03        22.18 o
   6   8   5       2086.56       2086.14        52.77 o
   7   8   5        713.18        740.19        34.93 o
   8   8   5        352.10        263.12        33.45 o
   9   8   5       4518.81       4676.64        93.46 o
  10   8   5         59.56         24.95        21.28 o
  11   8   5       1512.17       1554.66        51.01 o
  12   8   5        102.01         65.31        24.22 o
  13   8   5       2279.39       2431.94        72.82 o
  14   8   5         17.00          0.17        25.82 o
 -12   9   5         51.07         72.76        22.66 o
 -11   9   5       1783.96       1744.97        45.12 o
 -10   9   5         12.76          5.46        18.66 o
  -9   9   5       2151.17       2239.03        47.92 o
  -8   9   5         84.78         81.00        17.97 o
  -7   9   5       8577.79       8637.39       184.59 o
  -6   9   5        121.65        134.19        31.36 o
  -5   9   5       5312.96       5358.89       127.62 o
  -4   9   5          8.25         -9.07        23.84 o
  -3   9   5       5063.21       5089.08       100.11 o
  -2   9   5         56.67         69.62        15.52 o
  -1   9   5       7995.14       8096.56       131.68 o
   0   9   5         91.36         87.72        17.96 o
   1   9   5       5437.80       5353.64        95.79 o
   2   9   5        116.58        123.80        19.34 o
   3   9   5       4932.35       5031.63        91.86 o
   4   9   5         25.89          7.79        15.84 o
   5   9   5       3877.47       3812.35        75.58 o
   6   9   5         30.44         24.64        15.42 o
   7   9   5       3465.33       3462.91        70.19 o
   8   9   5        428.05        411.91        25.48 o
   9   9   5       1333.93       1217.53        60.08 o
  10   9   5        109.66        131.73        57.37 o
  11   9   5       1060.51       1118.56        57.24 o
  12   9   5        162.20        217.34        65.10 o
  -9  10   5          1.57         39.29        31.89 o
  -8  10   5       3559.83       3547.61       165.66 o
  -7  10   5          0.67         -8.85        20.77 o
  -6  10   5       2044.13       2157.13        94.76 o
  -5  10   5        136.10        102.32        33.04 o
  -4  10   5        544.92        642.10        49.63 o
  -3  10   5          0.15          2.30        26.47 o
  -2  10   5       1374.81       1461.45        43.71 o
  -1  10   5        542.52        571.94        40.22 o
   0  10   5       2464.16       2596.90        61.17 o
   1  10   5         88.09         84.04        19.15 o
   2  10   5       1446.12       1507.43        46.37 o
   3  10   5       1133.89       1181.53        41.90 o
   4  10   5       1764.90       1751.84        49.51 o
   5  10   5        933.33        973.91        38.41 o
   6  10   5       1656.96       1687.92        47.67 o
   7  10   5        367.46        351.40        39.46 o
   8  10   5        246.26        252.97        36.91 o
   9  10   5        740.97        804.87        53.32 o
  -5  11   5          0.00         10.78        27.70 o
  -4  11   5        441.96        483.12        65.10 o
  -3  11   5         29.43         20.70        28.85 o
  -2  11   5        135.36        137.61        33.36 o
  -1  11   5        280.60        196.63        34.97 o
   0  11   5        164.85        149.55        22.77 o
   1  11   5         90.70        109.58        21.35 o
   2  11   5        621.05        764.66        47.36 o
   3  11   5        134.49        183.59        24.02 o
   4  11   5       2274.09       2265.49        59.26 o
   5  11   5          3.06         63.13        28.78 o
 -20   0   6        945.89        960.28        66.53 o
 -18   0   6       1326.27       1286.15        64.15 o
 -16   0   6       8803.29       8296.64       181.35 o
 -14   0   6       6730.04       6690.22       117.30 o
 -12   0   6       1146.77       1031.42        51.37 o
 -10   0   6      11824.83      11784.60       167.95 o
  -8   0   6      12563.07      11712.08       208.84 o
  -6   0   6      33252.27      32743.97       445.11 o
  -4   0   6       6414.06       6052.46       173.73 o
  -2   0   6      18590.09      18165.74       422.86 o
   0   0   6      13219.58      13537.52       166.54 o
   2   0   6       8238.38       8100.34        91.81 o
   4   0   6      53327.20      57692.82       586.23 o
   6   0   6      17364.23      17847.32       223.08 o
   8   0   6       2143.09       2154.84        58.06 o
  10   0   6       4897.31       4870.00        85.84 o
  12   0   6       3904.49       3766.05        74.99 o
  14   0   6       3293.95       3143.41        70.03 o
  16   0   6          1.65         13.12        20.66 o
  18   0   6        179.34        130.39        71.55 o
  20   0   6        174.07        195.24        43.30 o
 -20   1   6       1777.54       1738.72        57.30 o
 -19   1   6       1014.24       1045.47        45.02 o
 -18   1   6       2053.32       2084.29        57.12 o
 -17   1   6       2738.41       2705.62        64.09 o
 -16   1   6        331.73        340.60        28.16 o
 -15   1   6       7150.87       6991.92        97.41 o
 -14   1   6        724.26        672.82        26.23 o
 -13   1   6       2276.47       2303.18        39.60 o
 -12   1   6        914.18        882.20        24.17 o
 -11   1   6       1093.92       1179.95        23.99 o
 -10   1   6        404.68        442.35        15.47 o
  -9   1   6       9248.91       9111.95       104.60 o
  -8   1   6          0.30          0.38         6.62 o
  -7   1   6      11117.07      10670.35       119.02 o
  -6   1   6        523.93        539.79        13.51 o
  -5   1   6      19677.81      20317.39       170.96 o
  -4   1   6       3030.37       3387.41        53.65 o
  -3   1   6         24.82         40.12         7.23 o
  -2   1   6       2667.39       2879.07        33.53 o
  -1   1   6      13479.40      13560.96       116.88 o
   0   1   6       5678.48       6199.62        58.90 o
   1   1   6         61.75         99.52         6.12 o
   2   1   6        399.77        450.09         8.67 o
   3   1   6        901.25        855.56        15.27 o
   4   1   6       2214.99       2142.23        19.87 o
   5   1   6       7195.47       7274.34        54.85 o
   6   1   6       1779.02       1662.34        20.42 o
   7   1   6       1433.61       1231.91        18.89 o
   8   1   6       5604.09       5553.64        55.38 o
   9   1   6       4389.88       4300.83        53.76 o
  10   1   6       6119.63       6116.46        73.06 o
  11   1   6       1633.21       1618.30        30.66 o
  12   1   6       2274.61       2323.00        38.97 o
  13   1   6        934.59        946.41        26.17 o
  14   1   6       4255.67       4219.98        59.55 o
  15   1   6         36.86          8.32        12.85 o
  16   1   6       3794.51       3747.96        64.60 o
  17   1   6        124.89        142.88        20.11 o
  18   1   6       3475.89       3525.39        74.59 o
  19   1   6         22.75         42.95        26.24 o
  20   1   6        794.21        870.86        44.61 o
 -20   2   6         35.56        -44.48        44.48 o
 -19   2   6       1820.78       1862.85        56.52 o
 -18   2   6        176.29        180.49        29.21 o
 -17   2   6       2382.85       2318.04        90.79 o
 -16   2   6        139.66        149.34        20.05 o
 -15   2   6       1824.90       1764.82        41.23 o
 -14   2   6        602.80        541.28        25.10 o
 -13   2   6       1756.89       1680.26        38.26 o
 -12   2   6         52.96         57.03         9.93 o
 -11   2   6       1184.46       1185.98        23.66 o
 -10   2   6        196.85        207.75        12.52 o
  -9   2   6         87.44         91.58         6.68 o
  -8   2   6       1081.92       1108.94        18.77 o
  -7   2   6        299.29        289.04        15.76 o
  -6   2   6       1726.11       1717.83        22.00 o
  -5   2   6       1254.93       1338.49        18.81 o
  -4   2   6       2048.54       2116.13        25.03 o
  -3   2   6         51.75         57.30         5.66 o
  -2   2   6        565.27        693.94        13.10 o
  -1   2   6      22159.27      23366.26       185.45 o
   0   2   6       5954.07       6687.85        64.49 o
   1   2   6      11664.14      11985.40        98.47 o
   2   2   6          2.43         17.79         5.43 o
   3   2   6      29894.55      30861.46       232.97 o
   4   2   6       6241.12       6777.12        51.05 o
   5   2   6      13721.80      14328.62       117.44 o
   6   2   6        269.37        291.31         9.04 o
   7   2   6       5342.12       5124.79        50.88 o
   8   2   6        668.58        714.84        15.41 o
   9   2   6       9828.29       9556.84        95.91 o
  10   2   6        238.78        235.96        12.28 o
  11   2   6      10461.12      10204.72       103.83 o
  12   2   6         21.11          2.52        10.87 o
  13   2   6       7046.94       6953.35        84.78 o
  14   2   6        204.72        212.08        16.84 o
  15   2   6       7008.34       7200.56       100.27 o
  16   2   6         29.64         -0.14        16.62 o
  17   2   6       6391.19       6583.27        97.84 o
  18   2   6          1.22        -12.36        17.08 o
  19   2   6       4342.09       4522.70        92.11 o
 -19   3   6       1200.22       1274.08        50.46 o
 -18   3   6        147.47        127.48        29.40 o
 -17   3   6       1443.55       1454.84        42.01 o
 -16   3   6        622.80        571.20        28.48 o
 -15   3   6       2050.18       2003.80        53.80 o
 -14   3   6        963.43        898.36        31.37 o
 -13   3   6       1111.43       1050.72        27.04 o
 -12   3   6       1333.52       1235.70        27.85 o
 -11   3   6       5673.29       5697.05        70.38 o
 -10   3   6       2081.96       2012.75        30.01 o
  -9   3   6       6733.33       6633.21        72.27 o
  -8   3   6        677.93        719.03        16.71 o
  -7   3   6      21328.25      21718.79       195.37 o
  -6   3   6        267.31        270.21         9.07 o
  -5   3   6      39481.66      40695.83       361.91 o
  -4   3   6       6025.71       6601.13        59.82 o
  -3   3   6      36059.64      37684.02       294.57 o
  -2   3   6         29.54         53.87         6.73 o
  -1   3   6      14610.29      14731.75       107.68 o
   0   3   6          2.74          5.14         3.17 o
   1   3   6      12872.24      13185.07       115.16 o
   2   3   6       1290.70       1267.50        17.77 o
   3   3   6      13959.73      14348.25       126.09 o
   4   3   6       8683.73       9196.42        78.21 o
   5   3   6       9911.65       9855.02        82.96 o
   6   3   6       1400.15       1412.01        18.26 o
   7   3   6       1907.84       1804.59        23.41 o
   8   3   6        246.27        208.31         9.92 o
   9   3   6       2068.34       2067.56        27.86 o
  10   3   6       3773.81       3892.91        44.03 o
  11   3   6         33.46         28.85         9.20 o
  12   3   6       3064.50       3044.77        41.62 o
  13   3   6         36.32         56.50        11.98 o
  14   3   6       2020.48       2088.26        37.85 o
  15   3   6          7.25         -1.37        15.92 o
  16   3   6       1445.86       1570.80        52.29 o
  17   3   6        163.84        145.36        21.45 o
  18   3   6        568.11        607.69        32.08 o
  19   3   6        120.13        116.72        22.32 o
 -19   4   6         49.23         33.52        42.54 o
 -18   4   6        734.97        731.40        34.52 o
 -17   4   6         54.52         25.56        17.71 o
 -16   4   6       2262.48       2257.31        50.44 o
 -15   4   6        120.98        132.13        19.94 o
 -14   4   6       4667.96       4695.77        65.05 o
 -13   4   6        971.42        983.94        27.60 o
 -12   4   6       6872.63       6798.09        89.65 o
 -11   4   6        433.13        413.56        18.62 o
 -10   4   6       8291.46       8266.76        91.48 o
  -9   4   6        113.16        143.23        11.35 o
  -8   4   6       5830.28       5574.93        71.00 o
  -7   4   6       1287.03       1336.80        36.88 o
  -6   4   6      13384.71      13358.40       194.21 o
  -5   4   6        316.97        315.77        11.85 o
  -4   4   6      15330.87      15764.38       164.73 o
  -3   4   6        429.12        483.98        10.16 o
  -2   4   6      12877.61      12654.92       114.15 o
  -1   4   6       1310.92       1440.18        17.96 o
   0   4   6      24317.90      24746.79       196.94 o
   1   4   6       1560.56       1650.98        27.17 o
   2   4   6      19785.37      20339.15       187.33 o
   3   4   6       3024.58       3208.37        34.57 o
   4   4   6      12541.47      12478.08       118.86 o
   5   4   6       1347.86       1415.89        19.03 o
   6   4   6       4578.63       4491.19        43.16 o
   7   4   6        359.29        391.56        12.22 o
   8   4   6       1181.79       1176.92        20.25 o
   9   4   6          3.17         23.78         8.37 o
  10   4   6       1515.34       1503.19        23.98 o
  11   4   6        108.65        119.70        11.15 o
  12   4   6       1429.55       1382.52        29.20 o
  13   4   6       1186.79       1293.48        29.76 o
  14   4   6        956.11        927.63        31.88 o
  15   4   6        450.74        493.18        26.18 o
  16   4   6         99.73         93.16        19.41 o
  17   4   6       1193.38       1207.31        66.24 o
  18   4   6        209.22        174.54        29.17 o
  19   4   6        822.01        826.39        63.50 o
 -18   5   6       1138.88       1071.10        47.88 o
 -17   5   6        242.99        241.14        27.23 o
 -16   5   6        734.97        717.90        37.31 o
 -15   5   6        359.38        425.94        37.40 o
 -14   5   6       1662.73       1666.98        36.38 o
 -13   5   6        806.81        835.83        36.23 o
 -12   5   6        639.25        623.80        25.01 o
 -11   5   6        630.94        696.77        23.45 o
 -10   5   6        977.94        956.01        25.17 o
  -9   5   6        607.82        630.35        23.73 o
  -8   5   6       4667.73       4638.07        63.94 o
  -7   5   6       1135.65       1102.12        26.13 o
  -6   5   6        238.88        228.41        13.97 o
  -5   5   6       6344.20       6504.19        89.43 o
  -4   5   6        199.07        215.72        10.87 o
  -3   5   6       4024.50       4119.53        43.12 o
  -2   5   6       4937.96       5113.79        56.54 o
  -1   5   6       1006.22        958.83        14.21 o
   0   5   6         21.15         27.73         5.68 o
   1   5   6         95.14         88.19         6.18 o
   2   5   6       1507.81       1454.15        19.42 o
   3   5   6        376.98        310.85        11.56 o
   4   5   6        736.65        720.36        17.20 o
   5   5   6       6362.38       6376.55        60.70 o
   6   5   6       3996.89       4004.57        41.73 o
   7   5   6       4345.41       4254.90        42.53 o
   8   5   6       8433.55       8433.39        80.27 o
   9   5   6        323.78        321.63        13.40 o
  10   5   6       5221.04       5152.12        64.77 o
  11   5   6         13.57         15.84        11.28 o
  12   5   6       9396.24       9252.31       106.31 o
  13   5   6         99.71         91.64        13.90 o
  14   5   6       2916.81       2936.08        62.89 o
  15   5   6        433.83        412.67        31.01 o
  16   5   6       1977.77       1861.61        54.79 o
  17   5   6         85.71        122.51        28.97 o
  18   5   6       2091.42       2190.58        75.19 o
 -17   6   6        490.71        476.49        44.70 o
 -16   6   6        541.16        546.61        51.92 o
 -15   6   6        798.07        765.45        51.73 o
 -14   6   6       2366.93       2403.38        50.96 o
 -13   6   6        846.43        833.07        32.24 o
 -12   6   6       2078.29       2023.21        55.91 o
 -11   6   6         10.96        -13.82        13.82 o
 -10   6   6        484.69        513.72        24.09 o
  -9   6   6        473.16        439.58        18.26 o
  -8   6   6        214.89        230.74        14.61 o
  -7   6   6         25.03         12.08        11.35 o
  -6   6   6          7.38         26.55        16.81 o
  -5   6   6        686.29        609.67        22.68 o
  -4   6   6       1220.37       1153.87        25.39 o
  -3   6   6        521.53        465.49        12.44 o
  -2   6   6       1783.49       1711.98        28.15 o
  -1   6   6          2.09         -6.17         6.17 o
   0   6   6       3630.94       3718.10        41.31 o
   1   6   6        719.23        679.84        13.81 o
   2   6   6        519.26        497.07        12.31 o
   3   6   6       1406.10       1420.93        21.57 o
   4   6   6          5.97         10.94         6.70 o
   5   6   6       3138.12       3175.02        33.58 o
   6   6   6         96.74         97.27         7.22 o
   7   6   6       5370.35       5349.57        62.85 o
   8   6   6       2784.17       2795.92        43.09 o
   9   6   6       1848.17       1820.63        34.30 o
  10   6   6       4012.57       3882.05        60.74 o
  11   6   6       1876.84       1885.15        40.80 o
  12   6   6        127.51        149.33        17.85 o
  13   6   6       4149.76       4133.23        92.54 o
  14   6   6        100.01        138.91        28.61 o
  15   6   6       3489.73       3472.38        88.53 o
  16   6   6        145.42        145.24        32.15 o
  17   6   6       4144.82       4333.91       104.43 o
 -15   7   6       1685.91       1793.44        54.98 o
 -14   7   6        112.85         94.94        21.87 o
 -13   7   6       2517.56       2573.53        52.84 o
 -12   7   6         95.27         88.62        18.60 o
 -11   7   6       3283.88       3227.10        58.02 o
 -10   7   6         74.39         36.16        17.27 o
  -9   7   6       6079.61       6198.17        89.50 o
  -8   7   6        393.54        327.13        24.08 o
  -7   7   6       7566.95       7492.37       109.52 o
  -6   7   6         96.29        108.98        16.33 o
  -5   7   6       4896.05       4938.90        89.89 o
  -4   7   6        311.88        293.17        10.74 o
  -3   7   6       9556.70       9302.56       142.21 o
  -2   7   6        191.92        193.65        25.46 o
  -1   7   6       6395.10       6771.53       104.84 o
   0   7   6        757.54        772.02        18.40 o
   1   7   6       8026.58       8248.12       127.97 o
   2   7   6        230.51        235.60        21.65 o
   3   7   6       1987.70       1933.41        34.36 o
   4   7   6        482.83        496.97        16.56 o
   5   7   6       3216.13       3230.83        65.67 o
   6   7   6       1675.23       1702.93        45.64 o
   7   7   6       2663.47       2597.36        76.79 o
   8   7   6        922.01        836.80        34.94 o
   9   7   6       3036.17       2988.27        67.53 o
  10   7   6         15.15         23.99        19.54 o
  11   7   6       1439.12       1411.13        42.88 o
  12   7   6         63.78         77.71        18.96 o
  13   7   6        453.72        470.31        37.40 o
  14   7   6        118.61        170.13        31.04 o
  15   7   6        704.22        674.85        58.20 o
 -14   8   6       2087.26       2125.26        51.85 o
 -13   8   6          2.41         -6.29        17.54 o
 -12   8   6       2752.72       2803.41        56.36 o
 -11   8   6        500.57        489.38        30.48 o
 -10   8   6       2021.39       2001.96        57.22 o
  -9   8   6        672.16        625.38        28.12 o
  -8   8   6       5842.58       5702.10        82.71 o
  -7   8   6          1.44         16.52        15.73 o
  -6   8   6       4248.68       4300.78        73.84 o
  -5   8   6        134.03        139.67        24.32 o
  -4   8   6       6077.00       6042.01        86.68 o
  -3   8   6        556.89        576.14        22.70 o
  -2   8   6       4272.28       4357.70        78.98 o
  -1   8   6        414.25        404.42        23.88 o
   0   8   6       2890.48       2877.75        59.89 o
   1   8   6        888.56        893.35        33.05 o
   2   8   6       2468.18       2332.91        53.41 o
   3   8   6       2003.63       2054.80        41.61 o
   4   8   6       2916.86       2944.40        62.09 o
   5   8   6        451.64        423.52        25.96 o
   6   8   6       3945.60       3976.52        79.51 o
   7   8   6       1946.79       1925.41        52.75 o
   8   8   6       1841.22       1906.39        54.00 o
   9   8   6        649.08        654.67        35.20 o
  10   8   6         81.20        107.54        26.26 o
  11   8   6        421.50        451.62        32.09 o
  12   8   6        101.79         89.51        49.63 o
  13   8   6        942.10        904.99        60.62 o
  14   8   6         19.51         25.35        27.04 o
 -12   9   6        366.97        328.35        26.44 o
 -11   9   6        183.89        184.97        22.48 o
 -10   9   6        860.48        823.42        33.50 o
  -9   9   6          5.98         18.27        25.50 o
  -8   9   6        102.56         93.51        18.42 o
  -7   9   6        617.25        687.99        51.55 o
  -6   9   6         33.66         22.90        28.79 o
  -5   9   6        204.63        149.79        30.63 o
  -4   9   6         99.67         85.09        25.52 o
  -3   9   6         32.85         25.05        12.69 o
  -2   9   6        800.77        767.95        30.72 o
  -1   9   6         61.05         78.43        16.70 o
   0   9   6        984.05        908.69        35.54 o
   1   9   6        529.67        543.63        29.28 o
   2   9   6       2969.52       2995.37        65.37 o
   3   9   6        538.30        560.11        30.02 o
   4   9   6       1673.56       1672.15        47.24 o
   5   9   6          1.39         -1.31        15.42 o
   6   9   6       2518.60       2570.87        59.57 o
   7   9   6        257.09        267.97        22.66 o
   8   9   6       3759.21       3632.07        73.96 o
   9   9   6        111.36        131.74        30.08 o
  10   9   6       2402.13       2385.20        79.57 o
  11   9   6        278.22        277.78        36.85 o
  12   9   6       2945.23       3050.26       141.81 o
  -9  10   6          5.91         14.25        32.67 o
  -8  10   6       1286.78       1347.35        52.74 o
  -7  10   6         21.94         68.44        36.74 o
  -6  10   6       1034.65       1266.50       101.85 o
  -5  10   6         59.09         30.42        48.35 o
  -4  10   6       1840.52       1781.33        78.00 o
  -3  10   6         20.34         35.02        27.17 o
  -2  10   6       2832.58       2836.23        62.05 o
  -1  10   6         14.29          8.67        16.21 o
   0  10   6       2159.64       2200.01        56.10 o
   1  10   6        586.48        588.87        34.71 o
   2  10   6       1686.81       1654.09        54.40 o
   3  10   6       1889.28       1849.16        51.63 o
   4  10   6       1580.75       1552.38        47.76 o
   5  10   6       1457.64       1441.11        45.89 o
   6  10   6       1412.32       1403.11        44.99 o
   7  10   6        639.25        747.91        50.44 o
   8  10   6        392.70        352.95        45.77 o
   9  10   6       1282.79       1208.41        61.88 o
  -4  11   6          1.33        -12.99        29.32 o
  -3  11   6       2483.32       2472.47        85.90 o
  -2  11   6          7.22         22.68        31.59 o
  -1  11   6       2206.23       2326.09       138.59 o
   0  11   6         29.18         18.59        19.17 o
   1  11   6       1867.98       1818.06        53.72 o
   2  11   6          5.57         -2.27        24.54 o
   3  11   6       3197.19       3173.74        72.86 o
   4  11   6         38.15         64.91        20.47 o
 -19   0   7       1383.70       1467.28        74.29 o
 -17   0   7       7331.72       7280.77       168.58 o
 -15   0   7         47.25         30.52        34.16 o
 -13   0   7         70.43         64.96        17.26 o
 -11   0   7        290.53        302.11        26.60 o
  -9   0   7         32.73         22.62        11.68 o
  -7   0   7       1098.22       1126.47        56.08 o
  -5   0   7       2300.26       2254.28        87.02 o
  -3   0   7        419.44        377.64        16.61 o
  -1   0   7       4940.21       5594.14        86.04 o
   1   0   7       2104.23       2083.07        38.15 o
   3   0   7      14733.26      14531.77       162.20 o
   5   0   7        463.15        337.28        12.49 o
   7   0   7      18311.34      18490.36       291.77 o
   9   0   7       5801.28       5616.34        95.10 o
  11   0   7      13517.40      13348.24       202.21 o
  13   0   7       6548.22       6357.38       112.00 o
  15   0   7       8135.76       8374.45       144.12 o
  17   0   7       4173.82       4388.28       118.91 o
  19   0   7       5603.38       6006.80       153.02 o
 -20   1   7        239.64        198.69        39.31 o
 -19   1   7        979.82       1112.06        48.30 o
 -18   1   7        936.83        884.60        41.06 o
 -17   1   7       1432.55       1424.73        47.17 o
 -16   1   7        681.46        581.40        32.55 o
 -15   1   7       1925.45       1879.29        42.45 o
 -14   1   7         30.13         14.44        19.57 o
 -13   1   7       6847.01       6756.66        82.53 o
 -12   1   7       1887.08       1792.61        31.41 o
 -11   1   7       5433.96       5159.73        86.09 o
 -10   1   7       3492.33       3367.19        59.67 o
  -9   1   7       7819.54       7926.16        93.38 o
  -8   1   7        411.43        494.31        14.98 o
  -7   1   7      14047.36      13933.42       153.05 o
  -6   1   7       1811.43       1795.84        28.02 o
  -5   1   7       9107.04       8818.36       109.45 o
  -4   1   7       9545.23      10398.49        97.45 o
  -3   1   7      13552.28      13910.10       150.70 o
  -2   1   7        460.13        512.97        12.15 o
  -1   1   7       8448.98       7963.95        71.83 o
   0   1   7       1406.61       1722.43        21.05 o
   1   1   7      21477.71      22046.62       198.92 o
   2   1   7       3801.75       3817.79        34.18 o
   3   1   7      13636.53      14193.72       110.90 o
   4   1   7       3189.12       3130.88        30.52 o
   5   1   7      15709.62      16478.88       135.97 o
   6   1   7       6638.55       6643.77        62.88 o
   7   1   7       6819.99       7075.37        68.06 o
   8   1   7       8828.89       8963.90        83.69 o
   9   1   7        788.50        792.20        19.03 o
  10   1   7       2300.74       2225.56        35.80 o
  11   1   7       1011.98       1064.43        25.68 o
  12   1   7       1089.52       1156.65        27.10 o
  13   1   7        446.14        396.25        19.10 o
  14   1   7       2691.52       2663.15        45.13 o
  15   1   7        142.37        149.92        16.83 o
  16   1   7       3193.44       3285.99        84.51 o
  17   1   7        146.18        164.86        23.09 o
  18   1   7       2739.48       2932.46        82.62 o
  19   1   7          3.29         -1.95        22.55 o
  20   1   7       1932.89       2152.56        95.67 o
 -19   2   7        703.25        638.46        39.15 o
 -18   2   7       1732.55       1757.92        80.39 o
 -17   2   7         51.64         27.91        20.71 o
 -16   2   7       3386.80       3254.05        59.88 o
 -15   2   7        893.56        803.72        29.97 o
 -14   2   7       3350.73       3435.47        82.15 o
 -13   2   7         47.10         43.81        13.65 o
 -12   2   7       9768.89       9805.36       107.05 o
 -11   2   7        122.78         97.27        11.67 o
 -10   2   7       6922.81       6729.69        72.92 o
  -9   2   7         31.66         38.33         8.12 o
  -8   2   7      19433.25      19615.41       192.42 o
  -7   2   7          5.21         17.38         6.47 o
  -6   2   7      13136.81      12783.84       172.00 o
  -5   2   7        360.00        328.54        10.21 o
  -4   2   7      13173.01      13106.19       197.47 o
  -3   2   7          0.04         -0.01         4.70 o
  -2   2   7      19479.84      20032.06       214.56 o
  -1   2   7       1478.17       1614.66        23.39 o
   0   2   7      14053.40      14529.22       125.66 o
   1   2   7        927.27        990.19        15.30 o
   2   2   7      12838.33      13052.49       119.42 o
   3   2   7        124.77        130.77         6.32 o
   4   2   7       2712.94       2484.76        29.84 o
   5   2   7       5855.47       6143.01        54.84 o
   6   2   7      10354.12      10281.56        92.57 o
   7   2   7        408.06        408.40        14.77 o
   8   2   7       1540.31       1350.75        21.03 o
   9   2   7        344.12        357.36        13.89 o
  10   2   7       6491.18       6392.90        69.81 o
  11   2   7        136.46        191.90        13.51 o
  12   2   7        591.35        520.11        20.15 o
  13   2   7        210.90        259.41        16.60 o
  14   2   7         16.19         14.73        12.46 o
  15   2   7          5.39         21.78        15.38 o
  16   2   7         34.06          3.27        17.71 o
  17   2   7         72.74        117.37        18.72 o
  18   2   7        222.37        220.15        23.84 o
  19   2   7          7.85         37.73        25.57 o
 -19   3   7        149.45         80.48        25.25 o
 -18   3   7        306.35        239.62        28.20 o
 -17   3   7        646.87        605.43        30.21 o
 -16   3   7       1885.73       1768.54        46.31 o
 -15   3   7        854.32        798.94        32.19 o
 -14   3   7       2520.51       2615.46        51.10 o
 -13   3   7       2725.94       2760.39        44.63 o
 -12   3   7       2010.87       1925.11        34.79 o
 -11   3   7       5159.23       5124.61        70.26 o
 -10   3   7        356.31        357.48        20.46 o
  -9   3   7       7168.72       7165.77        86.59 o
  -8   3   7         60.19         78.71         8.47 o
  -7   3   7       4293.21       4356.18        61.78 o
  -6   3   7         62.44         85.30         6.62 o
  -5   3   7       3425.22       3365.67        39.52 o
  -4   3   7       1096.55       1237.13        18.32 o
  -3   3   7        512.84        407.73         9.44 o
  -2   3   7         92.81         88.80         9.24 o
  -1   3   7      20247.37      21479.22       162.94 o
   0   3   7       5515.67       5790.94        51.27 o
   1   3   7      19305.46      20822.32       191.55 o
   2   3   7       7309.10       7628.41        76.20 o
   3   3   7       5400.70       5366.11        56.51 o
   4   3   7       6994.46       7019.78        77.24 o
   5   3   7          3.71         29.29         7.97 o
   6   3   7      19560.03      20123.11       172.68 o
   7   3   7        201.04        206.79         9.15 o
   8   3   7       5409.86       5367.74        54.34 o
   9   3   7       1210.99       1162.34        29.48 o
  10   3   7       3716.22       3770.72        47.13 o
  11   3   7        810.26        792.48        20.68 o
  12   3   7       5771.09       5807.14        66.62 o
  13   3   7         51.23         19.20        13.14 o
  14   3   7       3497.18       3415.14        51.62 o
  15   3   7          1.68         -8.08        15.42 o
  16   3   7       3594.23       3795.50        66.56 o
  17   3   7         30.62         23.65        19.32 o
  18   3   7       1122.52       1191.82        41.95 o
  19   3   7        367.59        353.86        41.31 o
 -18   4   7        149.40        120.35        21.88 o
 -17   4   7       1280.43       1227.51        38.91 o
 -16   4   7          7.95         -1.52        17.26 o
 -15   4   7       1595.76       1635.80        42.58 o
 -14   4   7        813.72        826.22        26.67 o
 -13   4   7       1173.44       1097.17        28.69 o
 -12   4   7       1238.74       1241.81        29.44 o
 -11   4   7       1300.11       1219.63        30.53 o
 -10   4   7        631.09        633.98        29.62 o
  -9   4   7        587.96        599.09        19.84 o
  -8   4   7       1181.73       1108.41        30.58 o
  -7   4   7         57.01         35.97        12.70 o
  -6   4   7        168.08        148.48         8.72 o
  -5   4   7        156.72        185.08         7.37 o
  -4   4   7       4007.73       3967.11        41.92 o
  -3   4   7       2463.49       2484.85        28.90 o
  -2   4   7       5019.62       5160.06        49.10 o
  -1   4   7       8410.36       9060.30        85.45 o
   0   4   7       1070.98       1249.55        17.46 o
   1   4   7       6390.19       6538.61        79.31 o
   2   4   7        147.52        154.33         8.86 o
   3   4   7       2179.89       2125.22        26.42 o
   4   4   7         18.66         25.78         7.27 o
   5   4   7       8456.62       8421.94        84.67 o
   6   4   7       1220.12       1209.50        19.79 o
   7   4   7      12406.17      12488.71       112.60 o
   8   4   7        170.66        175.74        10.60 o
   9   4   7       7948.22       7962.94        77.31 o
  10   4   7         81.37         48.03        10.29 o
  11   4   7       5840.78       5908.74        92.42 o
  12   4   7        904.37        847.07        24.13 o
  13   4   7       6325.97       6521.34        81.51 o
  14   4   7          0.09         -5.18        15.50 o
  15   4   7       6223.75       6398.15        93.06 o
  16   4   7          4.52        -18.02        21.15 o
  17   4   7       2352.35       2382.78        69.13 o
  18   4   7        282.48        264.67        30.21 o
 -18   5   7        166.37        108.29        47.70 o
 -17   5   7       2307.09       2294.24        60.91 o
 -16   5   7        297.85        276.17        28.25 o
 -15   5   7       2833.58       2899.66        65.08 o
 -14   5   7        620.01        638.16        25.35 o
 -13   5   7       6315.23       6451.96        82.35 o
 -12   5   7         68.79         56.52        13.91 o
 -11   5   7       8887.67       9013.78       104.44 o
 -10   5   7         54.98         32.03        11.76 o
  -9   5   7       5856.55       5900.51        78.76 o
  -8   5   7         95.71         96.13        20.84 o
  -7   5   7       5237.62       5238.03        69.98 o
  -6   5   7        570.17        571.26        35.91 o
  -5   5   7       1581.64       1438.76        24.40 o
  -4   5   7        112.69         99.12        10.74 o
  -3   5   7      14339.48      14607.53       159.61 o
  -2   5   7       2310.71       2388.53        31.30 o
  -1   5   7       6862.17       6922.88        60.93 o
   0   5   7       2043.21       2263.60        26.67 o
   1   5   7      16133.30      16272.31       141.63 o
   2   5   7        533.37        559.39        14.98 o
   3   5   7      17830.47      18346.67       185.23 o
   4   5   7        221.70        207.14        10.76 o
   5   5   7       7201.52       7233.03        74.94 o
   6   5   7       2400.44       2520.21        29.59 o
   7   5   7       3525.57       3514.31        41.59 o
   8   5   7       3327.05       3384.11        39.09 o
   9   5   7        329.41        332.48        14.05 o
  10   5   7        797.51        818.01        22.26 o
  11   5   7        643.48        691.66        22.05 o
  12   5   7        298.30        288.28        18.64 o
  13   5   7       1022.16        999.12        32.23 o
  14   5   7       1311.37       1383.70        46.23 o
  15   5   7        283.48        312.70        30.52 o
  16   5   7        609.78        599.14        35.41 o
  17   5   7         23.61         38.65        26.74 o
  18   5   7        450.99        464.11        79.93 o
 -17   6   7        220.17        113.45        58.01 o
 -16   6   7       1636.73       1534.15        52.10 o
 -15   6   7         53.23         49.28        22.19 o
 -14   6   7       2910.63       2998.63        66.79 o
 -13   6   7         81.00         58.14        17.88 o
 -12   6   7       4245.21       4156.76        67.56 o
 -11   6   7         14.59        -11.91        14.78 o
 -10   6   7       6240.52       6428.23        89.04 o
  -9   6   7          0.07         -7.27        11.72 o
  -8   6   7       3961.53       4022.23        63.05 o
  -7   6   7          0.88         -8.94        10.85 o
  -6   6   7       6425.88       6253.28       106.35 o
  -5   6   7        972.51        929.36        24.66 o
  -4   6   7       9545.27       9592.78       110.33 o
  -3   6   7         62.36         53.33         9.10 o
  -2   6   7       8297.62       8462.09       104.26 o
  -1   6   7        179.02        188.62        11.58 o
   0   6   7       6266.34       6287.44        60.65 o
   1   6   7         19.58         16.43         6.49 o
   2   6   7       6475.30       6525.31        68.53 o
   3   6   7        221.86        263.17        12.70 o
   4   6   7       3727.56       3738.60        48.14 o
   5   6   7        779.94        767.44        19.91 o
   6   6   7        327.00        346.75        15.09 o
   7   6   7        184.68        176.69        16.48 o
   8   6   7       4372.23       4069.04        67.51 o
   9   6   7       2964.94       2936.17        55.01 o
  10   6   7       2049.60       1964.36        40.80 o
  11   6   7       2921.48       3038.96        53.75 o
  12   6   7       1208.50       1141.99        32.89 o
  13   6   7        859.69        917.77        46.81 o
  14   6   7        144.11        144.40        27.45 o
  15   6   7        186.88        156.02        31.36 o
  16   6   7         69.35         42.14        39.29 o
 -15   7   7         34.50         89.05        24.24 o
 -14   7   7        435.39        419.20        27.69 o
 -13   7   7         82.13        112.61        19.89 o
 -12   7   7        363.43        339.48        24.07 o
 -11   7   7        348.25        316.35        22.57 o
 -10   7   7         18.64         -7.24        15.39 o
  -9   7   7        186.83        193.24        19.20 o
  -8   7   7         21.66          6.05        13.68 o
  -7   7   7         43.23         30.70        19.20 o
  -6   7   7        992.07        900.85        34.48 o
  -5   7   7       2479.48       2492.34        56.50 o
  -4   7   7        981.99        971.12        19.82 o
  -3   7   7        710.35        695.97        22.08 o
  -2   7   7        498.11        496.13        23.78 o
  -1   7   7        101.36        101.02        15.01 o
   0   7   7        466.52        470.77        21.32 o
   1   7   7         24.09         29.13        12.26 o
   2   7   7        348.47        349.87        18.79 o
   3   7   7         71.81         91.72        21.77 o
   4   7   7       3591.38       3470.77        68.77 o
   5   7   7         21.86         22.08        15.24 o
   6   7   7       1972.58       1873.18        49.32 o
   7   7   7         31.63         17.43        16.86 o
   8   7   7       1867.93       1934.34        51.81 o
   9   7   7       2200.01       2046.14        56.22 o
  10   7   7       5208.65       5211.10       100.20 o
  11   7   7          7.79          2.36        18.78 o
  12   7   7       2655.08       2613.32        62.15 o
  13   7   7          0.09        -23.36        23.36 o
  14   7   7       2985.42       2973.29        80.13 o
  15   7   7          1.64        -15.78        33.80 o
 -14   8   7        447.37        469.65        29.25 o
 -13   8   7        186.33        199.25        23.17 o
 -12   8   7        443.93        443.05        27.39 o
 -11   8   7        581.72        602.20        29.65 o
 -10   8   7        312.16        340.49        23.90 o
  -9   8   7        451.12        421.72        24.63 o
  -8   8   7       2226.84       2193.50        52.03 o
  -7   8   7        167.52        178.92        21.06 o
  -6   8   7       2899.16       2844.22        56.47 o
  -5   8   7        152.67        151.23        18.25 o
  -4   8   7       1202.20       1249.84        32.33 o
  -3   8   7        253.27        272.68        19.11 o
  -2   8   7       2339.94       2418.45        53.61 o
  -1   8   7        419.02        451.06        25.00 o
   0   8   7       1239.73       1196.35        36.77 o
   1   8   7        756.49        663.75        30.13 o
   2   8   7       1556.96       1566.42        43.82 o
   3   8   7       2291.97       2275.74        59.02 o
   4   8   7        331.78        332.93        24.38 o
   5   8   7       4715.70       4541.28        86.18 o
   6   8   7       1152.90       1240.19        42.26 o
   7   8   7       1280.72       1382.05        46.04 o
   8   8   7        240.63        229.95        25.29 o
   9   8   7       4432.54       4510.56        91.68 o
  10   8   7          2.35        -18.19        18.19 o
  11   8   7       2139.91       2131.28        60.63 o
  12   8   7        243.86        211.71        68.33 o
  13   8   7       2671.00       2714.06        92.93 o
  14   8   7         33.13          5.16        48.99 o
 -12   9   7          0.43        -34.81        34.81 o
 -11   9   7       3452.01       3567.23        81.99 o
 -10   9   7         95.45         77.53        20.27 o
  -9   9   7       6021.96       5930.31        88.71 o
  -8   9   7         43.43         61.37        16.71 o
  -7   9   7       7726.18       7813.95       139.88 o
  -6   9   7        575.29        630.87        46.78 o
  -5   9   7       4832.60       5006.45       123.46 o
  -4   9   7         16.03        -12.05        25.69 o
  -3   9   7       1736.75       1781.83        44.87 o
  -2   9   7         54.89         23.31        18.81 o
  -1   9   7       4108.64       3958.45        77.60 o
   0   9   7        154.39        179.10        30.67 o
   1   9   7       4060.57       4064.58        79.55 o
   2   9   7        147.43        168.12        21.29 o
   3   9   7       3875.96       3913.66        98.24 o
   4   9   7        469.96        454.16        28.07 o
   5   9   7       2297.29       2197.37        54.85 o
   6   9   7        147.82        186.29        21.84 o
   7   9   7       2137.72       2158.81        78.64 o
   8   9   7          2.46         17.96        25.48 o
   9   9   7        422.69        406.91        39.58 o
  10   9   7          1.76         46.58        27.79 o
  11   9   7         93.84        129.25        36.10 o
  -8  10   7       1940.38       2093.79        81.16 o
  -7  10   7        359.15        377.20        44.48 o
  -6  10   7       3056.05       3262.89       100.58 o
  -5  10   7        143.23        157.37        35.59 o
  -4  10   7       2443.40       2685.37        88.20 o
  -3  10   7         17.69         36.66        28.12 o
  -2  10   7       3617.50       3553.26       100.36 o
  -1  10   7        276.48        310.41        33.66 o
   0  10   7       4433.81       4333.70        85.56 o
   1  10   7       1189.51       1238.82        43.20 o
   2  10   7       1352.01       1413.44        45.18 o
   3  10   7       1748.91       1785.07        65.45 o
   4  10   7       1603.63       1531.53        65.95 o
   5  10   7       1424.78       1451.09        46.97 o
   6  10   7       1064.62       1074.56        41.56 o
   7  10   7       1039.23       1008.71        40.18 o
   8  10   7       1273.68       1150.07        61.08 o
  -3  11   7         15.03         32.72        30.27 o
  -2  11   7        184.64        170.84        36.24 o
  -1  11   7         12.80         12.50        46.41 o
   0  11   7        715.07        720.88        37.38 o
   1  11   7        112.61         92.51        21.75 o
   2  11   7        987.20       1066.52        43.99 o
   3  11   7         81.98         67.49        24.11 o
 -18   0   8       4089.99       4031.14       117.99 o
 -16   0   8       6341.88       6134.55       147.60 o
 -14   0   8       5783.13       5674.19       104.39 o
 -12   0   8       2710.74       2680.41        72.13 o
 -10   0   8       3544.10       3289.86        57.02 o
  -8   0   8      12822.14      12786.26       228.32 o
  -6   0   8      24208.84      23404.51       396.55 o
  -4   0   8      10279.69      10555.23       186.88 o
  -2   0   8      19508.28      20208.79       283.41 o
   0   0   8      19847.80      20011.28       376.81 o
   2   0   8       5638.17       5493.22        76.18 o
   4   0   8        971.81        801.81        20.76 o
   6   0   8      19538.04      20710.77       306.10 o
   8   0   8       9180.29       9743.40       149.40 o
  10   0   8       3357.21       3232.63        65.73 o
  12   0   8        540.75        505.65        29.85 o
  14   0   8        995.64        965.23        40.02 o
  16   0   8          0.67        -19.94        19.94 o
  18   0   8          2.54         10.46        33.52 o
 -19   1   8       1447.08       1427.10        53.10 o
 -18   1   8       1868.93       1906.93        55.14 o
 -17   1   8        776.07        810.63        51.73 o
 -16   1   8       1572.73       1585.03        47.93 o
 -15   1   8       2391.84       2316.32        58.49 o
 -14   1   8        588.14        609.81        26.77 o
 -13   1   8       1992.58       2060.16        39.94 o
 -12   1   8       1156.80       1138.63        24.85 o
 -11   1   8       2065.11       1897.92        36.38 o
 -10   1   8       1622.53       1655.20        24.79 o
  -9   1   8       7143.41       6938.71        83.79 o
  -8   1   8        140.28        135.66        10.13 o
  -7   1   8       8337.46       8132.76        79.97 o
  -6   1   8          2.26          0.76         8.75 o
  -5   1   8       5636.32       5398.58        73.92 o
  -4   1   8       3216.23       3292.12        51.28 o
  -3   1   8       1648.43       1664.30        25.17 o
  -2   1   8      13293.29      13787.95       152.04 o
  -1   1   8      21917.48      22945.11       204.67 o
   0   1   8       5517.62       5519.66        53.57 o
   1   1   8      10709.16      11279.74       102.19 o
   2   1   8       5832.63       6053.98        71.81 o
   3   1   8       5256.40       5216.93        45.59 o
   4   1   8       6368.04       6221.65        63.48 o
   5   1   8        499.13        410.29        11.25 o
   6   1   8       2356.19       2059.76        26.53 o
   7   1   8       4169.13       4194.97        44.41 o
   8   1   8       9800.15       9878.78       143.86 o
   9   1   8       2728.24       2542.30        38.64 o
  10   1   8       1874.49       1929.93        33.19 o
  11   1   8       5712.81       5601.43        70.08 o
  12   1   8       3992.45       4151.32        57.82 o
  13   1   8        120.58        106.96        14.44 o
  14   1   8       1681.28       1682.25        35.52 o
  15   1   8        188.51        147.19        16.16 o
  16   1   8       3172.37       3278.69        60.53 o
  17   1   8        119.39        103.61        20.61 o
  18   1   8       3978.37       4070.01        83.12 o
  19   1   8        372.96        339.24        33.40 o
 -19   2   8        628.67        566.42        38.42 o
 -18   2   8        453.36        440.47        51.36 o
 -17   2   8        655.69        674.11        36.85 o
 -16   2   8         57.62         58.92        18.89 o
 -15   2   8       2555.21       2421.52        49.92 o
 -14   2   8        115.43        145.87        19.19 o
 -13   2   8       4978.67       4881.20        79.39 o
 -12   2   8        126.23        133.51        15.03 o
 -11   2   8        617.84        574.85        24.90 o
 -10   2   8        661.08        652.49        21.62 o
  -9   2   8        846.69        854.11        17.93 o
  -8   2   8        363.79        353.36        14.93 o
  -7   2   8         16.20          3.22        10.28 o
  -6   2   8       5623.15       6125.30        74.27 o
  -5   2   8        244.29        259.55        12.15 o
  -4   2   8       1573.97       1650.54        22.37 o
  -3   2   8       3021.83       3085.40        47.18 o
  -2   2   8          1.05          7.93         7.48 o
  -1   2   8       1684.82       1546.65        19.89 o
   0   2   8        444.42        575.10        14.01 o
   1   2   8       3027.97       2950.78        31.79 o
   2   2   8         20.51         28.32         4.68 o
   3   2   8      18938.64      19679.60       181.68 o
   4   2   8       1678.65       1776.31        26.02 o
   5   2   8       6109.85       6103.01        62.05 o
   6   2   8          2.52          7.33         5.50 o
   7   2   8      13037.71      13106.97       116.94 o
   8   2   8          2.47         22.35         8.22 o
   9   2   8       7699.00       7821.39        81.88 o
  10   2   8       2247.76       2227.64        33.83 o
  11   2   8      12190.46      12182.93       132.93 o
  12   2   8         66.03         56.70        12.91 o
  13   2   8      11254.63      11386.58       128.14 o
  14   2   8         69.50         44.18        14.07 o
  15   2   8       4441.14       4523.43        72.90 o
  16   2   8         40.24         14.30        17.46 o
  17   2   8       5206.42       5212.46        84.06 o
  18   2   8         23.64         26.99        19.26 o
  19   2   8       1605.54       1632.41        55.00 o
 -19   3   8       1271.87       1139.46        49.68 o
 -18   3   8        309.23        265.01        40.94 o
 -17   3   8       1052.75        919.23        36.77 o
 -16   3   8        344.56        342.41        25.35 o
 -15   3   8       2491.89       2419.70        50.71 o
 -14   3   8        320.18        241.52        21.77 o
 -13   3   8       3303.95       3230.37        49.20 o
 -12   3   8        185.74        193.19        15.82 o
 -11   3   8      14152.95      14029.67       181.08 o
 -10   3   8          1.75          4.94        10.09 o
  -9   3   8      13054.35      12818.01       145.26 o
  -8   3   8         75.91         85.77        10.67 o
  -7   3   8       8976.21       8791.68        92.82 o
  -6   3   8       2179.48       2094.28        29.47 o
  -5   3   8      14728.39      14999.76       209.62 o
  -4   3   8        233.68        222.80         8.75 o
  -3   3   8      13224.81      13289.28       143.38 o
  -2   3   8         45.75         27.36         6.12 o
  -1   3   8      21638.99      22470.21       192.25 o
   0   3   8       4716.54       4868.50        47.76 o
   1   3   8       5701.69       5762.25        59.22 o
   2   3   8       7215.56       7575.00        76.61 o
   3   3   8       1634.52       1526.70        25.99 o
   4   3   8       4669.06       4591.32        60.16 o
   5   3   8       1828.59       1756.54        25.98 o
   6   3   8         12.15          9.29         5.73 o
   7   3   8       3291.72       3250.66        36.33 o
   8   3   8        586.96        577.32        14.66 o
   9   3   8       3678.39       3602.25        41.38 o
  10   3   8       3794.87       3868.69        58.61 o
  11   3   8       1196.03       1205.49        27.65 o
  12   3   8      11081.07      11193.20       125.03 o
  13   3   8       2201.68       2270.69        45.82 o
  14   3   8       1260.59       1335.95        31.20 o
  15   3   8         14.45        -11.61        15.66 o
  16   3   8        994.31       1058.53        36.39 o
  17   3   8        307.10        249.40        24.74 o
  18   3   8        231.98        239.33        30.51 o
  19   3   8         22.54        -15.47        26.61 o
 -18   4   8       1164.96       1156.22        47.66 o
 -17   4   8          8.67        -19.11        22.20 o
 -16   4   8       2161.14       2198.92        50.07 o
 -15   4   8        277.30        247.22        21.43 o
 -14   4   8       3943.35       3961.31        66.84 o
 -13   4   8        110.56         65.07        15.90 o
 -12   4   8       5775.11       5837.75        84.85 o
 -11   4   8        486.12        458.39        21.13 o
 -10   4   8      17236.77      17362.38       233.16 o
  -9   4   8       1174.11       1186.63        21.04 o
  -8   4   8      13173.20      12963.86       131.63 o
  -7   4   8        463.89        453.55        10.93 o
  -6   4   8      11820.74      11799.83       120.41 o
  -5   4   8        648.05        703.38        14.89 o
  -4   4   8      13645.33      13959.45       155.56 o
  -3   4   8        654.57        715.05        15.75 o
  -2   4   8      12779.51      12937.84       158.74 o
  -1   4   8       1333.90       1367.59        18.45 o
   0   4   8      10764.50      10875.35        97.59 o
   1   4   8          3.00          7.90         6.30 o
   2   4   8       7485.80       7413.37        75.52 o
   3   4   8         16.70         42.11         7.62 o
   4   4   8      10507.78      10427.18       116.37 o
   5   4   8        106.02        127.40        13.13 o
   6   4   8       3717.39       3661.27        48.08 o
   7   4   8       1682.32       1692.89        25.37 o
   8   4   8        323.46        307.40        12.46 o
   9   4   8       3280.76       3348.08        36.69 o
  10   4   8        283.88        270.85        13.73 o
  11   4   8         59.08         54.44        10.38 o
  12   4   8        215.89        206.35        15.63 o
  13   4   8       1843.70       1865.91        36.67 o
  14   4   8        637.67        588.23        42.06 o
  15   4   8       1154.73       1141.25        50.80 o
  16   4   8         21.86          3.48        22.05 o
  17   4   8        211.82        267.39        28.70 o
  18   4   8         29.72         13.34        21.72 o
 -17   5   8        148.58        108.95        37.21 o
 -16   5   8        245.78        263.68        27.82 o
 -15   5   8        581.35        515.75        32.79 o
 -14   5   8        415.45        397.89        21.86 o
 -13   5   8        535.28        540.56        23.45 o
 -12   5   8        238.17        231.28        17.94 o
 -11   5   8        969.22        990.54        29.21 o
 -10   5   8         31.63         38.34        12.57 o
  -9   5   8       2946.44       3031.56        56.12 o
  -8   5   8        494.74        484.28        29.59 o
  -7   5   8        177.39        180.55        13.87 o
  -6   5   8       1343.05       1271.89        23.21 o
  -5   5   8        751.58        762.38        18.42 o
  -4   5   8         64.54         53.77         7.67 o
  -3   5   8       3459.11       3452.07        46.32 o
  -2   5   8       1821.24       1881.78        46.63 o
  -1   5   8       1043.85       1063.77        17.40 o
   0   5   8       6366.10       6523.86        66.33 o
   1   5   8       1580.94       1617.69        24.95 o
   2   5   8       8491.73       8677.77        87.63 o
   3   5   8       3281.11       3504.57        45.69 o
   4   5   8       3922.37       3907.61        49.88 o
   5   5   8       2028.30       2035.19        32.81 o
   6   5   8       4259.36       4216.94        53.97 o
   7   5   8        260.07        246.87        12.67 o
   8   5   8       3754.71       3805.80        48.98 o
   9   5   8        710.88        704.77        18.28 o
  10   5   8       4433.97       4415.41        58.31 o
  11   5   8        176.97        160.04        17.77 o
  12   5   8       4336.36       4342.52        68.79 o
  13   5   8        158.75        168.67        18.97 o
  14   5   8       7858.41       7955.12       126.07 o
  15   5   8         40.55          3.11        24.19 o
  16   5   8       2845.47       3002.00        70.17 o
  17   5   8         22.73         15.53        28.82 o
 -16   6   8        307.32        320.10        31.09 o
 -15   6   8        701.78        732.00        38.31 o
 -14   6   8        251.44        232.95        22.66 o
 -13   6   8        289.09        306.03        23.10 o
 -12   6   8        748.39        779.19        29.97 o
 -11   6   8        650.00        649.64        27.88 o
 -10   6   8        777.50        801.04        32.64 o
  -9   6   8         55.88         17.46        15.53 o
  -8   6   8         34.55         49.20        12.35 o
  -7   6   8        480.19        487.81        27.66 o
  -6   6   8        840.87        768.72        43.37 o
  -5   6   8        762.19        746.17        19.75 o
  -4   6   8        132.59        132.28        11.01 o
  -3   6   8       1152.89       1185.33        22.95 o
  -2   6   8       1117.11       1120.35        21.82 o
  -1   6   8       3385.45       3385.67        46.70 o
   0   6   8       6346.00       6641.80        73.22 o
   1   6   8       3296.52       3334.77        38.71 o
   2   6   8       2986.34       2931.97        42.28 o
   3   6   8        702.96        755.63        19.93 o
   4   6   8       1617.37       1571.10        28.36 o
   5   6   8       2764.13       2811.47        58.62 o
   6   6   8         26.51         24.14        10.69 o
   7   6   8       2450.19       2448.39        87.22 o
   8   6   8        393.39        449.50        25.31 o
   9   6   8       5290.07       5249.22        83.55 o
  10   6   8        750.11        688.85        29.44 o
  11   6   8       4769.13       4798.73        73.51 o
  12   6   8         31.54         12.70        15.85 o
  13   6   8       3489.38       3563.67        70.80 o
  14   6   8          0.91        -30.03        30.03 o
  15   6   8       2330.49       2178.66        69.65 o
  16   6   8         52.26         11.08        42.66 o
 -15   7   8       3914.18       3865.32        81.68 o
 -14   7   8        181.14        198.21        22.82 o
 -13   7   8       3886.80       3964.73        69.08 o
 -12   7   8         51.28          8.90        17.51 o
 -11   7   8       2693.48       2721.66        53.42 o
 -10   7   8          8.08        -19.12        19.12 o
  -9   7   8       1672.91       1654.20        49.00 o
  -8   7   8         13.54          0.02        16.36 o
  -7   7   8       7045.77       7153.40       122.95 o
  -6   7   8        695.71        743.85        32.79 o
  -5   7   8      10593.87      10507.49       164.28 o
  -4   7   8        503.29        503.97        19.88 o
  -3   7   8       7911.93       7862.93       106.85 o
  -2   7   8         62.77         79.02        13.55 o
  -1   7   8       5076.19       4940.11        86.45 o
   0   7   8         20.77         -3.86        10.98 o
   1   7   8       3625.03       3684.12        59.52 o
   2   7   8          0.99        -10.46        10.46 o
   3   7   8       3116.83       3069.49        53.94 o
   4   7   8          3.37        -17.82        17.82 o
   5   7   8       3698.47       3573.16        71.88 o
   6   7   8       1790.87       1756.84        79.84 o
   7   7   8        987.66       1009.57        44.94 o
   8   7   8        598.46        652.15        45.23 o
   9   7   8       2932.57       3086.13        71.63 o
  10   7   8       2276.23       2182.73        58.84 o
  11   7   8        232.13        227.90        26.32 o
  12   7   8        394.56        426.98        31.48 o
  13   7   8        214.24        262.47        38.67 o
  14   7   8        309.63        335.53        36.78 o
  15   7   8          0.30        -20.97        24.06 o
 -13   8   8         32.62         13.15        18.93 o
 -12   8   8       2210.97       2272.13        51.59 o
 -11   8   8        229.94        207.61        22.12 o
 -10   8   8       2774.94       2902.34        56.22 o
  -9   8   8        859.63        895.83        32.25 o
  -8   8   8       4627.80       4623.77        72.88 o
  -7   8   8          3.17          0.90        16.05 o
  -6   8   8       4699.96       4645.12        90.72 o
  -5   8   8        179.08        162.10        21.98 o
  -4   8   8       3597.72       3553.38        66.62 o
  -3   8   8        888.15        893.38        36.17 o
  -2   8   8       2349.75       2344.45        53.63 o
  -1   8   8        726.80        833.71        31.83 o
   0   8   8       1970.32       1939.49        49.03 o
   1   8   8         57.27         61.27        19.59 o
   2   8   8       3331.66       3427.28        86.82 o
   3   8   8        462.56        462.66        35.59 o
   4   8   8       4077.94       4029.29        86.48 o
   5   8   8         22.91         25.93        18.20 o
   6   8   8       1626.68       1572.55        47.71 o
   7   8   8        625.94        602.38        33.15 o
   8   8   8       2306.37       2392.24        89.46 o
   9   8   8       1728.82       1754.70        53.03 o
  10   8   8       1021.53        957.14        43.12 o
  11   8   8       2017.85       2036.78        90.21 o
  12   8   8        512.77        555.66        38.14 o
  13   8   8        754.77        771.98        59.30 o
 -11   9   8          8.63        -10.28        20.07 o
 -10   9   8        462.33        491.57        32.51 o
  -9   9   8         79.05        169.61        23.31 o
  -8   9   8         46.01         43.37        19.21 o
  -7   9   8         18.77        124.75        37.39 o
  -6   9   8         14.27         22.74        27.52 o
  -5   9   8        354.70        373.20        39.99 o
  -4   9   8          7.53        -24.47        24.47 o
  -3   9   8        244.06        248.32        19.81 o
  -2   9   8        585.46        535.19        28.30 o
  -1   9   8        248.09        268.69        23.11 o
   0   9   8       1266.13       1171.77        39.43 o
   1   9   8       1050.72       1088.11        40.19 o
   2   9   8       3986.71       3759.89        82.82 o
   3   9   8         46.95         20.09        17.80 o
   4   9   8       5914.72       6012.43       116.79 o
   5   9   8          1.23         45.98        24.41 o
   6   9   8       4148.74       4284.66       109.82 o
   7   9   8         12.64         52.51        25.48 o
   8   9   8       2471.68       2451.94        81.12 o
   9   9   8         60.88         90.89        31.91 o
  10   9   8       3829.35       3732.78       105.45 o
  11   9   8          0.88        -24.41        26.43 o
  -8  10   8       1372.60       1337.18        54.86 o
  -7  10   8        453.45        480.30        49.20 o
  -6  10   8       2721.79       2770.76        92.36 o
  -5  10   8          8.55         -5.49        58.66 o
  -4  10   8       3095.82       3363.49       101.08 o
  -3  10   8         34.54         65.98        36.74 o
  -2  10   8       1052.59       1004.57        53.78 o
  -1  10   8        468.54        454.94        28.68 o
   0  10   8        632.83        678.95        35.15 o
   1  10   8       1598.55       1467.25        46.04 o
   2  10   8        763.52        769.28        59.77 o
   3  10   8       1660.57       1740.56        51.97 o
   4  10   8       1384.44       1409.66        46.32 o
   5  10   8       1197.89       1252.84        65.88 o
   6  10   8        553.41        570.81        33.26 o
   7  10   8        337.92        369.29        30.52 o
   8  10   8        129.35        127.42        33.69 o
  -1  11   8       3236.18       3178.13        98.20 o
   0  11   8         23.13         31.47        22.00 o
   1  11   8       2088.93       2211.07        70.48 o
 -19   0   9       2707.88       2729.51        99.37 o
 -17   0   9       1331.77       1314.84       107.65 o
 -15   0   9        116.25         68.64        30.04 o
 -13   0   9          2.48        -17.37        17.37 o
 -11   0   9       1635.23       1557.78        62.09 o
  -9   0   9        212.91        245.80        14.99 o
  -7   0   9       4112.76       4224.46        89.79 o
  -5   0   9       1627.56       1577.36        55.44 o
  -3   0   9        616.45        569.45        23.65 o
  -1   0   9        839.50       1017.47        26.54 o
   1   0   9       4824.47       4562.44        66.01 o
   3   0   9       1120.50        903.08        21.74 o
   5   0   9      28660.50      29379.46       408.28 o
   7   0   9       4490.03       4334.33        76.41 o
   9   0   9      16800.49      16947.88       248.77 o
  11   0   9       4043.82       3941.60        77.89 o
  13   0   9        669.63        673.21        34.97 o
  15   0   9       6938.00       7138.54       129.14 o
  17   0   9       4012.28       4103.33       115.39 o
  19   0   9       9497.89      10224.56       239.15 o
 -19   1   9       2458.45       2589.29        99.74 o
 -18   1   9         91.70         42.14        21.35 o
 -17   1   9       4559.63       4600.01        93.97 o
 -16   1   9        247.39        238.55        25.97 o
 -15   1   9       3988.92       3924.28        66.38 o
 -14   1   9         90.79         71.05        16.17 o
 -13   1   9       1617.97       1559.47        48.51 o
 -12   1   9        516.72        486.39        21.05 o
 -11   1   9        517.66        551.71        11.48 o
 -10   1   9       1802.29       1806.28        39.07 o
  -9   1   9       2800.58       2808.76        42.04 o
  -8   1   9        540.28        535.24        15.86 o
  -7   1   9       8356.68       8186.42        96.40 o
  -6   1   9        848.31        839.70        22.96 o
  -5   1   9      25544.33      25529.72       304.73 o
  -4   1   9       1154.66       1122.41        24.63 o
  -3   1   9      10783.48      10407.98       150.58 o
  -2   1   9        171.21        196.45        11.77 o
  -1   1   9       3292.85       3118.10        43.56 o
   0   1   9        812.80        702.49        15.13 o
   1   1   9        701.01        575.73        14.16 o
   2   1   9        760.45        667.16        19.27 o
   3   1   9      10079.34      10172.06        98.23 o
   4   1   9      19929.95      20721.33       206.82 o
   5   1   9       6002.10       6199.54        70.09 o
   6   1   9       7261.16       7556.64        76.56 o
   7   1   9       4913.16       4861.13        53.75 o
   8   1   9       5138.37       5118.32        62.43 o
   9   1   9          4.65         -6.06        12.45 o
  10   1   9       9259.26       9076.68       102.48 o
  11   1   9        223.57        222.39        16.24 o
  12   1   9       3552.10       3364.34        50.25 o
  13   1   9         45.40         29.36        12.73 o
  14   1   9       4800.87       4906.42        68.90 o
  15   1   9          0.31        -11.40        14.23 o
  16   1   9       2213.74       2246.01        50.10 o
  17   1   9          0.56        -10.71        19.12 o
  18   1   9       1310.38       1393.56        57.31 o
  19   1   9        374.05        408.80        34.89 o
 -19   2   9         57.42        -23.25        24.03 o
 -18   2   9       1811.03       1720.55        55.66 o
 -17   2   9        223.54        234.56        26.82 o
 -16   2   9       2428.70       2395.51        59.32 o
 -15   2   9         53.26         63.61        17.52 o
 -14   2   9       9953.80       9649.58       126.15 o
 -13   2   9        238.92        266.90        21.96 o
 -12   2   9      17525.41      17194.36       216.75 o
 -11   2   9        370.89        361.11        16.87 o
 -10   2   9      12707.88      12774.60       131.34 o
  -9   2   9       3254.14       3208.31        49.39 o
  -8   2   9      12315.19      11756.97       121.55 o
  -7   2   9          7.84         -3.15         8.03 o
  -6   2   9       8470.27       8088.64        95.17 o
  -5   2   9       4395.70       4565.17        65.01 o
  -4   2   9      22787.07      22830.78       351.88 o
  -3   2   9         27.52         30.57         8.72 o
  -2   2   9      10013.43       9872.98       125.35 o
  -1   2   9        735.12        713.49        19.79 o
   0   2   9      23439.92      24661.86       317.10 o
   1   2   9        867.25        902.35        22.77 o
   2   2   9      16140.38      16590.60       166.52 o
   3   2   9          4.96         15.97        10.95 o
   4   2   9       7667.85       7586.72        82.35 o
   5   2   9        511.98        511.90        22.02 o
   6   2   9       2197.92       2107.32        28.44 o
   7   2   9        753.06        826.31        22.54 o
   8   2   9       2988.23       2965.98        35.54 o
   9   2   9         32.34         53.48        11.13 o
  10   2   9       1230.80       1181.18        27.07 o
  11   2   9       2438.25       2491.08        41.06 o
  12   2   9       1166.77       1143.80        29.19 o
  13   2   9        972.20       1018.57        29.69 o
  14   2   9         27.46          7.69        13.89 o
  15   2   9          0.57         15.03        17.48 o
  16   2   9         20.86         23.52        18.71 o
  17   2   9        798.53        962.34        36.74 o
  18   2   9        168.01        175.88        22.72 o
  19   2   9         16.13         19.75        24.72 o
 -18   3   9        486.57        448.32        33.84 o
 -17   3   9        341.45        352.26        36.29 o
 -16   3   9       1726.58       1612.50        66.42 o
 -15   3   9       1174.88       1097.93        36.63 o
 -14   3   9        713.70        635.08        28.54 o
 -13   3   9       7111.55       6972.22        92.38 o
 -12   3   9       1301.09       1273.72        34.33 o
 -11   3   9       2836.79       2882.25        53.04 o
 -10   3   9        283.64        308.95        20.32 o
  -9   3   9       1692.56       1742.40        32.05 o
  -8   3   9        180.51        144.61        12.55 o
  -7   3   9       1614.84       1600.61        26.22 o
  -6   3   9         27.19         35.47         9.29 o
  -5   3   9       8444.25       8625.17       111.82 o
  -4   3   9       2505.13       2447.12        33.01 o
  -3   3   9      10806.45      11145.05       180.65 o
  -2   3   9        434.40        355.65        13.41 o
  -1   3   9        929.14        875.44        17.58 o
   0   3   9      12046.58      12547.43       128.21 o
   1   3   9        733.80        769.43        15.02 o
   2   3   9       5891.13       5880.01        73.90 o
   3   3   9        285.58        249.92        13.12 o
   4   3   9       4821.44       4568.53        61.21 o
   5   3   9       1768.22       1659.90        33.44 o
   6   3   9       6761.60       6933.48        77.67 o
   7   3   9       2973.40       2946.74        36.35 o
   8   3   9       9147.33       9307.84        87.58 o
   9   3   9        875.44        852.13        18.66 o
  10   3   9      14504.72      14744.62       144.61 o
  11   3   9         29.73         24.04        11.55 o
  12   3   9       6126.76       6186.64        77.75 o
  13   3   9        947.90        948.62        29.95 o
  14   3   9       5930.27       6000.63        87.65 o
  15   3   9         12.00        -12.07        20.16 o
  16   3   9       2381.21       2498.48        53.65 o
  17   3   9        817.91        760.61        40.32 o
  18   3   9       2006.19       2150.25        62.78 o
 -18   4   9         15.57        -13.05        25.02 o
 -17   4   9       1829.21       1785.39        47.33 o
 -16   4   9        910.16       1009.37        43.44 o
 -15   4   9       2099.82       2027.73        70.80 o
 -14   4   9       1646.87       1625.00        42.00 o
 -13   4   9         44.53         24.25        13.46 o
 -12   4   9        618.06        603.26        24.86 o
 -11   4   9        345.03        333.51        22.30 o
 -10   4   9       1805.89       1854.08        46.52 o
  -9   4   9          0.01         16.96        13.59 o
  -8   4   9        142.95        144.57        10.59 o
  -7   4   9        480.31        497.84        13.95 o
  -6   4   9       5118.22       5124.53        73.12 o
  -5   4   9         35.29         45.25         8.87 o
  -4   4   9        658.08        550.50        16.91 o
  -3   4   9       2330.62       2433.00        37.76 o
  -2   4   9       2289.54       2265.64        30.60 o
  -1   4   9      11513.43      12125.59       124.72 o
   0   4   9         11.44          0.96         5.65 o
   1   4   9      10133.50      10446.59       120.09 o
   2   4   9       1242.03       1075.24        23.74 o
   3   4   9       6984.95       6556.60        74.72 o
   4   4   9        124.89        140.10        11.25 o
   5   4   9       6946.05       7116.83        81.21 o
   6   4   9        304.79        298.02        14.95 o
   7   4   9       7370.96       7490.91        91.57 o
   8   4   9       1265.07       1289.17        26.77 o
   9   4   9       6049.45       6143.63        68.05 o
  10   4   9         38.36         48.33        10.01 o
  11   4   9       4336.00       4220.44        52.97 o
  12   4   9        280.38        280.58        17.50 o
  13   4   9       5491.98       5525.63        72.90 o
  14   4   9          0.14        -14.97        15.76 o
  15   4   9       3172.85       3217.51        70.44 o
  16   4   9         16.90         -2.90        20.02 o
  17   4   9       2702.25       2779.57        69.32 o
  18   4   9         77.91         62.29        24.92 o
 -17   5   9       1261.41       1201.39        47.85 o
 -16   5   9         61.90         41.52        22.87 o
 -15   5   9       1895.35       1988.52        55.17 o
 -14   5   9        465.88        465.36        27.38 o
 -13   5   9       4578.04       4694.96        66.72 o
 -12   5   9        117.33         77.89        16.28 o
 -11   5   9       6606.09       6628.02        89.58 o
 -10   5   9        241.63        228.05        21.96 o
  -9   5   9       3071.60       2976.26        55.61 o
  -8   5   9        445.59        447.37        23.90 o
  -7   5   9       3024.19       3044.96        68.41 o
  -6   5   9       3887.12       3890.24        52.91 o
  -5   5   9       3977.29       4105.31        54.97 o
  -4   5   9        305.31        290.64        13.24 o
  -3   5   9       9298.78       9559.73       104.07 o
  -2   5   9       3630.92       3687.94        44.88 o
  -1   5   9      10107.19      10193.95       101.72 o
   0   5   9       1168.59       1231.60        25.96 o
   1   5   9      13462.88      13523.95       154.26 o
   2   5   9       1056.55       1011.63        25.05 o
   3   5   9       5158.02       5425.30        71.14 o
   4   5   9        203.32        224.32        15.66 o
   5   5   9       1999.19       1948.02        34.02 o
   6   5   9        686.43        709.88        21.25 o
   7   5   9       2692.38       2691.49        41.07 o
   8   5   9        353.51        360.96        18.68 o
   9   5   9       1312.06       1276.26        31.37 o
  10   5   9        686.02        671.83        26.91 o
  11   5   9        500.81        506.65        24.39 o
  12   5   9        234.47        244.10        20.03 o
  13   5   9          8.47         -5.05        16.32 o
  14   5   9        714.97        765.88        43.36 o
  15   5   9         69.19         25.37        19.01 o
  16   5   9       1038.01       1130.00        46.27 o
  17   5   9          5.66          2.16        28.89 o
 -16   6   9       2935.65       2897.09        70.65 o
 -15   6   9        158.23        121.35        25.75 o
 -14   6   9       2474.03       2516.76        61.84 o
 -13   6   9         57.55         16.79        17.14 o
 -12   6   9       3906.27       3991.63        70.37 o
 -11   6   9          6.01         -9.28        14.35 o
 -10   6   9       4312.95       4470.76        77.22 o
  -9   6   9       2641.11       2526.92        52.83 o
  -8   6   9       3974.18       3955.84        68.38 o
  -7   6   9        223.37        218.17        21.40 o
  -6   6   9       5551.68       5498.15        78.08 o
  -5   6   9        373.24        365.91        17.49 o
  -4   6   9       6078.91       5920.44        83.50 o
  -3   6   9          4.67         10.91         8.30 o
  -2   6   9       9775.78      10018.63       105.22 o
  -1   6   9        103.29         86.60         9.71 o
   0   6   9       6165.79       6148.57        68.93 o
   1   6   9        794.57        800.15        32.94 o
   2   6   9       6222.86       6262.82        81.02 o
   3   6   9       2279.98       2347.03        40.73 o
   4   6   9       1429.06       1355.67        30.55 o
   5   6   9       1634.19       1638.57        37.33 o
   6   6   9       5133.33       5071.63        70.19 o
   7   6   9        206.72        226.86        18.58 o
   8   6   9        381.24        396.41        22.86 o
   9   6   9         24.15         13.19        16.19 o
  10   6   9         41.65         25.47        16.82 o
  11   6   9        563.89        593.02        46.71 o
  12   6   9          1.12        -15.21        15.21 o
  13   6   9        641.14        631.70        32.49 o
  14   6   9          3.72        -24.36        24.36 o
  15   6   9        411.97        453.65        47.37 o
  16   6   9         30.46         68.41        27.59 o
 -15   7   9        502.03        564.20        36.44 o
 -14   7   9          2.51        -17.72        17.72 o
 -13   7   9        190.69        228.35        24.25 o
 -12   7   9         97.73         58.09        18.41 o
 -11   7   9        701.26        717.04        30.82 o
 -10   7   9        234.41        219.98        24.45 o
  -9   7   9        225.42        214.87        21.96 o
  -8   7   9        585.40        547.45        28.12 o
  -7   7   9       1020.36       1048.04        39.62 o
  -6   7   9        106.78         76.66        19.54 o
  -5   7   9       1866.41       1891.02        35.62 o
  -4   7   9       3399.99       3397.61        54.72 o
  -3   7   9       1416.32       1478.48        32.53 o
  -2   7   9       3161.89       3051.14        61.65 o
  -1   7   9         62.02         61.15        17.57 o
   0   7   9        953.76        970.15        36.66 o
   1   7   9         23.71          1.41        11.49 o
   2   7   9       1022.55       1062.33        37.41 o
   3   7   9        400.00        393.69        27.54 o
   4   7   9       1720.37       1748.03        67.73 o
   5   7   9       1185.56       1083.68        38.61 o
   6   7   9       6012.40       6226.06       110.65 o
   7   7   9       1721.17       1739.16        70.20 o
   8   7   9       7894.33       8037.15       182.07 o
   9   7   9        390.29        397.51        30.00 o
  10   7   9       5723.03       5825.25       110.48 o
  11   7   9        103.61        101.25        22.69 o
  12   7   9       3861.31       4146.50        90.22 o
  13   7   9         32.84          5.10        28.70 o
  14   7   9       2342.63       2312.38        88.88 o
  15   7   9        100.73         96.69        55.44 o
 -13   8   9        230.57        233.67        28.65 o
 -12   8   9       1283.27       1312.47        41.01 o
 -11   8   9        226.61        231.33        23.62 o
 -10   8   9       2219.08       2178.71        67.68 o
  -9   8   9         26.69         18.09        17.15 o
  -8   8   9       5876.56       6019.05        87.69 o
  -7   8   9        132.91        175.24        34.62 o
  -6   8   9        650.89        688.14        35.47 o
  -5   8   9        740.07        751.37        45.47 o
  -4   8   9        148.16        160.61        15.47 o
  -3   8   9          7.15         -6.35        13.07 o
  -2   8   9        832.56        767.10        31.69 o
  -1   8   9        127.85        177.42        19.38 o
   0   8   9        782.09        757.30        33.27 o
   1   8   9        573.57        506.94        34.57 o
   2   8   9       1076.01       1088.78        75.42 o
   3   8   9       4472.63       4527.97       107.68 o
   4   8   9       1847.89       1939.04        51.22 o
   5   8   9       3754.97       3713.11        76.77 o
   6   8   9        414.24        367.75        34.72 o
   7   8   9       8251.33       8337.33       142.16 o
   8   8   9         12.24          2.60        22.48 o
   9   8   9       2705.50       2650.26        67.43 o
  10   8   9         41.09         27.87        25.34 o
  11   8   9       2646.76       2669.86        69.44 o
  12   8   9         11.65         27.91        26.63 o
  13   8   9       2387.91       2442.17        90.24 o
 -11   9   9       1911.66       1907.19        55.17 o
 -10   9   9         18.85         12.15        23.26 o
  -9   9   9       6557.15       6758.35       111.66 o
  -8   9   9        125.93        149.29        45.89 o
  -7   9   9       8616.37       8821.97       155.31 o
  -6   9   9          1.66         -1.00        28.22 o
  -5   9   9       2540.88       2501.96        82.82 o
  -4   9   9         72.47         23.66        34.16 o
  -3   9   9       4755.27       4826.11        88.59 o
  -2   9   9          0.31         10.15        14.20 o
  -1   9   9       5110.74       5074.57        94.24 o
   0   9   9         17.77         36.72        17.50 o
   1   9   9       2449.27       2430.32        58.97 o
   2   9   9        229.26        210.54        23.57 o
   3   9   9       1865.49       1845.78        52.20 o
   4   9   9          0.92         59.57        25.40 o
   5   9   9       2427.16       2431.24        78.14 o
   6   9   9         14.29         43.54        25.40 o
   7   9   9        333.58        353.44        39.65 o
   8   9   9          6.45        -13.70        24.56 o
   9   9   9        492.72        564.31        46.03 o
  10   9   9         60.51         96.71        32.35 o
  11   9   9        394.43        317.22        40.27 o
  -7  10   9        107.42        115.17        32.67 o
  -6  10   9       2140.33       2310.10        86.55 o
  -5  10   9        173.21        239.79        38.00 o
  -4  10   9       1279.21       1417.02        67.68 o
  -3  10   9         35.80         32.58        29.71 o
  -2  10   9       2887.43       2797.58       125.70 o
  -1  10   9         33.20         30.28        18.99 o
   0  10   9       1175.76       1237.27        43.39 o
   1  10   9        685.38        740.91        37.58 o
   2  10   9        246.43        226.78        24.14 o
   3  10   9       1060.82       1062.09        43.05 o
   4  10   9        648.69        608.42        35.04 o
   5  10   9       2012.73       1934.95        56.12 o
   6  10   9        216.28        175.94        24.00 o
   7  10   9       1955.03       1841.81        54.98 o
 -18   0  10       4690.64       4859.04       134.40 o
 -16   0  10       6916.48       7076.89       389.34 o
 -14   0  10       4846.99       5194.21       177.91 o
 -12   0  10       2683.84       2730.43        73.18 o
 -10   0  10       3258.65       3340.69        66.02 o
  -8   0  10      23077.47      22908.01       322.04 o
  -6   0  10      23947.68      23357.74       399.28 o
  -4   0  10      21815.26      21767.86       371.02 o
  -2   0  10      21402.03      21944.87       529.86 o
   0   0  10      10015.49       9539.43       177.22 o
   2   0  10      12237.73      12005.04       219.56 o
   4   0  10      10548.17      10620.11       229.51 o
   6   0  10        374.88        308.92        85.09 o
   8   0  10       1872.80       1791.28        44.41 o
  10   0  10       3844.93       3665.79        73.32 o
  12   0  10       2120.32       2097.45        72.91 o
  14   0  10        413.07        376.28        53.14 o
  16   0  10        559.76        560.60        36.98 o
  18   0  10        642.60        605.86        91.53 o
 -19   1  10        397.00        370.03        40.38 o
 -18   1  10        572.93        580.57        36.20 o
 -17   1  10        355.20        369.58        30.39 o
 -16   1  10        147.28         98.96        21.43 o
 -15   1  10       3062.17       2963.96        64.81 o
 -14   1  10       1058.88       1040.99        42.59 o
 -13   1  10       1315.42       1295.17        44.09 o
 -12   1  10        197.21        206.90        14.25 o
 -11   1  10       2398.58       2440.29        34.40 o
 -10   1  10       1262.99       1203.92        36.76 o
  -9   1  10       4438.88       4133.99        56.66 o
  -8   1  10          2.72         -8.02         8.12 o
  -7   1  10       8699.33       8660.92       115.82 o
  -6   1  10       4363.38       4198.62        63.29 o
  -5   1  10        649.64        535.34        19.53 o
  -4   1  10       6513.73       6291.41        98.70 o
  -3   1  10       7858.47       7853.31       118.32 o
  -2   1  10      13639.08      13910.87       198.19 o
  -1   1  10      16989.39      17055.73       244.03 o
   0   1  10       1389.22       1638.36        36.03 o
   1   1  10       6750.85       6904.32        95.16 o
   2   1  10       2536.34       2313.42        59.17 o
   3   1  10      11943.64      12597.16       143.21 o
   4   1  10      17908.09      18829.85       208.56 o
   5   1  10       1143.03       1144.00        24.36 o
   6   1  10       9903.99       9742.40       115.65 o
   7   1  10       1436.11       1353.58        23.71 o
   8   1  10       8054.82       7953.32        90.39 o
   9   1  10         64.15         36.43        11.70 o
  10   1  10       1045.13       1076.08        26.41 o
  11   1  10       1221.85       1174.62        28.29 o
  12   1  10       4171.24       4219.09        69.19 o
  13   1  10         72.38         47.59        14.04 o
  14   1  10       1832.89       1821.00        38.03 o
  15   1  10        638.68        599.54        26.13 o
  16   1  10       2401.86       2449.19        52.92 o
  17   1  10        682.67        633.54        32.38 o
  18   1  10       3106.73       3202.17        73.25 o
  19   1  10        330.76        323.72        32.24 o
 -19   2  10       1622.41       1806.40        59.28 o
 -18   2  10        572.03        587.10        37.50 o
 -17   2  10        702.91        676.05        37.64 o
 -16   2  10         27.82         13.63        18.14 o
 -15   2  10        216.18        168.79        19.65 o
 -14   2  10         21.29         40.62        17.14 o
 -13   2  10        101.53        105.84        21.24 o
 -12   2  10       1056.14       1077.15        30.95 o
 -11   2  10        109.91         99.41        25.41 o
 -10   2  10        963.83       1029.23        26.52 o
  -9   2  10         29.19         15.99        10.22 o
  -8   2  10        172.73        157.99        11.02 o
  -7   2  10       2555.04       2477.52        39.29 o
  -6   2  10        216.76        193.58        12.75 o
  -5   2  10        140.41        120.43        13.99 o
  -4   2  10       6670.76       6917.93       106.56 o
  -3   2  10       6111.99       5950.34        93.15 o
  -2   2  10        115.27        137.06        19.24 o
  -1   2  10       7269.52       7133.97        94.67 o
   0   2  10        175.75        155.42        10.84 o
   1   2  10       4832.18       4740.77        69.86 o
   2   2  10         33.34         42.01         7.96 o
   3   2  10      17284.42      17813.14       179.84 o
   4   2  10         10.86          5.84         6.95 o
   5   2  10       2784.40       2602.83        39.89 o
   6   2  10        104.64        113.32        11.18 o
   7   2  10       6185.62       5867.94        68.12 o
   8   2  10         80.43         67.83         9.42 o
   9   2  10      12352.83      12368.35       133.39 o
  10   2  10        680.88        712.41        32.96 o
  11   2  10       8981.11       8813.69       102.29 o
  12   2  10          3.62         -8.39        11.75 o
  13   2  10      11198.07      11307.22       128.57 o
  14   2  10        181.98        185.16        17.75 o
  15   2  10       4974.33       4902.29        89.41 o
  16   2  10         10.21         13.89        18.01 o
  17   2  10       3866.57       3984.84        71.35 o
  18   2  10        175.74        168.50        24.41 o
  19   2  10       1413.90       1391.47        82.19 o
 -18   3  10        616.70        628.58        38.38 o
 -17   3  10       2313.55       2311.94        60.64 o
 -16   3  10        581.43        516.79        29.22 o
 -15   3  10       1143.81       1143.22        37.50 o
 -14   3  10        299.53        284.37        30.89 o
 -13   3  10       5401.28       5182.10       111.83 o
 -12   3  10         83.21         73.69        15.87 o
 -11   3  10      11735.57      11840.82       157.65 o
 -10   3  10        128.14        122.06        16.43 o
  -9   3  10      13647.02      13741.96       181.49 o
  -8   3  10        949.92        947.73        20.89 o
  -7   3  10       4549.96       4401.88        54.85 o
  -6   3  10        310.65        276.04        13.98 o
  -5   3  10       6733.26       6517.50        88.94 o
  -4   3  10          1.85         11.72        11.36 o
  -3   3  10       3885.88       3537.38        55.02 o
  -2   3  10       4437.00       4528.88        64.50 o
  -1   3  10       1761.86       1506.05        28.90 o
   0   3  10       7444.15       7786.03       101.80 o
   1   3  10       1159.56       1122.77        25.64 o
   2   3  10       2847.30       2986.56        39.89 o
   3   3  10       1371.79       1333.01        21.33 o
   4   3  10       1074.63       1045.55        19.60 o
   5   3  10       5123.33       5074.50        59.66 o
   6   3  10         73.41        123.46        11.68 o
   7   3  10        258.33        293.05        13.70 o
   8   3  10      13938.60      14121.91       147.10 o
   9   3  10        986.30        938.18        21.16 o
  10   3  10       6767.54       6906.68        83.09 o
  11   3  10         16.63         19.39        13.27 o
  12   3  10       1340.48       1309.98        30.69 o
  13   3  10        236.44        205.11        19.47 o
  14   3  10        686.34        752.33        30.62 o
  15   3  10        221.49        201.84        20.68 o
  16   3  10       1282.50       1363.21        79.61 o
  17   3  10        128.09        133.25        26.91 o
  18   3  10       1329.36       1476.49        54.77 o
 -18   4  10       2373.90       2272.87       139.23 o
 -17   4  10          9.04         -7.50        17.91 o
 -16   4  10       3933.75       3861.04        70.18 o
 -15   4  10         27.95          2.08        15.77 o
 -14   4  10       3554.18       3441.18        62.32 o
 -13   4  10         87.76         47.35        15.42 o
 -12   4  10       5509.81       5505.38        87.65 o
 -11   4  10         20.75          9.26        19.72 o
 -10   4  10       8187.98       8194.57       119.39 o
  -9   4  10       1238.36       1246.51        40.71 o
  -8   4  10       8579.94       8425.23       116.92 o
  -7   4  10         27.49         24.36        10.19 o
  -6   4  10      14201.11      14379.19       180.45 o
  -5   4  10         91.40        119.60        12.63 o
  -4   4  10      13054.25      12937.48       157.37 o
  -3   4  10        745.07        767.12        19.15 o
  -2   4  10       9684.15       9550.06       123.05 o
  -1   4  10        449.72        411.69        14.47 o
   0   4  10       4841.58       4719.03        59.77 o
   1   4  10         51.41         29.40        11.70 o
   2   4  10       1668.29       1605.63        34.59 o
   3   4  10          9.78         33.30         9.67 o
   4   4  10       7850.13       7854.57        88.75 o
   5   4  10       1240.24       1225.86        26.01 o
   6   4  10       4322.87       4339.77        56.46 o
   7   4  10       5062.45       5034.26        63.88 o
   8   4  10       1577.38       1559.42        30.92 o
   9   4  10        445.88        438.51        18.09 o
  10   4  10          8.69         18.33         9.72 o
  11   4  10       4352.60       4307.47        59.24 o
  12   4  10          8.82          1.37        15.15 o
  13   4  10        858.00        932.75        32.46 o
  14   4  10        557.15        551.92        26.62 o
  15   4  10        169.50        199.71        26.12 o
  16   4  10          7.79          9.51        20.30 o
  17   4  10        374.02        431.21        34.62 o
 -17   5  10        512.23        522.80        35.54 o
 -16   5  10        185.64        189.65        26.03 o
 -15   5  10        342.53        380.70        30.36 o
 -14   5  10       1148.13       1151.49        43.59 o
 -13   5  10        776.93        808.69        28.58 o
 -12   5  10          6.20         -7.58        16.36 o
 -11   5  10       3723.68       3737.74        68.20 o
 -10   5  10        206.51        198.85        20.65 o
  -9   5  10       2944.25       2904.69        56.16 o
  -8   5  10        338.90        329.86        20.76 o
  -7   5  10       4644.26       4579.46        68.65 o
  -6   5  10        160.63        171.72        13.37 o
  -5   5  10        431.93        483.94        21.10 o
  -4   5  10        396.14        397.55        16.02 o
  -3   5  10         26.93         68.22         9.77 o
  -2   5  10       2052.67       2090.06        30.36 o
  -1   5  10        997.81       1026.39        22.93 o
   0   5  10       6882.59       6815.28        95.48 o
   1   5  10       2359.89       2353.26        44.26 o
   2   5  10       7219.69       7309.75       102.47 o
   3   5  10       4632.71       4660.27        64.67 o
   4   5  10       1538.82       1627.56        30.30 o
   5   5  10         74.72         68.96        12.97 o
   6   5  10       7048.37       7210.61        84.51 o
   7   5  10        472.57        476.32        20.78 o
   8   5  10       1893.80       1877.35        38.02 o
   9   5  10        495.08        439.01        27.35 o
  10   5  10       5559.98       5390.15        87.61 o
  11   5  10        410.50        381.30        25.42 o
  12   5  10       4355.37       4407.05        70.79 o
  13   5  10        723.51        734.64        31.34 o
  14   5  10       3600.43       3819.04       117.04 o
  15   5  10         13.59         35.54        22.66 o
  16   5  10       3984.04       4212.42       113.53 o
  17   5  10        247.08        254.27        35.98 o
 -16   6  10        474.67        499.83        35.75 o
 -15   6  10        319.91        311.19        30.15 o
 -14   6  10        533.46        536.72        34.22 o
 -13   6  10        144.21        158.25        20.38 o
 -12   6  10        218.71        214.90        20.82 o
 -11   6  10         41.13         19.31        17.55 o
 -10   6  10       1858.72       1830.92        46.56 o
  -9   6  10          1.78        -11.91        13.82 o
  -8   6  10        766.78        821.15        32.09 o
  -7   6  10        142.09        136.44        20.18 o
  -6   6  10       1668.58       1699.63        33.66 o
  -5   6  10       1592.09       1535.03        41.87 o
  -4   6  10       2905.22       2820.02        47.66 o
  -3   6  10       2354.14       2340.54        53.41 o
  -2   6  10       3491.37       3522.09        65.75 o
  -1   6  10       3850.38       4001.87        54.15 o
   0   6  10       5692.51       5500.53        81.67 o
   1   6  10       4110.74       4204.17       109.04 o
   2   6  10        275.17        252.51        18.31 o
   3   6  10       2028.00       2114.49        43.73 o
   4   6  10        242.26        249.95        18.46 o
   5   6  10       6664.83       6713.95        98.61 o
   6   6  10        310.48        312.72        17.91 o
   7   6  10       6611.24       6552.26        98.77 o
   8   6  10       1165.93       1164.14        35.93 o
   9   6  10       3872.92       3795.87        68.56 o
  10   6  10        483.84        405.22        25.67 o
  11   6  10       5051.02       4869.31        83.89 o
  12   6  10        244.00        213.44        22.82 o
  13   6  10       2589.58       2769.02        70.66 o
  14   6  10          0.01          2.92        24.01 o
  15   6  10       3205.42       3312.87        89.22 o
  16   6  10         99.15        126.34        59.30 o
 -14   7  10        203.95        178.67        27.43 o
 -13   7  10       2581.45       2654.80        77.06 o
 -12   7  10          8.68        -16.85        16.85 o
 -11   7  10       3416.17       3713.77        65.65 o
 -10   7  10        117.98         81.99        19.75 o
  -9   7  10       4948.88       4940.52        84.32 o
  -8   7  10          3.66         -2.98        16.35 o
  -7   7  10       5167.67       5312.66       104.27 o
  -6   7  10         35.78         54.73        18.55 o
  -5   7  10       8903.90       8798.34       118.80 o
  -4   7  10        846.90        743.82        23.64 o
  -3   7  10        790.93        797.82        24.54 o
  -2   7  10          1.15         -7.63        13.95 o
  -1   7  10       2873.31       2984.18        70.88 o
   0   7  10         59.01         39.15        12.44 o
   1   7  10       4689.68       4620.19        72.89 o
   2   7  10         56.93         75.05        13.85 o
   3   7  10       5174.13       5269.43        81.90 o
   4   7  10        768.64        812.96        62.78 o
   5   7  10       4131.52       4115.78        93.13 o
   6   7  10       3052.14       2990.92        67.71 o
   7   7  10        476.15        472.93        30.35 o
   8   7  10        793.30        763.30        37.71 o
   9   7  10       1133.51       1146.08        44.34 o
  10   7  10        827.33        919.82        51.21 o
  11   7  10         66.42         85.23        23.00 o
  12   7  10        164.44        229.73        27.69 o
  13   7  10         20.07         19.26        30.83 o
  14   7  10        172.82        151.62        37.43 o
 -13   8  10          4.87         24.49        42.54 o
 -12   8  10       1479.98       1555.57        45.30 o
 -11   8  10          4.98         -7.50        17.30 o
 -10   8  10       2465.82       2407.23        56.70 o
  -9   8  10         53.41         50.85        26.36 o
  -8   8  10       1820.99       1879.33        49.85 o
  -7   8  10        219.13        246.41        35.55 o
  -6   8  10       5736.34       5559.48       131.71 o
  -5   8  10        738.65        783.27        49.63 o
  -4   8  10       3153.65       3199.94        64.28 o
  -3   8  10        999.91        958.34        33.66 o
  -2   8  10       2763.76       2775.02        60.99 o
  -1   8  10       1064.85       1038.32        36.85 o
   0   8  10       4862.54       4618.77       104.99 o
   1   8  10       1709.89       1668.16        58.83 o
   2   8  10       3705.57       3493.50        90.13 o
   3   8  10        780.10        774.02        85.73 o
   4   8  10        580.21        611.06        62.29 o
   5   8  10        652.27        647.19        33.76 o
   6   8  10         81.31         71.80        37.16 o
   7   8  10        294.54        297.43        32.42 o
   8   8  10        385.50        472.39        32.63 o
   9   8  10        665.99        685.56        38.14 o
  10   8  10       1157.33       1039.90        78.28 o
  11   8  10        967.16       1014.80        46.40 o
  12   8  10        182.67        165.76        27.95 o
 -10   9  10         51.19         27.03        22.33 o
  -9   9  10         15.09          7.65        19.97 o
  -8   9  10         82.91         74.39        21.85 o
  -7   9  10          3.04          6.20        21.93 o
  -6   9  10        258.41        309.78       103.14 o
  -5   9  10        259.57        299.79        38.67 o
  -4   9  10        744.67        685.40        50.54 o
  -3   9  10        553.79        520.87        28.25 o
  -2   9  10         59.82         41.70        16.51 o
  -1   9  10        510.01        462.66        28.79 o
   0   9  10        918.18        956.67        38.11 o
   1   9  10        494.83        486.99        30.77 o
   2   9  10       2038.45       1934.93        67.50 o
   3   9  10         13.34         77.31        71.55 o
   4   9  10       3775.50       3730.62        99.97 o
   5   9  10         82.57        113.08        29.00 o
   6   9  10       3953.65       3956.78       165.66 o
   7   9  10         60.23         52.43        27.17 o
   8   9  10       2860.02       2842.58       126.99 o
   9   9  10         63.25         46.47        38.03 o
  10   9  10       2860.32       3050.54        95.23 o
  -7  10  10          1.68         -0.41        31.75 o
  -6  10  10       2269.41       2373.81        87.88 o
  -5  10  10        738.84        865.10        60.59 o
  -4  10  10       2212.92       2176.18        79.93 o
  -3  10  10        706.18        725.10        54.79 o
  -2  10  10       1378.53       1499.39        68.21 o
  -1  10  10       1143.32       1175.45        42.43 o
   0  10  10        814.68        848.11        38.98 o
   1  10  10       1663.46       1614.81        50.75 o
   2  10  10        442.21        498.39        39.68 o
   3  10  10       1010.97        912.36        41.86 o
   4  10  10        261.64        273.30        27.31 o
   5  10  10        800.94        820.33        39.93 o
   6  10  10         70.07         90.19        22.19 o
   7  10  10       1398.78       1392.34        95.40 o
 -19   0  11        150.80         89.20        45.12 o
 -17   0  11        333.64        302.73        40.08 o
 -15   0  11        121.00         95.40        46.41 o
 -13   0  11       2083.91       2014.51        64.95 o
 -11   0  11       2230.72       2154.83        46.25 o
  -9   0  11          2.06        -19.75        20.63 o
  -7   0  11       3175.59       3109.24        74.69 o
  -5   0  11      14243.89      15028.75       265.28 o
  -3   0  11       9857.52       9870.89       179.58 o
  -1   0  11        760.54        692.30        42.54 o
   1   0  11      29342.59      29748.42       513.85 o
   3   0  11       9026.16       8893.42       135.95 o
   5   0  11      36851.19      36467.98       628.24 o
   7   0  11      23076.56      23348.73       631.07 o
   9   0  11      17621.41      17684.46       260.70 o
  11   0  11       5741.74       5786.11       103.94 o
  13   0  11       2696.48       2649.49        87.56 o
  15   0  11       5709.96       5840.72       142.05 o
  17   0  11       2434.51       2458.95        85.56 o
  19   0  11       4279.09       4518.67       197.25 o
 -19   1  11       1935.01       2054.23        86.97 o
 -18   1  11        743.72        710.27        38.84 o
 -17   1  11       4518.36       4556.66        89.90 o
 -16   1  11        325.79        229.34        38.89 o
 -15   1  11       4792.09       4776.86       195.31 o
 -14   1  11         72.50         30.70        20.10 o
 -13   1  11       5135.70       5111.55        98.03 o
 -12   1  11         79.56         69.04        11.37 o
 -11   1  11       3573.68       3607.71        46.56 o
 -10   1  11        454.49        459.95        19.04 o
  -9   1  11       8274.27       8318.87        91.61 o
  -8   1  11          8.72          3.30        15.03 o
  -7   1  11      10220.98      10054.46       132.59 o
  -6   1  11         14.12         12.17        11.27 o
  -5   1  11       3997.86       3904.70        59.92 o
  -4   1  11         26.31         26.74        17.70 o
  -3   1  11       8212.00       8004.58       122.01 o
  -2   1  11        259.18        298.23        17.41 o
  -1   1  11      13406.58      13444.72       197.63 o
   0   1  11        527.52        438.43        18.83 o
   1   1  11      10762.44      10928.51       143.66 o
   2   1  11       8705.79       8346.83       113.86 o
   3   1  11        143.75         86.55        11.88 o
   4   1  11       4519.23       4336.64        59.04 o
   5   1  11          6.40          9.34         8.49 o
   6   1  11       6593.33       6760.58        86.16 o
   7   1  11          7.22         -3.78        12.60 o
   8   1  11       3415.56       3386.88        52.64 o
   9   1  11        896.82        942.21        27.87 o
  10   1  11       4314.89       4337.65        59.34 o
  11   1  11        133.10        138.48        14.34 o
  12   1  11       4178.29       4022.39        57.86 o
  13   1  11        125.66        100.99        15.27 o
  14   1  11       4287.92       4275.97        63.62 o
  15   1  11          4.38        -12.83        12.83 o
  16   1  11       1911.97       2063.56        49.05 o
  17   1  11        341.31        301.56        26.41 o
  18   1  11        693.25        732.34        39.50 o
 -18   2  11       3429.38       3391.96        82.62 o
 -17   2  11          8.56        -18.70        18.70 o
 -16   2  11       2879.80       2795.07        75.36 o
 -15   2  11         34.22         13.31        24.38 o
 -14   2  11       5131.93       5205.02       102.28 o
 -13   2  11         19.01          4.65        17.38 o
 -12   2  11       6708.81       6801.39        99.71 o
 -11   2  11         19.85         19.91        17.31 o
 -10   2  11       5283.09       5228.54        83.49 o
  -9   2  11       1477.11       1482.52        27.40 o
  -8   2  11      15803.16      15514.56       159.65 o
  -7   2  11        482.63        462.84        22.95 o
  -6   2  11       8634.21       8239.88        98.97 o
  -5   2  11          1.83         11.96        11.62 o
  -4   2  11       9525.48       9113.21       137.11 o
  -3   2  11        620.05        638.71        39.07 o
  -2   2  11       5338.16       5122.93        82.95 o
  -1   2  11       4217.42       4271.21        62.45 o
   0   2  11      15389.15      15727.97       195.05 o
   1   2  11        843.46        840.66        25.43 o
   2   2  11      11768.86      11666.47       153.01 o
   3   2  11       1671.21       1742.71        36.84 o
   4   2  11       6188.29       6210.24        78.02 o
   5   2  11        109.86        124.03        11.17 o
   6   2  11       1364.99       1318.89        27.91 o
   7   2  11        526.55        549.73        19.04 o
   8   2  11       2220.70       2258.60        40.19 o
   9   2  11        713.35        712.86        26.91 o
  10   2  11        392.53        351.92        19.70 o
  11   2  11        570.29        552.63        21.97 o
  12   2  11         95.08         82.01        14.68 o
  13   2  11        159.40        195.21        17.33 o
  14   2  11        144.00        124.05        19.73 o
  15   2  11        185.93        189.76        21.94 o
  16   2  11         85.99         93.23        19.65 o
  17   2  11         33.98         78.29        20.16 o
  18   2  11         12.52         12.26        24.81 o
 -18   3  11        561.46        530.99        50.20 o
 -17   3  11        689.34        693.40        46.15 o
 -16   3  11       1221.79       1257.71        59.89 o
 -15   3  11        689.67        666.02        31.60 o
 -14   3  11        158.93        136.89        38.34 o
 -13   3  11       2241.87       2266.07        49.43 o
 -12   3  11          0.12        -13.93        13.93 o
 -11   3  11       1359.31       1374.30        36.45 o
 -10   3  11        718.99        669.52        26.59 o
  -9   3  11        772.78        825.77        23.16 o
  -8   3  11       1560.61       1521.68        30.97 o
  -7   3  11       4029.09       4012.55        56.52 o
  -6   3  11        182.11        149.43        13.89 o
  -5   3  11       3005.71       2941.14        48.91 o
  -4   3  11        206.08        184.79        14.70 o
  -3   3  11       2622.48       2705.88        44.93 o
  -2   3  11       1089.09       1056.52        50.29 o
  -1   3  11         47.72         44.22         8.97 o
   0   3  11      10567.15      10547.01       134.70 o
   1   3  11       3191.16       3181.66        49.18 o
   2   3  11       1374.92       1358.69        20.65 o
   3   3  11       4283.88       4173.95        48.39 o
   4   3  11       3338.50       3157.34        44.53 o
   5   3  11       1115.80       1077.02        22.44 o
   6   3  11      11033.37      10942.22       128.78 o
   7   3  11       1347.13       1335.88        28.68 o
   8   3  11       1662.28       1594.78        32.70 o
   9   3  11        581.09        554.47        23.58 o
  10   3  11       4170.52       4322.43        58.70 o
  11   3  11         11.95         -2.49        11.72 o
  12   3  11       2638.78       2567.67        44.26 o
  13   3  11        124.96        115.32        18.16 o
  14   3  11       5710.38       6119.96        90.15 o
  15   3  11         42.94         77.60        21.52 o
  16   3  11       2788.01       2897.91        69.16 o
  17   3  11          1.32        -21.90        21.90 o
  18   3  11       1554.41       1664.60        57.38 o
 -17   4  11        339.77        301.97        30.27 o
 -16   4  11        282.40        310.41        25.34 o
 -15   4  11        249.67        249.78        23.40 o
 -14   4  11        120.03        126.24        20.29 o
 -13   4  11         30.03         23.43        16.29 o
 -12   4  11          4.41         15.74        16.34 o
 -11   4  11        208.66        152.52        19.52 o
 -10   4  11         39.05         50.75        15.34 o
  -9   4  11        902.50        875.97        29.91 o
  -8   4  11          5.00         -7.65        10.31 o
  -7   4  11        761.52        739.70        21.91 o
  -6   4  11         28.67         51.52        11.94 o
  -5   4  11        469.16        451.45        19.11 o
  -4   4  11        287.76        295.71        16.60 o
  -3   4  11       2520.14       2578.25        44.41 o
  -2   4  11       1324.43       1386.00        84.51 o
  -1   4  11       9976.02      10048.55       116.51 o
   0   4  11        340.14        328.10        13.00 o
   1   4  11       6682.39       6612.19        93.76 o
   2   4  11       2113.77       2134.45        42.20 o
   3   4  11       3978.54       3950.42        57.29 o
   4   4  11       2225.27       2232.54        52.66 o
   5   4  11       8230.78       8424.20       118.39 o
   6   4  11       3399.04       3369.13        59.90 o
   7   4  11       5670.17       5629.03        87.58 o
   8   4  11        193.11        174.05        18.49 o
   9   4  11       3176.26       3157.38        60.23 o
  10   4  11        293.94        301.41        19.44 o
  11   4  11       5683.70       5706.96        83.05 o
  12   4  11        112.23         99.50        17.77 o
  13   4  11       7901.76       7966.45       118.69 o
  14   4  11          0.04        -14.81        14.81 o
  15   4  11       5331.99       5732.94       162.82 o
  16   4  11        110.36        133.87        27.53 o
  17   4  11       2284.92       2555.35        68.19 o
 -16   5  11         27.00        -19.29        21.92 o
 -15   5  11       2851.04       3009.56        70.04 o
 -14   5  11         25.20        -13.23        19.61 o
 -13   5  11       6868.00       7003.69        97.41 o
 -12   5  11         65.03         50.63        18.38 o
 -11   5  11       5799.30       5792.11       118.16 o
 -10   5  11         10.39         -4.21        15.89 o
  -9   5  11       6757.09       6880.12       112.39 o
  -8   5  11        879.07        874.14        31.12 o
  -7   5  11       5281.09       5219.16        77.02 o
  -6   5  11       1431.74       1397.81        31.67 o
  -5   5  11      11465.09      11323.10       146.93 o
  -4   5  11         54.75         86.58        15.26 o
  -3   5  11      14293.84      14368.65       160.15 o
  -2   5  11        834.01        850.33        23.74 o
  -1   5  11       5675.12       5666.67        71.68 o
   0   5  11       2521.95       2447.89        54.34 o
   1   5  11       3777.51       3789.23        62.58 o
   2   5  11       2823.72       2799.41        51.34 o
   3   5  11       2024.30       1967.11        41.54 o
   4   5  11       2479.77       2487.07        43.22 o
   5   5  11       1499.64       1452.41        32.59 o
   6   5  11        762.72        789.70        25.36 o
   7   5  11        389.70        333.49        19.48 o
   8   5  11        290.00        295.48        18.84 o
   9   5  11          6.84        -11.59        14.76 o
  10   5  11         54.83         46.67        16.84 o
  11   5  11        259.83        209.76        21.47 o
  12   5  11       1605.35       1598.52        48.19 o
  13   5  11          4.63        -14.73        15.04 o
  14   5  11       1920.90       2027.68        57.01 o
  15   5  11        365.56        361.61        31.68 o
  16   5  11        782.32        830.86        43.59 o
 -15   6  11          3.86        -21.89        21.89 o
 -14   6  11       2251.37       2434.69        62.51 o
 -13   6  11         69.13         61.70        19.10 o
 -12   6  11       4531.20       4458.66        80.22 o
 -11   6  11          0.52         -8.62        16.56 o
 -10   6  11       6347.21       6434.66       101.57 o
  -9   6  11         85.48         58.17        18.24 o
  -8   6  11       4570.92       4680.43        78.60 o
  -7   6  11        146.53        140.72        11.59 o
  -6   6  11       5346.33       5415.21        79.46 o
  -5   6  11        340.86        337.41        17.56 o
  -4   6  11       5369.73       5369.15        78.72 o
  -3   6  11       1117.87       1126.26        28.75 o
  -2   6  11       4928.86       4966.48        73.32 o
  -1   6  11        490.81        551.76        27.67 o
   0   6  11       1244.26       1406.03        34.06 o
   1   6  11        780.22        793.59        26.84 o
   2   6  11       5034.58       4989.31        77.89 o
   3   6  11       4351.83       4309.79        70.36 o
   4   6  11       1865.59       1883.78        42.54 o
   5   6  11       2289.47       2256.18        47.32 o
   6   6  11       3838.35       3809.25        59.25 o
   7   6  11       1110.40       1142.05        37.22 o
   8   6  11        536.54        488.37        27.35 o
   9   6  11        570.27        622.97        29.69 o
  10   6  11         50.04         34.26        16.90 o
  11   6  11       1584.25       1619.91        58.62 o
  12   6  11         47.27         12.56        24.28 o
  13   6  11        592.16        592.07        37.32 o
  14   6  11          7.67        -15.32        32.23 o
  15   6  11        829.35        732.38        59.23 o
 -14   7  11         57.45         30.77        33.31 o
 -13   7  11          2.36          1.84        18.05 o
 -12   7  11         18.78        -16.06        16.15 o
 -11   7  11        340.84        381.88        28.65 o
 -10   7  11         69.97         68.07        18.70 o
  -9   7  11         78.81        123.98        23.51 o
  -8   7  11        330.97        290.53        24.32 o
  -7   7  11         21.28         22.12        19.26 o
  -6   7  11        757.63        723.28        37.99 o
  -5   7  11        948.07        941.35        26.36 o
  -4   7  11       1040.54       1047.59        28.46 o
  -3   7  11        933.72        850.72        36.89 o
  -2   7  11        959.66        862.18        31.83 o
  -1   7  11       1292.55       1319.89        39.27 o
   0   7  11       1120.73       1156.37        31.38 o
   1   7  11         45.33         70.83        20.28 o
   2   7  11       7936.19       7869.75       112.87 o
   3   7  11        450.68        440.54        23.53 o
   4   7  11      10741.99      10424.98       192.15 o
   5   7  11          1.31         14.29        16.58 o
   6   7  11       3715.24       3750.75        78.64 o
   7   7  11        634.22        614.04        34.45 o
   8   7  11       4852.42       4855.66        96.74 o
   9   7  11        218.33        255.49        27.21 o
  10   7  11       3849.42       3733.55        83.47 o
  11   7  11        108.94         99.65        24.92 o
  12   7  11       3359.51       3241.46        79.60 o
  13   7  11         79.20         69.02        33.96 o
  14   7  11       1867.80       1819.12        81.07 o
 -12   8  11       1221.50       1193.01        41.24 o
 -11   8  11        512.08        485.46        33.02 o
 -10   8  11       1054.70       1052.58        42.15 o
  -9   8  11         14.53         27.77        23.29 o
  -8   8  11       2719.92       2638.85        76.84 o
  -7   8  11        638.08        601.18        46.47 o
  -6   8  11        379.57        389.36        40.08 o
  -5   8  11        967.68       1029.19        53.04 o
  -4   8  11        339.04        401.78        23.64 o
  -3   8  11        100.96        155.37        21.43 o
  -2   8  11        237.23        250.84        22.27 o
  -1   8  11        445.57        468.56        33.36 o
   0   8  11       1171.50       1191.10        49.51 o
   1   8  11        294.47        285.81        30.66 o
   2   8  11        935.51        970.56        80.58 o
   3   8  11       5146.16       4872.46       115.78 o
   4   8  11        507.07        497.25        39.02 o
   5   8  11       1489.05       1497.20        47.23 o
   6   8  11       1556.06       1478.13        47.64 o
   7   8  11       2517.68       2482.62        91.07 o
   8   8  11         40.96         49.44        22.57 o
   9   8  11       3257.82       3205.77        77.39 o
  10   8  11         11.32         49.49        22.98 o
  11   8  11       3632.73       3579.05       111.87 o
  12   8  11          6.38         40.80        23.70 o
 -10   9  11        145.62        126.34        45.12 o
  -9   9  11       2030.00       2254.47        59.24 o
  -8   9  11         43.48         45.79        21.53 o
  -7   9  11       2565.58       2616.46        90.89 o
  -6   9  11         77.95        138.44        36.74 o
  -5   9  11       2476.72       2473.61        85.14 o
  -4   9  11        287.13        390.04        40.90 o
  -3   9  11       3978.06       3944.66       108.87 o
  -2   9  11        134.15        133.56        19.90 o
  -1   9  11       4541.46       4524.55        88.56 o
   0   9  11        146.86         85.99        20.42 o
   1   9  11       2848.09       2896.62        67.06 o
   2   9  11         23.32         36.56        23.81 o
   3   9  11        643.52        656.63        74.77 o
   4   9  11        655.92        709.43        47.08 o
   5   9  11        798.78        938.73        54.15 o
   6   9  11        203.96        223.94        34.88 o
   7   9  11        629.98        605.33        47.70 o
   8   9  11         87.14         77.43        29.53 o
   9   9  11         69.88         31.49        30.04 o
  -6  10  11       3926.62       3910.19       123.12 o
  -5  10  11        297.12        282.31        41.82 o
  -4  10  11        878.25        951.75        60.37 o
  -3  10  11        895.88        969.25        60.75 o
  -2  10  11        723.74        589.76        48.60 o
  -1  10  11        305.16        336.44        27.04 o
   0  10  11        591.30        607.74        34.54 o
   1  10  11        531.80        546.94        34.64 o
   2  10  11        784.61        836.07        41.07 o
   3  10  11        512.40        597.57        35.32 o
   4  10  11        655.55        656.40        37.78 o
   5  10  11        364.07        385.75        31.80 o
   6  10  11        111.79        108.79        32.67 o
 -18   0  12        529.64        442.92        50.14 o
 -16   0  12       3636.09       3728.18       110.73 o
 -14   0  12       6149.69       6386.73       210.14 o
 -12   0  12      11896.76      11755.10       224.06 o
 -10   0  12      11736.49      11465.27       215.91 o
  -8   0  12       9012.09       8661.93       167.73 o
  -6   0  12      18271.58      17768.83       312.22 o
  -4   0  12       9565.56       9025.55       168.64 o
  -2   0  12      17011.56      16932.44       420.28 o
   0   0  12      11067.43      10593.89       199.49 o
   2   0  12       2696.52       2508.90       114.74 o
   4   0  12       2982.00       2713.30        79.93 o
   6   0  12        652.72        708.91        39.83 o
   8   0  12        208.47        160.79        26.33 o
  10   0  12        731.24        737.25        33.07 o
  12   0  12        276.20        248.80        25.36 o
  14   0  12        233.10        166.54        24.54 o
  16   0  12       1128.16       1085.56        49.06 o
  18   0  12       1487.75       1587.88       132.79 o
 -18   1  12          4.29         -9.73        25.12 o
 -17   1  12       1232.04       1207.71        48.46 o
 -16   1  12         84.63         26.47        31.99 o
 -15   1  12       3822.80       3899.23       109.38 o
 -14   1  12        254.76        227.73        32.28 o
 -13   1  12       1787.98       1884.82        54.15 o
 -12   1  12        270.12        254.15        24.00 o
 -11   1  12       4927.62       4839.76        66.75 o
 -10   1  12         32.71         36.39        11.03 o
  -9   1  12       1342.54       1303.75        24.64 o
  -8   1  12          1.98        -11.25        13.96 o
  -7   1  12       8351.38       8021.45       110.53 o
  -6   1  12       5737.00       5799.59        84.25 o
  -5   1  12       5902.56       5659.62       127.65 o
  -4   1  12       4985.51       4974.01        84.06 o
  -3   1  12       9476.62       9400.79       141.62 o
  -2   1  12       8531.40       8564.36       130.68 o
  -1   1  12       8405.33       8268.13       129.69 o
   0   1  12        662.12        594.94        22.62 o
   1   1  12        857.81        870.79        40.21 o
   2   1  12       5393.63       5245.22        78.76 o
   3   1  12        334.17        322.93        15.31 o
   4   1  12       5299.09       5334.11        70.70 o
   5   1  12       2384.59       2417.93        40.30 o
   6   1  12       4138.49       4081.01        85.03 o
   7   1  12        497.09        454.09        24.06 o
   8   1  12       7853.76       7880.43       115.60 o
   9   1  12       1980.81       1978.00        46.74 o
  10   1  12       5171.21       5196.16        67.84 o
  11   1  12          5.96        -10.72        12.59 o
  12   1  12       6848.49       6851.70        86.01 o
  13   1  12       1656.08       1683.30        37.07 o
  14   1  12       2224.81       2312.91        44.66 o
  15   1  12        629.99        600.91        26.95 o
  16   1  12       1861.11       1881.56        46.69 o
  17   1  12        207.45        169.99        23.64 o
  18   1  12        479.48        458.31        34.73 o
 -18   2  12        112.37        127.19        27.75 o
 -17   2  12        468.72        456.13        34.73 o
 -16   2  12        245.07        202.53        27.48 o
 -15   2  12        325.53        351.89        41.47 o
 -14   2  12        395.37        361.65        29.47 o
 -13   2  12        139.56        118.31        27.11 o
 -12   2  12       1533.43       1531.42        38.14 o
 -11   2  12        502.77        462.62        28.47 o
 -10   2  12        297.77        324.64        16.66 o
  -9   2  12         52.47         20.09         9.96 o
  -8   2  12         74.17         78.19        13.84 o
  -7   2  12        544.33        502.75        19.96 o
  -6   2  12          4.95          7.05        11.08 o
  -5   2  12       3486.37       3359.97        62.90 o
  -4   2  12        108.06         89.53        14.31 o
  -3   2  12       4279.20       4019.77        70.22 o
  -2   2  12        775.69        848.59        31.37 o
  -1   2  12       5105.38       4971.71        72.19 o
   0   2  12       1162.81       1290.46        28.54 o
   1   2  12       5079.32       4910.55        74.71 o
   2   2  12          0.21         17.02        12.12 o
   3   2  12      13282.94      12974.75       149.28 o
   4   2  12        636.50        663.54        19.78 o
   5   2  12       8571.53       8049.12        99.05 o
   6   2  12        419.91        400.05        17.30 o
   7   2  12       8857.60       8837.89       109.36 o
   8   2  12        496.09        455.01        19.91 o
   9   2  12      11555.94      11883.64       163.91 o
  10   2  12        343.53        356.09        19.41 o
  11   2  12      10378.69      10458.88       119.33 o
  12   2  12        997.97       1005.62        28.00 o
  13   2  12       4944.08       4920.39        68.66 o
  14   2  12        909.61        971.18        33.62 o
  15   2  12       3520.83       3509.52        75.39 o
  16   2  12          0.04        -20.04        20.04 o
  17   2  12       4402.53       4413.60       123.74 o
  18   2  12        306.41        228.46        30.94 o
 -17   3  12       2238.81       2320.44        64.07 o
 -16   3  12        431.06        462.95        32.12 o
 -15   3  12       2244.41       2266.14        56.99 o
 -14   3  12          0.38        -19.85        19.85 o
 -13   3  12       2320.17       2531.78        65.91 o
 -12   3  12         78.66         75.39        16.09 o
 -11   3  12       5052.54       5113.98        81.88 o
 -10   3  12       2209.91       2197.16        73.87 o
  -9   3  12       3558.43       3501.30        75.82 o
  -8   3  12         36.52         31.24        10.85 o
  -7   3  12       5245.28       5317.52        71.10 o
  -6   3  12        333.77        328.26        18.16 o
  -5   3  12       7482.71       7558.43       103.12 o
  -4   3  12       1002.21        982.54        26.74 o
  -3   3  12       6348.21       6181.46        98.92 o
  -2   3  12       2509.17       2501.13        52.59 o
  -1   3  12       6761.13       6593.12        90.84 o
   0   3  12       3726.14       3829.90        58.20 o
   1   3  12       5504.72       5474.52        77.15 o
   2   3  12       2339.71       2363.88        32.05 o
   3   3  12       5499.09       5561.92        62.97 o
   4   3  12       2033.52       1963.68        32.90 o
   5   3  12       5528.94       5630.25        73.27 o
   6   3  12       1014.59        999.17        24.00 o
   7   3  12       5189.46       5072.19        68.99 o
   8   3  12         50.62         85.83        16.53 o
   9   3  12          4.38         -2.82        14.81 o
  10   3  12       4805.61       4710.52        80.91 o
  11   3  12          3.75        -12.11        14.33 o
  12   3  12       1713.58       1645.98        35.49 o
  13   3  12         95.96         95.48        21.56 o
  14   3  12        876.23        904.90        53.96 o
  15   3  12        186.91        158.05        24.94 o
  16   3  12       1866.55       1970.09        57.51 o
  17   3  12        514.61        550.35        57.13 o
 -17   4  12         63.00         57.24        29.94 o
 -16   4  12       2449.63       2374.13        54.48 o
 -15   4  12        212.80        172.37        21.59 o
 -14   4  12       2701.33       2687.23        94.16 o
 -13   4  12        209.47        213.89        23.23 o
 -12   4  12       8319.73       8451.70       123.31 o
 -11   4  12          0.11          1.60        15.97 o
 -10   4  12      12900.46      12909.52       172.17 o
  -9   4  12         76.79         74.96        16.56 o
  -8   4  12       4190.59       4137.45        59.69 o
  -7   4  12       3589.32       3423.99        52.14 o
  -6   4  12       2459.64       2411.39        44.61 o
  -5   4  12          7.66         11.55        14.33 o
  -4   4  12       2872.98       2923.20        49.68 o
  -3   4  12         17.16          8.93        10.94 o
  -2   4  12       7635.35       7403.35       100.50 o
  -1   4  12        254.71        255.51        13.44 o
   0   4  12       5382.79       5299.49        68.06 o
   1   4  12        613.36        602.88        14.65 o
   2   4  12       1095.98       1092.12        54.73 o
   3   4  12       2834.33       2799.07        52.03 o
   4   4  12        779.58        839.66        28.78 o
   5   4  12        869.97        781.34        28.61 o
   6   4  12       3032.84       2920.08        55.70 o
   7   4  12       2176.46       2180.45        47.52 o
   8   4  12       1892.18       1804.00        54.59 o
   9   4  12        223.06        243.89        28.54 o
  10   4  12        206.32        201.58        21.02 o
  11   4  12        109.30        155.72        25.46 o
  12   4  12         14.11         -0.29        16.96 o
  13   4  12       1055.89       1104.63        37.28 o
  14   4  12         70.45         65.73        17.70 o
  15   4  12         77.79         87.73        24.49 o
  16   4  12        497.89        510.20        36.02 o
  17   4  12        466.40        496.34        36.52 o
 -16   5  12         84.97         70.75        25.57 o
 -15   5  12        623.84        677.69        37.63 o
 -14   5  12        137.42        133.17        27.41 o
 -13   5  12        360.60        400.53        27.64 o
 -12   5  12         37.09         36.49        18.61 o
 -11   5  12       3392.98       3379.64        65.55 o
 -10   5  12        280.73        268.63        23.66 o
  -9   5  12       3917.78       3751.06        67.49 o
  -8   5  12        287.14        285.94        17.89 o
  -7   5  12        901.09        841.64        26.42 o
  -6   5  12        170.47        169.36        14.81 o
  -5   5  12        455.91        465.83        25.49 o
  -4   5  12        995.63       1048.41        28.13 o
  -3   5  12        600.94        624.67        35.54 o
  -2   5  12       6035.86       6023.83        85.41 o
  -1   5  12        265.40        257.51        14.16 o
   0   5  12       8908.31       8982.71       106.16 o
   1   5  12          3.33          5.16        12.29 o
   2   5  12       6057.81       6117.32        91.02 o
   3   5  12          1.19        -12.88        12.88 o
   4   5  12       2417.22       2438.33        52.35 o
   5   5  12        312.28        269.47        18.03 o
   6   5  12       2686.47       2670.44        47.36 o
   7   5  12          0.70          8.78        12.76 o
   8   5  12      11088.85      10670.37       133.21 o
   9   5  12         44.05         22.02        16.12 o
  10   5  12       5354.57       5232.47        88.34 o
  11   5  12          0.07         -6.31        16.88 o
  12   5  12       5551.77       5677.62        96.56 o
  13   5  12        144.34        142.24        23.52 o
  14   5  12       3173.28       3111.93        80.14 o
  15   5  12         17.65         -8.36        24.93 o
  16   5  12       1714.89       1756.01        58.93 o
 -15   6  12        330.19        335.86        31.96 o
 -14   6  12        666.91        660.02        37.19 o
 -13   6  12         25.43          9.77        20.33 o
 -12   6  12        531.11        541.51        31.46 o
 -11   6  12         40.71         39.15        18.99 o
 -10   6  12        681.32        678.82        31.99 o
  -9   6  12        374.59        347.51        25.24 o
  -8   6  12       3703.69       3498.60        65.49 o
  -7   6  12       1130.38       1070.21        28.30 o
  -6   6  12       4974.31       4889.07        74.55 o
  -5   6  12        379.39        421.41        21.89 o
  -4   6  12        773.16        800.26        25.03 o
  -3   6  12       1751.68       1650.44        35.37 o
  -2   6  12         77.04         85.53        13.40 o
  -1   6  12       3533.78       3253.22        67.32 o
   0   6  12          3.03          5.25        13.13 o
   1   6  12       3687.63       3638.77        62.53 o
   2   6  12        106.16        101.57        15.28 o
   3   6  12       4697.36       4734.38        76.49 o
   4   6  12          8.15         16.09        14.34 o
   5   6  12       8713.46       8630.75       123.57 o
   6   6  12          3.03         35.41        13.69 o
   7   6  12       9380.20       9176.06       132.44 o
   8   6  12        132.33        118.11        18.34 o
   9   6  12       4599.79       4703.26        81.58 o
  10   6  12         18.87          7.17        17.18 o
  11   6  12       2340.70       2477.75        57.55 o
  12   6  12        325.08        301.61        27.29 o
  13   6  12       1982.91       2119.51        64.04 o
  14   6  12         75.61         26.95        33.58 o
  15   6  12       2995.00       2956.68       104.64 o
 -13   7  12       3207.46       3445.25        66.40 o
 -12   7  12          2.57        -21.21        21.21 o
 -11   7  12       2690.75       2805.22        63.12 o
 -10   7  12         65.21         89.25        20.68 o
  -9   7  12       7548.06       7755.67       118.77 o
  -8   7  12        115.06        120.72        20.27 o
  -7   7  12       5784.30       5721.64       105.57 o
  -6   7  12         14.30          4.80         9.70 o
  -5   7  12       6456.86       6399.35       108.51 o
  -4   7  12        381.62        340.81        22.28 o
  -3   7  12       2987.83       2876.78        73.40 o
  -2   7  12        202.84        180.31        20.07 o
  -1   7  12       4320.14       4308.00        90.73 o
   0   7  12        589.02        591.63        25.58 o
   1   7  12       3152.56       3186.03        58.37 o
   2   7  12          1.23         23.28        13.74 o
   3   7  12       3605.73       3506.87        64.48 o
   4   7  12        776.94        804.42        36.33 o
   5   7  12        405.36        413.21        29.61 o
   6   7  12       1310.86       1213.36        44.62 o
   7   7  12        259.97        217.91        25.45 o
   8   7  12        634.28        623.88        46.47 o
   9   7  12        727.96        719.80        39.69 o
  10   7  12        559.84        577.74        36.65 o
  11   7  12          3.47         -5.36        21.01 o
  12   7  12         28.14         55.82        24.22 o
  13   7  12        161.31        160.86        55.44 o
 -12   8  12       1253.62       1375.58        99.27 o
 -11   8  12          0.95        -19.72        20.72 o
 -10   8  12       1228.78       1201.26        60.40 o
  -9   8  12        212.70        166.90        29.01 o
  -8   8  12       2495.46       2648.18        71.65 o
  -7   8  12         84.58         84.14        35.45 o
  -6   8  12       1566.12       1612.76       103.14 o
  -5   8  12        135.56        130.03        31.87 o
  -4   8  12       4948.08       5019.93        91.60 o
  -3   8  12        656.65        647.70        32.33 o
  -2   8  12       3657.48       3711.95        84.86 o
  -1   8  12        315.67        325.20        29.06 o
   0   8  12       4271.70       4384.21       104.79 o
   1   8  12        868.30        727.76        52.21 o
   2   8  12       3359.53       3394.31        91.41 o
   3   8  12       1718.77       1679.02        63.33 o
   4   8  12        865.50        845.68        46.94 o
   5   8  12       2225.03       2211.94        60.17 o
   6   8  12        157.19        208.78        25.15 o
   7   8  12       1604.82       1630.96        53.83 o
   8   8  12        127.40        173.42        25.75 o
   9   8  12        470.94        480.75        37.10 o
  10   8  12        175.33        152.16        29.16 o
  11   8  12        449.59        490.38        37.76 o
  -9   9  12        443.15        456.73        33.80 o
  -8   9  12        584.82        623.50        42.91 o
  -7   9  12         57.14        102.24        34.18 o
  -6   9  12        225.81        200.10        37.24 o
  -5   9  12         35.71         52.48        39.32 o
  -4   9  12       2631.38       2474.97        82.50 o
  -3   9  12        201.15        176.37        47.06 o
  -2   9  12       2290.53       2208.23        56.48 o
  -1   9  12        189.85        210.63        23.15 o
   0   9  12       1394.16       1386.79        46.54 o
   1   9  12        110.23        171.46        28.38 o
   2   9  12        999.07        946.82        51.38 o
   3   9  12        236.87        239.05        36.74 o
   4   9  12        885.00       1007.75        55.25 o
   5   9  12        349.61        285.77        35.59 o
   6   9  12       2070.09       2086.35        75.40 o
   7   9  12          4.70         14.85        30.94 o
   8   9  12       2339.65       2268.69        82.03 o
   9   9  12         11.03        -26.39        26.39 o
  -4  10  12        510.29        498.87        94.11 o
  -3  10  12        746.20        759.03        55.61 o
  -2  10  12        631.52        671.37        70.91 o
  -1  10  12        448.04        446.34        53.55 o
   0  10  12        741.99        772.23        39.15 o
   1  10  12       2146.16       2131.06        83.56 o
   2  10  12        605.65        714.19        39.18 o
   3  10  12       1770.82       1799.95        56.91 o
   4  10  12       1316.17       1399.34        51.45 o
 -17   0  13        971.58        931.94        63.35 o
 -15   0  13        112.95        122.47        47.70 o
 -13   0  13          6.22        -16.76        34.81 o
 -11   0  13        770.45        725.18        37.22 o
  -9   0  13       1495.58       1472.84        76.71 o
  -7   0  13          4.04          3.96        19.58 o
  -5   0  13       3971.39       3695.22        85.68 o
  -3   0  13       1935.87       1804.33        51.94 o
  -1   0  13       7030.17       6519.52       184.36 o
   1   0  13       8359.20       8288.17       183.07 o
   3   0  13      19390.09      19823.81       356.27 o
   5   0  13      21900.89      22081.38       435.75 o
   7   0  13       4438.72       4133.78       100.23 o
   9   0  13       9668.98       8928.05       183.55 o
  11   0  13       6424.70       6182.05       112.12 o
  13   0  13      13247.15      13270.00       211.04 o
  15   0  13       5389.47       5354.34       109.20 o
  17   0  13        958.41        907.50        92.82 o
 -18   1  13        645.52        582.67        39.93 o
 -17   1  13       1316.97       1241.48        47.80 o
 -16   1  13        379.91        374.26        44.21 o
 -15   1  13       1717.02       1571.49       106.36 o
 -14   1  13         93.57         62.08        30.04 o
 -13   1  13       5785.91       5662.82       124.74 o
 -12   1  13        369.75        358.28        22.48 o
 -11   1  13      11358.53      11376.76       135.32 o
 -10   1  13         13.77          8.21        11.91 o
  -9   1  13       8373.54       8422.91       104.63 o
  -8   1  13        768.25        797.13        28.87 o
  -7   1  13       5180.32       4992.79        77.15 o
  -6   1  13       2627.06       2487.87        46.72 o
  -5   1  13       1891.66       1754.05        37.49 o
  -4   1  13       5127.32       4886.37        84.25 o
  -3   1  13       4959.68       4738.34        81.56 o
  -2   1  13       3438.07       3411.46        76.22 o
  -1   1  13       6048.63       5942.60       121.23 o
   0   1  13       4369.57       4111.43        66.32 o
   1   1  13       8573.15       8532.54       118.69 o
   2   1  13       5805.21       5902.81        96.02 o
   3   1  13       3030.71       3031.13        47.29 o
   4   1  13      10028.28      10079.35       150.10 o
   5   1  13         10.36          6.26        11.22 o
   6   1  13       7038.47       6979.17       103.74 o
   7   1  13          8.76        -14.49        14.49 o
   8   1  13       4864.09       4634.38        77.80 o
   9   1  13         22.26         11.26        15.15 o
  10   1  13       3198.66       3101.77        62.55 o
  11   1  13        359.26        392.78        20.34 o
  12   1  13        773.81        832.48        27.83 o
  13   1  13         33.02         18.14        14.56 o
  14   1  13       1875.44       1820.17        39.73 o
  15   1  13         16.15          5.97        16.66 o
  16   1  13        459.30        451.82        28.69 o
  17   1  13        354.07        310.69        27.12 o
  18   1  13       1257.80       1186.85        57.69 o
 -18   2  13       6165.97       6369.48       303.61 o
 -17   2  13         68.94         82.88        46.79 o
 -16   2  13       5163.49       5159.52       191.11 o
 -15   2  13        111.97        140.83        34.50 o
 -14   2  13       5685.37       5726.48       111.78 o
 -13   2  13        265.62        247.91        27.16 o
 -12   2  13       2635.23       2782.55        55.27 o
 -11   2  13         33.70         20.78        14.10 o
 -10   2  13       2758.22       2838.86        55.83 o
  -9   2  13         70.86         59.94        11.71 o
  -8   2  13       4418.32       4445.18        63.09 o
  -7   2  13         87.36         92.12        13.14 o
  -6   2  13      11191.56      10971.79       144.79 o
  -5   2  13        173.05        134.76        16.73 o
  -4   2  13      10468.73      10480.98       158.18 o
  -3   2  13         58.42         34.79        13.40 o
  -2   2  13       7385.44       7127.17       150.92 o
  -1   2  13        121.44        133.12        12.71 o
   0   2  13       3513.74       3495.78        56.28 o
   1   2  13        324.55        345.86        19.56 o
   2   2  13       4273.43       4247.60        69.05 o
   3   2  13          0.72         -1.73         9.27 o
   4   2  13       4846.27       4728.17        64.75 o
   5   2  13        166.60        144.42        13.46 o
   6   2  13       1639.75       1642.27        33.39 o
   7   2  13        573.40        569.57        21.34 o
   8   2  13        168.30        163.42        18.19 o
   9   2  13         84.64        111.23        19.81 o
  10   2  13        369.94        376.96        24.48 o
  11   2  13       1083.34       1111.85        32.51 o
  12   2  13        285.44        280.87        19.54 o
  13   2  13        216.30        188.98        19.43 o
  14   2  13        131.60        138.29        19.21 o
  15   2  13        661.66        650.63        37.09 o
  16   2  13          7.93         -8.28        22.73 o
  17   2  13         81.55         83.73        26.44 o
 -17   3  13        439.96        470.30        34.96 o
 -16   3  13        112.50         75.32        22.05 o
 -15   3  13       1702.11       1630.04        55.71 o
 -14   3  13        336.32        333.12        32.23 o
 -13   3  13       2064.05       1956.45       113.82 o
 -12   3  13        509.27        433.92        25.25 o
 -11   3  13        755.50        760.99        30.41 o
 -10   3  13       2106.83       2020.47        44.98 o
  -9   3  13        819.20        824.58        31.28 o
  -8   3  13        441.69        436.25        27.48 o
  -7   3  13       3324.89       3243.17        50.72 o
  -6   3  13        697.79        705.90        25.32 o
  -5   3  13       4476.82       4492.39        69.05 o
  -4   3  13       2968.28       2907.00        50.30 o
  -3   3  13       2057.91       2046.41        45.22 o
  -2   3  13       4436.08       4367.53        75.96 o
  -1   3  13       1162.68       1156.76        27.55 o
   0   3  13       6926.23       6880.17        95.20 o
   1   3  13        177.82        231.23        16.00 o
   2   3  13       2059.63       2014.12        29.66 o
   3   3  13       1252.47       1295.56        22.17 o
   4   3  13       6306.26       6468.27        82.44 o
   5   3  13       4214.97       4159.71        58.64 o
   6   3  13       6353.42       6569.24        84.85 o
   7   3  13        192.90        165.67        19.07 o
   8   3  13       7271.96       7319.65       110.95 o
   9   3  13        177.62        159.11        19.56 o
  10   3  13       4021.25       3953.86        73.19 o
  11   3  13        373.54        322.53        24.14 o
  12   3  13       2377.73       2364.67        99.48 o
  13   3  13        188.45        139.46        27.95 o
  14   3  13       1864.47       1967.03        55.66 o
  15   3  13         38.48         -8.76        21.84 o
  16   3  13       3745.00       3771.19        81.16 o
  17   3  13        129.19         59.46        26.00 o
 -16   4  13        553.26        544.05        31.33 o
 -15   4  13        186.88        176.80        23.68 o
 -14   4  13         68.80         63.76        24.67 o
 -13   4  13        350.92        334.94        32.21 o
 -12   4  13        952.86        981.72        35.99 o
 -11   4  13        930.58        912.26        34.25 o
 -10   4  13         54.59         83.23        16.95 o
  -9   4  13       1896.60       1811.07        36.55 o
  -8   4  13          1.76          3.33        10.41 o
  -7   4  13        361.48        393.91        18.48 o
  -6   4  13        284.94        255.79        17.89 o
  -5   4  13         15.20          8.22        11.52 o
  -4   4  13       2417.30       2381.50        44.69 o
  -3   4  13       1662.60       1645.73        43.17 o
  -2   4  13       3900.80       3782.81        65.13 o
  -1   4  13       8946.65       9104.69       109.03 o
   0   4  13       2717.05       2632.71        41.50 o
   1   4  13      12578.29      12342.41       157.28 o
   2   4  13       1524.01       1512.90        42.62 o
   3   4  13       3170.55       3218.21        58.31 o
   4   4  13       1837.53       1761.96        41.53 o
   5   4  13       1903.59       1944.46        46.24 o
   6   4  13        444.04        464.23        24.74 o
   7   4  13       3965.71       3944.64        69.68 o
   8   4  13        125.44        127.06        18.41 o
   9   4  13       6804.99       6719.82       105.27 o
  10   4  13         14.47         12.36        16.85 o
  11   4  13       8164.87       8283.73       148.09 o
  12   4  13        149.36        138.92        43.08 o
  13   4  13       5054.80       5016.97       147.75 o
  14   4  13        277.09        273.58        26.43 o
  15   4  13       3467.91       3583.05        91.64 o
  16   4  13        233.98        211.03        28.76 o
 -15   5  13       2763.86       2702.11        67.30 o
 -14   5  13          0.35          2.84        23.54 o
 -13   5  13       3510.17       3669.79        73.37 o
 -12   5  13          0.23        -16.98        16.98 o
 -11   5  13       3444.63       3422.90       100.11 o
 -10   5  13        172.72        125.80        20.02 o
  -9   5  13       5460.63       5619.10        92.48 o
  -8   5  13        378.66        365.62        18.44 o
  -7   5  13       6669.05       6652.62        95.88 o
  -6   5  13          5.16          8.61        11.17 o
  -5   5  13       9560.65       9659.36       129.93 o
  -4   5  13         41.65         87.98        13.64 o
  -3   5  13       4988.92       4972.72        74.89 o
  -2   5  13        258.63        255.07        16.43 o
  -1   5  13        733.52        721.87        21.83 o
   0   5  13        709.11        689.83        16.54 o
   1   5  13       1526.75       1555.13        45.88 o
   2   5  13       1043.00        979.21        30.77 o
   3   5  13       1183.35       1110.94        33.29 o
   4   5  13        163.11        199.52        18.46 o
   5   5  13       1955.45       1826.41        39.06 o
   6   5  13       3392.01       3390.52        56.37 o
   7   5  13       3431.88       3382.29        56.61 o
   8   5  13       2507.79       2498.48        48.13 o
   9   5  13        118.98         96.14        19.26 o
  10   5  13       2057.28       1942.91        63.27 o
  11   5  13        117.29        125.17        22.14 o
  12   5  13       1357.40       1340.38        43.37 o
  13   5  13        426.32        431.07        29.39 o
  14   5  13        889.33        961.18        41.27 o
  15   5  13         14.85          3.11        47.58 o
 -14   6  13       2844.81       2975.28        74.80 o
 -13   6  13          8.14         -1.49        19.83 o
 -12   6  13       5064.25       5289.58        92.52 o
 -11   6  13         23.67         18.54        18.56 o
 -10   6  13       4141.74       3954.26        73.77 o
  -9   6  13        435.05        409.94        41.87 o
  -8   6  13       6491.00       6539.48       102.47 o
  -7   6  13        536.72        488.58        21.75 o
  -6   6  13       7392.68       7354.34       104.15 o
  -5   6  13        473.75        512.78        40.10 o
  -4   6  13       7320.27       7389.54       104.02 o
  -3   6  13        480.51        491.46        21.19 o
  -2   6  13       1945.11       1870.80        48.57 o
  -1   6  13        400.61        399.01        36.62 o
   0   6  13       3147.99       3193.13        58.15 o
   1   6  13        170.60        206.44        18.15 o
   2   6  13        960.62        969.50        32.11 o
   3   6  13       1920.63       1907.73        60.29 o
   4   6  13        291.79        257.32        20.84 o
   5   6  13       2321.64       2407.68        52.04 o
   6   6  13        413.63        402.49        24.88 o
   7   6  13       1981.53       1965.29        47.31 o
   8   6  13         28.99        -12.81        15.59 o
   9   6  13       1729.43       1563.75        59.36 o
  10   6  13        112.11        123.93        20.68 o
  11   6  13        677.30        692.07        34.05 o
  12   6  13         26.67         35.51        19.54 o
  13   6  13        140.97        152.06        27.22 o
  14   6  13          0.93        -19.77        27.17 o
 -13   7  13        169.73        196.86        23.64 o
 -12   7  13          0.09        -21.45        21.45 o
 -11   7  13        156.02        220.51        25.63 o
 -10   7  13        384.27        387.34        35.13 o
  -9   7  13          8.77         13.31        18.08 o
  -8   7  13       1258.27       1151.71        48.01 o
  -7   7  13         38.99         36.67        26.79 o
  -6   7  13       2099.91       2094.10        50.85 o
  -5   7  13       1055.00       1032.41        61.44 o
  -4   7  13       1383.45       1378.97        46.26 o
  -3   7  13         78.21         57.01        19.21 o
  -2   7  13        552.35        534.80        30.89 o
  -1   7  13       1172.26       1154.45        40.74 o
   0   7  13       3378.51       3256.99        70.95 o
   1   7  13        815.22        830.76        37.40 o
   2   7  13       7993.78       7907.37       115.93 o
   3   7  13        195.55        212.11        23.57 o
   4   7  13      11100.02      10867.53       214.34 o
   5   7  13        246.70        248.25        36.33 o
   6   7  13       5398.64       5362.87       103.93 o
   7   7  13        113.12         65.73        21.48 o
   8   7  13       2980.70       2903.66        71.94 o
   9   7  13          8.14         12.43        20.53 o
  10   7  13       2042.41       2012.33        61.38 o
  11   7  13        190.08        161.48        27.04 o
  12   7  13       2970.91       2999.23        78.83 o
  13   7  13         12.99        -30.30        30.30 o
 -11   8  13        102.45         81.03        28.15 o
 -10   8  13        736.90        788.20        46.38 o
  -9   8  13         33.89         36.87        24.54 o
  -8   8  13       1449.22       1596.10        57.00 o
  -7   8  13        994.83        939.15        56.97 o
  -6   8  13        159.73        174.02        34.18 o
  -5   8  13       1600.44       1586.05        67.00 o
  -4   8  13        806.56        797.65        32.30 o
  -3   8  13       3596.04       3642.32        75.69 o
  -2   8  13       2409.80       2482.28        80.58 o
  -1   8  13       2580.73       2599.30       128.92 o
   0   8  13       1175.33       1213.10        50.44 o
   1   8  13       2391.17       2418.58        75.20 o
   2   8  13       1742.45       1741.38        64.71 o
   3   8  13       2175.50       2181.99        74.77 o
   4   8  13        103.52        139.53        28.79 o
   5   8  13       2306.30       2360.68        79.17 o
   6   8  13         27.14         34.08        21.30 o
   7   8  13       3419.56       3381.51        79.39 o
   8   8  13         31.96          6.66        23.35 o
   9   8  13       1772.64       1675.30        56.54 o
  10   8  13         65.89          1.83        28.39 o
  11   8  13       2562.42       2447.39        71.08 o
  -8   9  13         43.99         56.63        27.99 o
  -7   9  13       2087.61       2230.79        84.76 o
  -6   9  13          0.42          5.23        29.92 o
  -5   9  13        489.33        546.52        49.20 o
  -4   9  13        145.54        106.28        33.04 o
  -3   9  13       1485.71       1469.90        67.29 o
  -2   9  13        257.58        313.16        46.77 o
  -1   9  13       1480.76       1536.42        48.74 o
   0   9  13         25.71         21.11        34.81 o
   1   9  13       1816.32       1780.25        96.69 o
   2   9  13          3.42         11.42        27.07 o
   3   9  13       2734.11       2632.37        92.82 o
   4   9  13         18.85         75.10        30.94 o
   5   9  13        918.98        905.21        70.26 o
   6   9  13         16.18         48.83        30.30 o
   7   9  13         36.55         60.48        50.92 o
   8   9  13        214.27        247.42        49.63 o
  -3  10  13        330.01        371.44        44.22 o
  -2  10  13       1468.98       1562.65        73.57 o
  -1  10  13        718.56        667.52        52.27 o
   0  10  13        430.16        349.29        29.93 o
   1  10  13        761.71        800.04        41.54 o
   2  10  13        345.63        344.90        30.46 o
 -16   0  14       5812.59       5490.73       197.25 o
 -14   0  14      14285.51      13935.03       385.47 o
 -12   0  14       5269.39       5253.52       179.20 o
 -10   0  14      18342.20      17800.64       262.23 o
  -8   0  14      14698.07      14562.54       267.10 o
  -6   0  14      11864.76      11737.10       218.79 o
  -4   0  14       6049.48       5867.26       121.68 o
  -2   0  14       7844.38       7452.90       208.85 o
   0   0  14       8579.21       8361.84       166.64 o
   2   0  14       2764.12       2737.83        81.22 o
   4   0  14        638.61        594.57        48.99 o
   6   0  14        155.19        117.84        23.65 o
   8   0  14        331.69        230.85        46.41 o
  10   0  14        741.85        755.04        47.17 o
  12   0  14        816.10        770.64        49.68 o
  14   0  14       2249.27       2346.25        79.64 o
  16   0  14       1579.78       1588.74        58.42 o
 -17   1  14       1707.63       1709.74        58.24 o
 -16   1  14        244.75        202.23        52.86 o
 -15   1  14       4260.25       4538.45       123.07 o
 -14   1  14        173.42        168.18        34.88 o
 -13   1  14       1226.96       1200.87        46.03 o
 -12   1  14          6.38         -5.96        15.34 o
 -11   1  14        543.45        567.69        25.56 o
 -10   1  14         96.81         48.31        11.31 o
  -9   1  14       5777.64       5757.23        88.76 o
  -8   1  14       3031.79       3011.01        56.32 o
  -7   1  14       6393.72       6358.63        95.65 o
  -6   1  14        789.89        711.54        27.05 o
  -5   1  14       3203.88       3171.17        55.07 o
  -4   1  14       1172.60       1147.24        61.95 o
  -3   1  14       2445.64       2410.43        52.78 o
  -2   1  14       2148.97       1967.31        45.45 o
  -1   1  14        524.59        551.05        33.26 o
   0   1  14       6400.43       6508.65       111.04 o
   1   1  14       3344.34       3253.50        58.58 o
   2   1  14      16635.46      16563.21       214.81 o
   3   1  14        414.29        354.78        17.80 o
   4   1  14       3616.88       3455.99        61.99 o
   5   1  14        269.57        285.39        41.26 o
   6   1  14       4096.00       4066.71        71.04 o
   7   1  14        808.60        857.75        33.16 o
   8   1  14       5656.38       5500.93        90.45 o
   9   1  14         69.60         33.21        17.19 o
  10   1  14      10688.30      10360.25       149.59 o
  11   1  14         15.99         12.68        17.70 o
  12   1  14       8932.76       8760.55       133.77 o
  13   1  14        100.41        129.13        17.15 o
  14   1  14       3717.96       3718.27        60.00 o
  15   1  14        210.75        217.60        23.62 o
  16   1  14       2258.81       2235.43        63.18 o
  17   1  14        230.96        202.54        29.26 o
 -17   2  14        118.15         88.56        48.75 o
 -16   2  14         27.89         44.51        32.78 o
 -15   2  14         12.78         10.98        26.01 o
 -14   2  14          3.50          7.82        19.63 o
 -13   2  14        148.73        108.31        23.84 o
 -12   2  14        887.10        899.63        38.82 o
 -11   2  14        242.82        238.73        18.80 o
 -10   2  14       2297.87       2281.26        41.93 o
  -9   2  14        184.10        208.09        16.27 o
  -8   2  14        152.05        144.44        14.49 o
  -7   2  14       2031.66       1992.77        37.92 o
  -6   2  14         33.90         23.36        13.67 o
  -5   2  14       7569.68       7389.27       119.19 o
  -4   2  14        543.54        605.52        27.22 o
  -3   2  14      13619.87      13510.88       199.34 o
  -2   2  14          0.46          9.82        16.60 o
  -1   2  14       3337.50       3511.21        65.59 o
   0   2  14       2533.51       2465.20        45.42 o
   1   2  14       3918.90       4106.96        68.75 o
   2   2  14        111.49        115.67        15.95 o
   3   2  14       5323.53       5501.44        73.69 o
   4   2  14       1348.10       1341.35        29.75 o
   5   2  14       6430.90       6359.65        84.20 o
   6   2  14        432.72        411.06        19.08 o
   7   2  14      15757.90      15780.17       184.22 o
   8   2  14        224.47        197.11        21.14 o
   9   2  14       6666.74       6815.11       107.08 o
  10   2  14         40.62         22.17        16.29 o
  11   2  14       3617.29       3671.42        72.14 o
  12   2  14         22.11        -15.63        17.16 o
  13   2  14       1755.54       1822.60        51.18 o
  14   2  14        213.64        175.57        30.64 o
  15   2  14       2514.85       2525.74        64.44 o
  16   2  14         29.53        -13.38        23.06 o
  17   2  14       4597.46       4792.02        96.95 o
 -17   3  14       1912.20       1906.49        82.03 o
 -16   3  14          3.03         15.66        24.11 o
 -15   3  14       2560.68       2668.39        89.62 o
 -14   3  14          6.97        -28.90        28.90 o
 -13   3  14       1494.34       1591.90        79.85 o
 -12   3  14        387.65        362.31        23.83 o
 -11   3  14       3058.32       2988.53        58.79 o
 -10   3  14        778.67        768.57        31.08 o
  -9   3  14       1320.92       1299.40        31.07 o
  -8   3  14         39.75         56.90        13.00 o
  -7   3  14        906.19        942.61        26.71 o
  -6   3  14        459.69        504.61        24.38 o
  -5   3  14       5106.30       5148.24        78.07 o
  -4   3  14       1435.62       1390.98        62.31 o
  -3   3  14       1817.20       1754.69        44.95 o
  -2   3  14       2112.81       2028.52        61.22 o
  -1   3  14       6061.35       5895.33        85.59 o
   0   3  14         17.71         15.50        10.98 o
   1   3  14        444.42        452.69        29.03 o
   2   3  14       5604.65       5545.50        65.23 o
   3   3  14       6414.91       6375.67        72.87 o
   4   3  14        847.20        835.82        29.48 o
   5   3  14       1732.91       1727.57        32.90 o
   6   3  14       3723.00       3602.21        66.52 o
   7   3  14         97.63        108.86        16.55 o
   8   3  14       2187.17       2143.53        49.41 o
   9   3  14         95.58         52.66        16.64 o
  10   3  14        358.10        334.61        29.98 o
  11   3  14        163.93        160.93        22.47 o
  12   3  14       1015.37       1067.37        41.85 o
  13   3  14         52.59         42.92        25.46 o
  14   3  14       1353.06       1369.37        55.30 o
  15   3  14        476.49        365.36        38.53 o
  16   3  14       2090.90       2092.65        70.35 o
 -16   4  14       2149.24       2274.29        63.12 o
 -15   4  14         89.45        131.85        36.08 o
 -14   4  14       1953.44       1888.60        67.17 o
 -13   4  14         22.20          3.53        22.03 o
 -12   4  14       5279.76       5282.69        88.34 o
 -11   4  14         14.49         17.53        16.06 o
 -10   4  14       7736.70       7593.50       113.53 o
  -9   4  14        276.15        306.58        18.46 o
  -8   4  14       5598.71       5609.65        71.05 o
  -7   4  14        704.32        741.78        23.90 o
  -6   4  14       6677.79       6644.38        96.01 o
  -5   4  14        108.07         73.89        14.21 o
  -4   4  14       6357.74       6046.21        88.13 o
  -3   4  14        632.77        674.66        23.94 o
  -2   4  14       4271.65       4214.77        66.32 o
  -1   4  14       2681.89       2679.36        47.38 o
   0   4  14        670.90        671.18        22.04 o
   1   4  14        649.30        657.58        19.25 o
   2   4  14       1284.30       1274.17        41.40 o
   3   4  14        508.01        445.20        31.63 o
   4   4  14       4591.12       4464.53        75.23 o
   5   4  14        891.06        952.92        54.46 o
   6   4  14       1826.50       1745.63        50.80 o
   7   4  14        483.49        451.17        25.93 o
   8   4  14        446.80        408.96        26.17 o
   9   4  14        143.31        172.93        25.12 o
  10   4  14         47.16         24.26        18.21 o
  11   4  14        176.95        196.67        28.63 o
  12   4  14        106.98         96.63        27.11 o
  13   4  14        190.86        183.92        30.67 o
  14   4  14        604.27        594.63        33.79 o
  15   4  14         28.25         43.21        35.71 o
  16   4  14       1102.45       1094.66        56.05 o
 -15   5  14        244.86        268.28        32.25 o
 -14   5  14         53.96         18.63        24.47 o
 -13   5  14        854.22        886.29        46.79 o
 -12   5  14         69.05         60.68        19.05 o
 -11   5  14       1543.11       1462.08        44.66 o
 -10   5  14        107.33         97.45        19.78 o
  -9   5  14       1195.35       1213.00        41.11 o
  -8   5  14       1271.96       1233.02        31.09 o
  -7   5  14        798.76        863.08        31.03 o
  -6   5  14       2071.88       2109.94        45.96 o
  -5   5  14        148.39        130.44        14.84 o
  -4   5  14       3169.59       2976.12        80.76 o
  -3   5  14       2360.39       2382.93        46.52 o
  -2   5  14       4619.28       4698.06        71.89 o
  -1   5  14        418.39        454.81        25.94 o
   0   5  14       4562.75       4686.96        75.93 o
   1   5  14       1172.81       1152.42        35.17 o
   2   5  14        505.35        508.39        26.05 o
   3   5  14        220.96        212.27        19.29 o
   4   5  14      12958.31      12745.85       171.90 o
   5   5  14        571.54        570.81        24.90 o
   6   5  14      12512.40      12233.97       150.55 o
   7   5  14        531.55        479.83        24.22 o
   8   5  14       7718.87       7520.89       102.89 o
   9   5  14         90.72         71.85        19.42 o
  10   5  14       3322.11       3225.05        66.29 o
  11   5  14         24.01         40.10        19.37 o
  12   5  14       2953.12       3156.33        76.29 o
  13   5  14          0.60        -10.28        17.44 o
  14   5  14       3479.57       3376.18        74.00 o
  15   5  14          9.54         14.71        27.03 o
 -14   6  14        573.99        594.65        42.92 o
 -13   6  14        288.53        290.95        33.18 o
 -12   6  14        678.82        782.61        44.10 o
 -11   6  14         81.31         96.28        20.49 o
 -10   6  14        992.14       1057.80        44.44 o
  -9   6  14         91.13         79.01        19.85 o
  -8   6  14       2266.06       2286.38        42.50 o
  -7   6  14       2489.44       2468.71        54.19 o
  -6   6  14       5666.79       5531.75        84.18 o
  -5   6  14       3149.50       3040.14        76.29 o
  -4   6  14        937.79        986.47        36.57 o
  -3   6  14       1800.80       1716.43        47.77 o
  -2   6  14         15.16         31.22        16.73 o
  -1   6  14       2870.48       2889.76        66.09 o
   0   6  14         88.32         58.58        15.94 o
   1   6  14       3531.43       3459.81        63.22 o
   2   6  14          0.95          4.36        13.96 o
   3   6  14       6425.22       6315.84        97.31 o
   4   6  14       2836.79       2714.06        56.19 o
   5   6  14       9730.81       9553.17       137.10 o
   6   6  14        183.65        195.93        24.76 o
   7   6  14       4883.18       4920.47        84.73 o
   8   6  14        598.88        580.07        30.46 o
   9   6  14       3603.65       3605.08        71.18 o
  10   6  14        173.13        171.03        22.82 o
  11   6  14       2832.21       2911.61        64.87 o
  12   6  14         80.50         67.86        24.96 o
  13   6  14       3074.66       3069.50        79.88 o
  14   6  14         70.83         37.72        35.41 o
 -12   7  14         16.82         67.63        24.45 o
 -11   7  14       5104.25       5076.29       108.34 o
 -10   7  14        112.05         74.52        25.11 o
  -9   7  14       2666.13       2717.09        72.38 o
  -8   7  14          0.50          9.02        22.26 o
  -7   7  14       4722.33       4631.75       118.90 o
  -6   7  14        497.37        468.06        26.29 o
  -5   7  14       4048.08       4136.62        80.99 o
  -4   7  14        161.00        177.09        23.81 o
  -3   7  14       4436.48       4604.78        94.74 o
  -2   7  14         11.40          4.44        16.99 o
  -1   7  14       7279.56       7078.00       123.58 o
   0   7  14        685.87        705.20        36.03 o
   1   7  14       1041.35       1047.52        35.21 o
   2   7  14        370.24        374.14        27.17 o
   3   7  14         74.35        103.73        20.81 o
   4   7  14        532.13        492.17        31.37 o
   5   7  14        551.54        440.72        32.56 o
   6   7  14         37.77         22.06        20.39 o
   7   7  14        299.95        331.43        30.38 o
   8   7  14         10.76         31.44        21.30 o
   9   7  14         76.67         20.60        31.30 o
  10   7  14         24.57         38.11        23.05 o
  11   7  14          0.49        -23.29        23.29 o
  12   7  14         86.79        111.91        27.09 o
 -10   8  14        665.35        702.54        53.77 o
  -9   8  14         38.05         62.15        49.29 o
  -8   8  14       2092.03       2245.35        68.94 o
  -7   8  14        244.42        289.95        39.20 o
  -6   8  14       1412.87       1389.68       107.00 o
  -5   8  14         27.35         22.17        28.22 o
  -4   8  14        869.23        901.97        35.66 o
  -3   8  14        129.77        173.63        21.77 o
  -2   8  14       1180.70       1150.29        50.05 o
  -1   8  14        452.23        410.34        35.06 o
   0   8  14       1550.70       1518.38        86.38 o
   1   8  14        844.86        783.44        78.00 o
   2   8  14       1015.55       1094.17       141.81 o
   3   8  14       1868.30       1850.38        66.89 o
   4   8  14        153.22        150.04        30.63 o
   5   8  14        173.22        160.67        30.97 o
   6   8  14        262.39        320.56        37.34 o
   7   8  14        405.93        438.00        33.65 o
   8   8  14        101.58         92.56        24.93 o
   9   8  14       1443.14       1558.77        73.26 o
  10   8  14         75.46        110.31        34.21 o
  -7   9  14        457.59        426.21        46.47 o
  -6   9  14       1887.19       1817.74        77.94 o
  -5   9  14        411.16        383.82        42.38 o
  -4   9  14       1575.86       1496.58       141.81 o
  -3   9  14         57.31         89.95        31.89 o
  -2   9  14       2165.73       2209.74        64.13 o
  -1   9  14          0.77         -9.39        17.98 o
   0   9  14       1734.13       1709.72        63.11 o
   1   9  14          0.30          4.00        24.20 o
   2   9  14       4068.83       4132.81       108.07 o
   3   9  14        238.75        291.88        36.46 o
   4   9  14       3058.75       3046.73        93.56 o
   5   9  14          1.59         42.50        29.00 o
   6   9  14       1009.26        961.91        56.84 o
   7   9  14         11.69        -24.36        25.68 o
 -17   0  15        535.85        360.98        69.62 o
 -15   0  15        267.74        242.37        55.44 o
 -13   0  15        419.36        425.44        60.59 o
 -11   0  15       2090.46       2055.06        50.73 o
  -9   0  15       4566.48       4256.76       102.10 o
  -7   0  15        795.68        835.37        67.04 o
  -5   0  15       4376.50       4325.04        98.91 o
  -3   0  15       4122.35       3627.15        85.63 o
  -1   0  15      12433.17      12291.29       323.59 o
   1   0  15      12139.62      11984.13       301.67 o
   3   0  15      11759.26      11525.22       223.25 o
   5   0  15      12439.71      11967.46       233.24 o
   7   0  15       5399.13       4946.36       146.97 o
   9   0  15       6033.37       6099.86       141.16 o
  11   0  15       6706.98       6476.03       151.53 o
  13   0  15      11474.64      11459.96       273.31 o
  15   0  15       2590.06       2433.18        87.46 o
  17   0  15        977.53       1008.08        64.15 o
 -17   1  15       1119.32       1043.05        68.37 o
 -16   1  15          1.47        -27.07        27.07 o
 -15   1  15       1425.27       1543.33        72.00 o
 -14   1  15          0.67        -25.87        25.87 o
 -13   1  15       6657.87       6819.83       155.88 o
 -12   1  15         36.78         23.09        20.09 o
 -11   1  15       3986.89       4041.57        68.71 o
 -10   1  15          0.87        -10.87        10.87 o
  -9   1  15       3535.32       3538.27        64.22 o
  -8   1  15        709.18        671.43        27.47 o
  -7   1  15       1510.71       1432.43        37.49 o
  -6   1  15       2338.53       2468.34        48.96 o
  -5   1  15       3137.49       2939.32        54.09 o
  -4   1  15       8980.78       8866.81       140.39 o
  -3   1  15       6801.13       6575.92       109.33 o
  -2   1  15       2102.74       2130.36        49.33 o
  -1   1  15       2667.27       2640.16        99.27 o
   0   1  15       3690.54       3815.90        75.58 o
   1   1  15       1896.29       1839.97        43.12 o
   2   1  15       5559.73       5541.22       115.93 o
   3   1  15        383.82        378.13        37.59 o
   4   1  15       7894.47       7973.77       123.93 o
   5   1  15        427.40        360.35        25.12 o
   6   1  15       4786.79       4583.18        98.25 o
   7   1  15         53.75          8.48        15.36 o
   8   1  15        751.88        783.06        33.47 o
   9   1  15        639.41        607.41        30.34 o
  10   1  15       1242.88       1306.46        42.12 o
  11   1  15         81.56         83.64        19.45 o
  12   1  15       1256.15       1245.29        41.85 o
  13   1  15        584.33        590.49        32.99 o
  14   1  15       2368.26       2419.60        62.16 o
  15   1  15       1074.17       1065.23        88.20 o
  16   1  15        448.64        430.98        39.01 o
  17   1  15        273.24        260.53        30.77 o
 -17   2  15          6.43        -42.54        42.54 o
 -16   2  15       1783.54       1638.27        99.27 o
 -15   2  15        202.53        174.52        34.38 o
 -14   2  15       4871.23       4874.68       127.62 o
 -13   2  15        140.24        165.91        25.86 o
 -12   2  15       4141.24       4103.91        87.18 o
 -11   2  15         23.82         30.80        15.66 o
 -10   2  15       6957.95       6871.75        91.13 o
  -9   2  15         77.30         52.99        13.67 o
  -8   2  15       7567.67       7323.42        94.97 o
  -7   2  15        179.55        167.02        17.51 o
  -6   2  15       5484.93       5424.93        83.54 o
  -5   2  15        224.03        254.64        21.30 o
  -4   2  15       3644.36       3552.55        69.27 o
  -3   2  15         62.70         33.04        15.46 o
  -2   2  15       4009.98       3873.77        72.37 o
  -1   2  15       1941.44       1938.78        45.79 o
   0   2  15       8757.57       8634.97       118.90 o
   1   2  15        685.90        670.72        32.15 o
   2   2  15       6860.21       6724.77       101.44 o
   3   2  15         83.88         80.79        12.51 o
   4   2  15        409.06        387.64        18.31 o
   5   2  15        756.81        740.80        25.35 o
   6   2  15        335.44        251.15        21.07 o
   7   2  15        472.72        453.43        26.69 o
   8   2  15         74.81         52.54        18.05 o
   9   2  15        445.80        372.91        24.80 o
  10   2  15          8.87          7.49        18.04 o
  11   2  15        166.93        224.99        23.45 o
  12   2  15        103.58        108.20        21.13 o
  13   2  15        810.98        820.05        38.52 o
  14   2  15        105.67         85.40        28.57 o
  15   2  15        374.49        395.30        37.62 o
  16   2  15         30.47         37.14        30.23 o
 -16   3  15        126.62        107.32        37.34 o
 -15   3  15       1301.25       1288.66        77.35 o
 -14   3  15        614.15        554.59        49.28 o
 -13   3  15        648.34        691.50        40.31 o
 -12   3  15        142.66        145.28        19.93 o
 -11   3  15        467.50        522.34        27.24 o
 -10   3  15         81.28         76.58        14.42 o
  -9   3  15       3671.87       3689.18        53.44 o
  -8   3  15         21.24         -9.00        11.66 o
  -7   3  15       2786.54       2621.90        45.61 o
  -6   3  15       1064.64       1038.28        28.29 o
  -5   3  15       3688.65       3710.89        62.45 o
  -4   3  15        274.32        322.47        22.78 o
  -3   3  15         21.71         15.62        14.41 o
  -2   3  15       4798.05       4869.71        85.31 o
  -1   3  15       1224.30       1261.17        35.87 o
   0   3  15      10551.43      10725.32       142.90 o
   1   3  15       2844.73       2884.59        50.48 o
   2   3  15       3372.22       3291.22        44.21 o
   3   3  15        136.13        129.25         9.92 o
   4   3  15       2779.47       2860.80        57.15 o
   5   3  15        246.08        213.04        21.15 o
   6   3  15       2716.23       2823.19        57.96 o
   7   3  15         48.64         50.16        17.15 o
   8   3  15       5059.22       5130.38        87.72 o
   9   3  15        894.60        837.88        36.50 o
  10   3  15       5341.67       5368.21       113.32 o
  11   3  15         43.38         32.23        19.69 o
  12   3  15       4700.34       4745.93       104.04 o
  13   3  15        378.19        257.95        33.02 o
  14   3  15       3387.21       3395.29        88.92 o
  15   3  15        371.47        369.24        38.71 o
  16   3  15       1652.81       1654.78        65.20 o
 -15   4  15          0.34        -23.80        23.80 o
 -14   4  15        349.93        364.51        34.84 o
 -13   4  15        160.77        162.95        27.91 o
 -12   4  15       1396.70       1374.09        42.52 o
 -11   4  15        183.33        197.26        32.94 o
 -10   4  15          1.35        -14.24        14.24 o
  -9   4  15       1538.42       1518.88        34.73 o
  -8   4  15       1425.18       1399.09        32.91 o
  -7   4  15       2712.03       2630.19        54.55 o
  -6   4  15         12.88          1.49        12.10 o
  -5   4  15       1227.58       1221.13        32.88 o
  -4   4  15       1881.31       1808.55        39.55 o
  -3   4  15        703.57        735.17        25.26 o
  -2   4  15       1568.65       1556.34        35.63 o
  -1   4  15       4720.81       4750.12        73.11 o
   0   4  15          5.00          8.20        10.12 o
   1   4  15       8733.79       8751.98       118.55 o
   2   4  15        159.08        180.91        22.28 o
   3   4  15       7893.48       7784.04       131.94 o
   4   4  15         48.41         52.98        18.01 o
   5   4  15      10277.51      10123.24       143.98 o
   6   4  15         89.42        116.31        26.50 o
   7   4  15       7540.18       7205.46       111.59 o
   8   4  15         55.58         82.36        18.96 o
   9   4  15       7256.09       7147.39       113.33 o
  10   4  15         25.21         -2.65        18.36 o
  11   4  15       5310.05       5347.73       111.09 o
  12   4  15        106.81         61.26        43.00 o
  13   4  15       2888.79       2917.50        80.52 o
  14   4  15         27.65         42.72        30.13 o
  15   4  15       2360.12       2392.92       123.94 o
 -14   5  15         18.04         25.78        22.74 o
 -13   5  15       1756.68       1747.47        60.91 o
 -12   5  15         45.06         25.44        19.36 o
 -11   5  15       1879.01       2015.54        50.29 o
 -10   5  15        262.23        282.24        24.51 o
  -9   5  15       3859.17       3959.05        61.83 o
  -8   5  15       1241.18       1208.64        31.70 o
  -7   5  15       6470.42       6695.19        99.08 o
  -6   5  15          6.68          4.05        12.75 o
  -5   5  15       2139.71       2102.95        43.59 o
  -4   5  15         24.81         17.52        12.52 o
  -3   5  15       3039.84       3106.14        54.93 o
  -2   5  15       2622.18       2513.80        47.11 o
  -1   5  15       1018.07       1060.69        37.67 o
   0   5  15       2260.85       2254.80        47.46 o
   1   5  15       1372.79       1380.63        47.30 o
   2   5  15        238.78        256.18        20.68 o
   3   5  15        410.35        374.53        23.59 o
   4   5  15        245.96        251.34        21.33 o
   5   5  15        614.23        558.80        25.46 o
   6   5  15       2088.46       2098.92        44.98 o
   7   5  15        280.35        271.90        20.94 o
   8   5  15       2353.76       2302.65        54.45 o
   9   5  15         31.67          1.87        17.51 o
  10   5  15       1838.07       1804.01        50.01 o
  11   5  15         15.74         -1.83        17.27 o
  12   5  15       1196.67       1119.03        41.70 o
  13   5  15        393.21        340.76        28.79 o
  14   5  15        590.43        651.59        37.65 o
 -13   6  15          4.03        -22.44        22.44 o
 -12   6  15       3678.19       3681.78        74.42 o
 -11   6  15        275.97        287.09        38.70 o
 -10   6  15       4125.88       4228.15        79.29 o
  -9   6  15        267.96        284.06        25.10 o
  -8   6  15       4079.38       4208.96        64.37 o
  -7   6  15       1481.57       1491.03        37.54 o
  -6   6  15       2939.08       2991.74       119.85 o
  -5   6  15       3703.73       3536.13        73.60 o
  -4   6  15       4709.95       4468.87        86.62 o
  -3   6  15        608.91        581.99        31.83 o
  -2   6  15       3106.47       3086.07        71.95 o
  -1   6  15        187.68        132.61        21.01 o
   0   6  15       3008.37       3006.20        58.59 o
   1   6  15       1430.24       1441.83        39.31 o
   2   6  15        713.83        666.28        29.73 o
   3   6  15       2649.82       2637.67        56.01 o
   4   6  15        143.78        151.00        21.09 o
   5   6  15       2558.34       2538.48        81.69 o
   6   6  15          0.90         -2.03        18.92 o
   7   6  15        718.15        705.37        33.15 o
   8   6  15         67.70         49.71        18.47 o
   9   6  15        826.91        787.91        39.08 o
  10   6  15         87.14         68.57        23.45 o
  11   6  15         89.39        105.67        26.25 o
  12   6  15        115.52        140.55        55.92 o
  13   6  15          2.74          5.28        23.76 o
 -11   7  15       1784.55       2009.32        70.06 o
 -10   7  15        731.20        823.53        46.50 o
  -9   7  15        226.72        256.02        34.52 o
  -8   7  15        221.00        203.01        29.16 o
  -7   7  15         73.25         99.10        30.53 o
  -6   7  15        565.51        590.09        31.99 o
  -5   7  15         61.19         54.52        17.31 o
  -4   7  15       2405.08       2533.48        61.02 o
  -3   7  15        245.29        258.70        45.68 o
  -2   7  15       3074.74       3199.85        71.65 o
  -1   7  15         40.93         71.94        19.61 o
   0   7  15       4284.09       4282.28        87.85 o
   1   7  15         28.52         17.82        16.30 o
   2   7  15       5412.31       5444.49        89.93 o
   3   7  15         19.22         -0.48        18.11 o
   4   7  15       3758.09       3709.09        80.87 o
   5   7  15          0.08         12.79        19.54 o
   6   7  15       3151.70       3349.55        78.37 o
   7   7  15        206.70        181.49        26.10 o
   8   7  15       3334.80       3362.45        81.83 o
   9   7  15         12.87        -21.23        21.23 o
  10   7  15       4364.22       4272.98        96.41 o
  11   7  15         11.35         10.78        25.51 o
  -9   8  15        667.55        674.81        44.33 o
  -8   8  15        415.13        406.29        37.20 o
  -7   8  15       1073.50       1255.15        64.72 o
  -6   8  15        790.23        785.20        54.70 o
  -5   8  15        751.55        780.53        85.73 o
  -4   8  15       1827.34       1927.42        64.71 o
  -3   8  15       2705.49       2626.11        75.47 o
  -2   8  15       1327.82       1275.18        53.40 o
  -1   8  15       2219.27       2318.84        73.72 o
   0   8  15        649.85        702.47        92.82 o
   1   8  15       2547.23       2524.35        78.89 o
   2   8  15        126.73        115.80        28.19 o
   3   8  15       2841.54       2801.16        86.37 o
   4   8  15        463.70        482.32        42.03 o
   5   8  15       2332.12       2435.98        82.82 o
   6   8  15         17.21          0.74        25.48 o
   7   8  15       1438.71       1348.60        64.15 o
   8   8  15          0.04        -22.44        22.44 o
   9   8  15       1189.68       1174.07        54.29 o
  -6   9  15        949.21        953.73        74.13 o
  -5   9  15       1627.19       1792.66        76.02 o
  -4   9  15         43.20         25.78        32.23 o
  -3   9  15       1296.67       1372.44        68.30 o
  -2   9  15        103.10        117.14        27.31 o
  -1   9  15       1089.62       1045.01        88.31 o
   0   9  15         15.63         55.18        25.74 o
   1   9  15        862.69        818.90        85.09 o
   2   9  15         83.23         69.33        26.33 o
   3   9  15       1896.37       1910.84        73.94 o
   4   9  15        292.52        337.71        41.20 o
   5   9  15        552.75        421.72        43.30 o
   6   9  15          0.31         -1.79        28.08 o
 -16   0  16       6099.66       5883.94       210.14 o
 -14   0  16       5143.22       5101.39       183.07 o
 -12   0  16       5910.49       5595.16       190.80 o
 -10   0  16       2979.64       2855.13        82.47 o
  -8   0  16       4822.80       4862.25       197.89 o
  -6   0  16       3567.64       3527.34        88.43 o
  -4   0  16       2212.39       2293.96        66.05 o
  -2   0  16       5229.04       4887.38       155.99 o
   0   0  16       1585.19       1547.58        55.59 o
   2   0  16        626.14        655.46        39.58 o
   4   0  16        543.31        519.39        79.93 o
   6   0  16        561.51        509.88        38.29 o
   8   0  16        277.72        271.37        33.74 o
  10   0  16        498.19        375.89        37.38 o
  12   0  16       3184.29       3446.46       104.02 o
  14   0  16       1582.84       1576.02        73.79 o
  16   0  16        970.76       1035.23       101.85 o
 -16   1  16        130.29        105.45        33.52 o
 -15   1  16       1775.32       1958.44        77.34 o
 -14   1  16        214.01        193.45        41.25 o
 -13   1  16       3650.01       3696.49       106.13 o
 -12   1  16        750.30        760.43        50.83 o
 -11   1  16       2136.15       2097.67        68.85 o
 -10   1  16         62.58         63.87        15.11 o
  -9   1  16       3544.71       3610.75        85.87 o
  -8   1  16        897.16        923.03        32.49 o
  -7   1  16       4147.23       4222.82        71.34 o
  -6   1  16       1273.38       1162.91        34.44 o
  -5   1  16       2108.58       2019.09        44.77 o
  -4   1  16       3360.94       3283.75        58.36 o
  -3   1  16       2606.51       2621.48        57.82 o
  -2   1  16       3462.26       3406.24        68.28 o
  -1   1  16        448.04        492.37        35.02 o
   0   1  16       1398.87       1372.27        43.55 o
   1   1  16         11.54         37.47        15.37 o
   2   1  16      10141.45       9975.87       153.14 o
   3   1  16        722.51        696.21        29.61 o
   4   1  16       3158.94       3074.83        64.76 o
   5   1  16        402.01        368.57        24.46 o
   6   1  16       4461.78       4503.23        95.08 o
   7   1  16        205.03        199.89        20.75 o
   8   1  16       3830.72       3902.32        73.37 o
   9   1  16        105.90        121.37        19.71 o
  10   1  16       4610.55       4653.49        85.76 o
  11   1  16        139.67        139.90        21.85 o
  12   1  16       2861.53       2732.49        63.64 o
  13   1  16        574.04        490.39        31.37 o
  14   1  16       1748.36       1913.53        58.89 o
  15   1  16        591.14        540.27        43.95 o
  16   1  16       1425.84       1270.87        62.53 o
 -16   2  16        193.24        183.27        40.61 o
 -15   2  16          3.42        -29.13        29.13 o
 -14   2  16         94.40        154.65        55.44 o
 -13   2  16        316.55        302.88        31.30 o
 -12   2  16         16.46         37.28        19.73 o
 -11   2  16       2150.85       2112.46        82.65 o
 -10   2  16        532.58        532.85        21.77 o
  -9   2  16        801.88        797.35        26.85 o
  -8   2  16         50.05         36.37        12.89 o
  -7   2  16       3091.09       2949.79        56.36 o
  -6   2  16         14.79         32.58        13.66 o
  -5   2  16       3080.34       3059.87        64.81 o
  -4   2  16        170.64        179.13        39.18 o
  -3   2  16       9897.01       9832.80       153.60 o
  -2   2  16          0.74         -8.77        14.31 o
  -1   2  16       7631.44       7387.94       120.27 o
   0   2  16      10442.94      10389.39       140.74 o
   1   2  16       7835.03       7967.12       134.39 o
   2   2  16       1673.63       1746.07        44.05 o
   3   2  16      13892.58      13740.13       162.77 o
   4   2  16        254.21        224.45        17.55 o
   5   2  16       3752.50       3687.81        83.74 o
   6   2  16         12.35         -6.78        16.16 o
   7   2  16       8485.13       8625.24       128.99 o
   8   2  16         30.04         11.35        15.19 o
   9   2  16       5483.47       5482.22        93.29 o
  10   2  16        270.50        282.61        26.03 o
  11   2  16       7190.46       7103.43       116.37 o
  12   2  16        267.33        246.91        25.91 o
  13   2  16       4987.31       4953.58       115.69 o
  14   2  16          1.46        -24.98        24.98 o
  15   2  16       4955.10       5151.93       116.02 o
  16   2  16        448.59        459.65        61.24 o
 -15   3  16       1878.85       2053.52        83.32 o
 -14   3  16        206.63        196.60        37.82 o
 -13   3  16       3487.52       3359.08        81.12 o
 -12   3  16         50.42         54.98        23.05 o
 -11   3  16       9031.49       9223.17       133.64 o
 -10   3  16         84.31         98.80        15.28 o
  -9   3  16       6252.62       6396.43        88.51 o
  -8   3  16        573.58        567.85        26.49 o
  -7   3  16       4269.00       4161.71        68.86 o
  -6   3  16       1529.71       1404.15        44.97 o
  -5   3  16       3760.25       3796.91        64.20 o
  -4   3  16        664.65        710.48        33.70 o
  -3   3  16       1174.40       1088.24        42.51 o
  -2   3  16       1831.68       1844.08        45.30 o
  -1   3  16       1916.76       1847.01        47.81 o
   0   3  16        252.07        259.01        18.98 o
   1   3  16        997.77        909.84        28.25 o
   2   3  16       1810.31       1809.12        38.81 o
   3   3  16         57.39         83.00        12.19 o
   4   3  16       5890.94       5716.40        92.46 o
   5   3  16        883.73        757.92        31.86 o
   6   3  16       3164.21       3236.63        64.19 o
   7   3  16        116.60         86.72        19.20 o
   8   3  16       4739.94       4629.81       100.48 o
   9   3  16        138.61        151.02        20.87 o
  10   3  16       1884.36       1863.30        50.73 o
  11   3  16       1187.42       1151.10        43.24 o
  12   3  16        854.70        830.93        66.08 o
  13   3  16        129.13         83.08        29.64 o
  14   3  16       1183.40       1239.29        53.58 o
  15   3  16        170.23        112.87        43.59 o
 -15   4  16          2.97        -25.14        30.99 o
 -14   4  16       2104.26       2226.25        68.64 o
 -13   4  16        235.20        223.25        28.89 o
 -12   4  16       3862.58       3876.18        74.11 o
 -11   4  16          4.82         -4.41        24.56 o
 -10   4  16       2749.61       2851.84        51.21 o
  -9   4  16         90.50         71.16        14.66 o
  -8   4  16       1808.13       1797.65        60.38 o
  -7   4  16         42.16         33.33        13.38 o
  -6   4  16       3268.13       3274.69        59.00 o
  -5   4  16          2.48        -12.41        12.41 o
  -4   4  16       7031.18       6907.36       100.48 o
  -3   4  16       2160.20       2152.55        44.27 o
  -2   4  16       6274.32       6379.91        93.53 o
  -1   4  16        368.71        389.73        21.79 o
   0   4  16       1425.72       1450.71        37.40 o
   1   4  16       2183.92       2238.80        56.22 o
   2   4  16        306.39        350.98        26.41 o
   3   4  16         94.38        107.14        25.80 o
   4   4  16       1003.20        972.96        34.55 o
   5   4  16        900.34        947.97        50.24 o
   6   4  16       1232.98       1179.00        39.52 o
   7   4  16       2586.35       2560.35        56.64 o
   8   4  16          0.02         19.21        18.23 o
   9   4  16        782.00        829.39        60.79 o
  10   4  16        617.27        467.33        34.92 o
  11   4  16        675.96        738.81        43.95 o
  12   4  16        233.43        183.64        31.34 o
  13   4  16         72.32         31.84        29.99 o
  14   4  16        567.41        537.11        41.90 o
  15   4  16        430.36        461.39        42.76 o
 -14   5  16         61.83          0.19        27.70 o
 -13   5  16        631.60        557.63        40.82 o
 -12   5  16          9.19        -16.13        18.71 o
 -11   5  16        439.54        499.55        30.52 o
 -10   5  16       1435.16       1386.19        64.20 o
  -9   5  16        133.57        161.91        16.85 o
  -8   5  16       4614.76       4363.06        66.79 o
  -7   5  16         82.36        101.57        16.67 o
  -6   5  16       3685.18       3684.28        64.96 o
  -5   5  16        545.29        533.66        24.70 o
  -4   5  16       1986.69       1999.19        43.52 o
  -3   5  16       3615.34       3556.26        75.01 o
  -2   5  16       2746.53       2856.49        65.56 o
  -1   5  16       1791.44       1712.38        82.12 o
   0   5  16       2124.27       2171.87        48.72 o
   1   5  16        345.94        315.75        22.95 o
   2   5  16       3395.66       3278.02        85.41 o
   3   5  16        472.46        422.70        28.84 o
   4   5  16       3063.74       3041.65        80.57 o
   5   5  16        248.27        243.94        20.71 o
   6   5  16       7778.68       7534.83       104.07 o
   7   5  16        281.91        252.16        21.15 o
   8   5  16       5494.39       5244.94        91.81 o
   9   5  16        339.56        314.98        26.08 o
  10   5  16       2005.09       2014.62        53.92 o
  11   5  16        104.12         61.96        21.82 o
  12   5  16       1558.41       1545.60        48.96 o
  13   5  16        422.10        391.04        32.73 o
  14   5  16        687.50        687.20        39.43 o
 -12   6  16        328.48        412.74        30.73 o
 -11   6  16         27.04         19.85        29.59 o
 -10   6  16        161.51        153.54        22.79 o
  -9   6  16        676.96        727.09        44.68 o
  -8   6  16         85.36        141.88        17.82 o
  -7   6  16       1958.98       1928.30        83.65 o
  -6   6  16        741.53        843.10        56.53 o
  -5   6  16       2016.96       2148.72        55.91 o
  -4   6  16        630.42        653.43        33.87 o
  -3   6  16       1963.71       2002.76        54.81 o
  -2   6  16        199.40        210.87        24.22 o
  -1   6  16       3485.65       3507.62        76.95 o
   0   6  16        525.59        537.45        33.01 o
   1   6  16       5514.80       5574.33        90.80 o
   2   6  16        103.49        108.64        18.13 o
   3   6  16       5250.35       5259.68        88.23 o
   4   6  16        176.52        172.27        20.11 o
   5   6  16       4583.29       4533.30        81.47 o
   6   6  16          7.66         -3.98        20.07 o
   7   6  16       2278.39       2317.42        62.34 o
   8   6  16        278.17        292.76        36.63 o
   9   6  16       4558.74       4641.41        86.48 o
  10   6  16          0.02        -18.98        18.98 o
  11   6  16       3128.36       3103.01        69.27 o
  12   6  16         35.04         46.71        26.12 o
 -11   7  16       2657.94       2756.82        89.45 o
 -10   7  16        198.98        179.39        52.31 o
  -9   7  16       2298.96       2243.69        68.14 o
  -8   7  16        333.40        363.15        33.11 o
  -7   7  16       4888.13       4856.84       132.79 o
  -6   7  16        346.40        373.67        25.84 o
  -5   7  16       3251.95       3168.73        82.68 o
  -4   7  16        171.63        196.81        23.21 o
  -3   7  16        988.81        959.99        65.22 o
  -2   7  16        132.35        113.33        22.03 o
  -1   7  16        688.52        714.46        37.53 o
   0   7  16       1373.94       1301.21        46.83 o
   1   7  16        793.12        819.46        34.27 o
   2   7  16       1092.65       1063.95        43.07 o
   3   7  16       1112.68       1135.27        59.74 o
   4   7  16        854.68        872.06        49.36 o
   5   7  16          0.57        -12.31        21.71 o
   6   7  16         14.56         38.01        21.42 o
   7   7  16        102.60        122.76        25.80 o
   8   7  16         88.16        117.42        26.03 o
   9   7  16          8.53         13.82        22.92 o
  10   7  16        382.95        395.99        56.17 o
  11   7  16        112.63         96.26        33.96 o
  -8   8  16       1827.94       1895.55        91.97 o
  -7   8  16        350.84        403.86        71.55 o
  -6   8  16       2374.23       2447.99        96.69 o
  -5   8  16        974.74        996.92        61.88 o
  -4   8  16       1108.19       1115.12        45.59 o
  -3   8  16        719.49        681.45        41.96 o
  -2   8  16        587.20        646.64        90.24 o
  -1   8  16       1301.09       1351.04        56.91 o
   0   8  16        638.86        750.33        45.83 o
   1   8  16        930.45       1073.03        56.38 o
   2   8  16         72.82         97.21        42.54 o
   3   8  16       1507.16       1476.48        72.20 o
   4   8  16          0.61        -24.41        24.41 o
   5   8  16       1006.40        996.20        56.71 o
   6   8  16        226.81        174.33        34.61 o
   7   8  16        828.43        900.42        57.84 o
   8   8  16        118.50        105.45        40.61 o
  -4   9  16       1314.94       1133.95        66.05 o
  -3   9  16          0.76        -24.07        48.35 o
  -2   9  16       1061.24       1061.62        45.82 o
  -1   9  16          0.53         -6.93        21.37 o
   0   9  16       3264.79       3260.70        95.01 o
   1   9  16         41.87         79.87        28.85 o
   2   9  16       2127.28       2050.40       105.07 o
   3   9  16          2.04         42.15        29.06 o
   4   9  16       3977.20       3841.46       119.90 o
 -15   0  17        322.25        321.01        61.88 o
 -13   0  17         38.56         28.36        41.25 o
 -11   0  17        710.14        673.13        45.71 o
  -9   0  17       1803.72       1757.40        79.29 o
  -7   0  17       3054.82       3068.17        83.87 o
  -5   0  17       5847.96       5669.62       124.41 o
  -3   0  17       4744.22       4676.62       106.61 o
  -1   0  17      14770.46      14715.00       386.76 o
   1   0  17       9852.67       9892.63       199.97 o
   3   0  17      14807.77      14520.90       277.45 o
   5   0  17       5680.56       5975.78       138.00 o
   7   0  17       6131.12       6258.14       144.81 o
   9   0  17       5913.49       5896.12       185.65 o
  11   0  17       3225.09       3424.73       119.90 o
  13   0  17       4545.19       4380.40       124.13 o
  15   0  17       2454.40       2781.25       108.94 o
 -16   1  17        121.77         80.39        33.45 o
 -15   1  17       1377.33       1454.45        93.47 o
 -14   1  17        648.57        612.92        79.29 o
 -13   1  17       3253.49       3414.99       103.01 o
 -12   1  17       1493.13       1391.82        64.26 o
 -11   1  17       1666.91       1686.11        38.86 o
 -10   1  17       1206.52       1201.79        32.73 o
  -9   1  17       1623.93       1654.52        54.94 o
  -8   1  17        940.10       1026.52        34.73 o
  -7   1  17       1554.63       1475.89        39.72 o
  -6   1  17       1269.31       1264.71        36.34 o
  -5   1  17       1981.07       1958.08        44.22 o
  -4   1  17       2283.64       2314.62        48.37 o
  -3   1  17       5253.60       5286.03        95.33 o
  -2   1  17       1415.69       1362.82        41.26 o
  -1   1  17       2476.54       2503.15        59.14 o
   0   1  17       2954.99       2958.24        67.38 o
   1   1  17       4630.13       4503.75        94.32 o
   2   1  17       1579.02       1515.85        53.22 o
   3   1  17       3364.99       3482.30        66.01 o
   4   1  17       3384.65       3303.02        64.40 o
   5   1  17        125.10        109.18        19.49 o
   6   1  17       1086.61       1037.27        37.60 o
   7   1  17        177.52        157.87        26.98 o
   8   1  17       3184.44       2947.86        63.10 o
   9   1  17        277.16        253.64        27.17 o
  10   1  17       1332.27       1306.36        44.97 o
  11   1  17         81.00         74.00        22.43 o
  12   1  17       2049.18       2072.63        55.27 o
  13   1  17        236.47        282.45        26.57 o
  14   1  17       2446.14       2488.18        65.82 o
  15   1  17        612.24        627.41        46.94 o
  16   1  17        712.66        661.58        63.35 o
 -15   2  17          0.11         15.85        34.16 o
 -14   2  17       5064.19       5158.82       135.79 o
 -13   2  17         75.80        105.30        48.99 o
 -12   2  17       5023.63       5115.62       103.32 o
 -11   2  17         23.84          7.74        14.15 o
 -10   2  17       3881.05       3920.84        57.93 o
  -9   2  17        126.49        122.98        16.21 o
  -8   2  17       8771.96       8563.29       110.12 o
  -7   2  17        279.51        266.34        26.27 o
  -6   2  17       6216.45       6086.08        93.86 o
  -5   2  17        918.78        866.44        29.95 o
  -4   2  17       4153.71       4233.83        94.49 o
  -3   2  17         19.47         36.03        23.99 o
  -2   2  17       1424.30       1388.18        68.44 o
  -1   2  17       1777.49       1794.98        46.53 o
   0   2  17         20.57         35.07        13.48 o
   1   2  17       1803.42       1732.22        40.01 o
   2   2  17        929.16        901.48        58.06 o
   3   2  17        310.97        302.91        23.16 o
   4   2  17        206.46        203.97        21.23 o
   5   2  17         18.87         30.31        16.73 o
   6   2  17          7.02        -16.16        16.16 o
   7   2  17        218.22        198.36        30.33 o
   8   2  17        149.95        116.56        20.68 o
   9   2  17        544.96        551.60        47.45 o
  10   2  17        613.90        576.42        33.40 o
  11   2  17        642.39        662.79        35.99 o
  12   2  17        600.41        606.06        36.88 o
  13   2  17        197.77        205.71        27.44 o
  14   2  17        488.86        402.14        39.79 o
  15   2  17         67.75         64.07        46.89 o
 -15   3  17       1213.83       1220.32        97.34 o
 -14   3  17        594.99        594.35        51.45 o
 -13   3  17       1334.14       1329.13        87.22 o
 -12   3  17         38.35         57.02        26.20 o
 -11   3  17        114.66        181.58        21.50 o
 -10   3  17       1582.80       1568.88        48.72 o
  -9   3  17       2203.41       2260.44        47.01 o
  -8   3  17        492.80        496.36        23.54 o
  -7   3  17       1793.83       1712.07        38.22 o
  -6   3  17       1380.47       1473.19        44.52 o
  -5   3  17        858.10        868.72        34.09 o
  -4   3  17       2034.21       2001.67        50.16 o
  -3   3  17         94.93         77.84        16.51 o
  -2   3  17       6991.75       6904.04       115.34 o
  -1   3  17        609.84        625.05        36.11 o
   0   3  17       8973.41       8948.65       124.75 o
   1   3  17        236.88        240.01        17.76 o
   2   3  17       5808.50       5924.58        89.16 o
   3   3  17       1255.41       1214.35        29.44 o
   4   3  17       6274.37       6201.94        99.36 o
   5   3  17        255.40        260.54        23.14 o
   6   3  17       4042.53       4031.08        75.49 o
   7   3  17        146.58        142.21        26.24 o
   8   3  17       4675.51       4697.89        85.60 o
   9   3  17        176.26        161.81        23.07 o
  10   3  17       5867.45       5867.63       101.74 o
  11   3  17         96.17        110.11        22.05 o
  12   3  17       2501.82       2459.73        73.22 o
  13   3  17         88.55         76.74        28.79 o
  14   3  17       1341.05       1381.48        59.21 o
  15   3  17         41.39         76.04        32.20 o
 -14   4  17         30.35         -0.54        24.01 o
 -13   4  17        311.70        347.33        51.78 o
 -12   4  17        256.40        240.58        33.61 o
 -11   4  17          6.60         -2.40        18.15 o
 -10   4  17        597.14        588.20        26.11 o
  -9   4  17        284.17        256.70        18.61 o
  -8   4  17        472.62        468.12        23.47 o
  -7   4  17        811.09        797.67        28.35 o
  -6   4  17        821.19        864.99        31.63 o
  -5   4  17       5333.75       5247.86        83.06 o
  -4   4  17        123.07        135.58        17.49 o
  -3   4  17       6839.40       6769.64        99.55 o
  -2   4  17       1365.38       1364.99        34.96 o
  -1   4  17       6275.41       6145.54       103.68 o
   0   4  17        326.66        334.90        26.57 o
   1   4  17       2834.29       2797.79        65.62 o
   2   4  17         99.63         74.92        19.32 o
   3   4  17       3108.11       3116.92        90.95 o
   4   4  17         28.77         32.15        17.31 o
   5   4  17      10905.20      11010.27       158.00 o
   6   4  17          3.32         22.91        23.26 o
   7   4  17      11177.13      11215.65       162.53 o
   8   4  17        234.50        257.11        32.01 o
   9   4  17       7901.93       7949.80       126.07 o
  10   4  17          2.40        -14.14        28.25 o
  11   4  17       3364.07       3242.71       104.92 o
  12   4  17          2.70         -0.80        25.71 o
  13   4  17        945.55        967.43        52.78 o
  14   4  17         14.11         32.27        27.41 o
 -13   5  17       2206.90       2162.31        69.68 o
 -12   5  17         40.33         46.44        21.67 o
 -11   5  17       3084.15       3096.31        65.50 o
 -10   5  17         15.38         32.00        18.95 o
  -9   5  17       1061.24       1160.13        47.72 o
  -8   5  17        226.31        238.26        17.63 o
  -7   5  17       2468.08       2541.66        47.78 o
  -6   5  17          6.50          8.56        13.95 o
  -5   5  17       4232.69       4234.99        85.33 o
  -4   5  17        503.69        507.17        31.47 o
  -3   5  17       4300.07       4269.89        86.61 o
  -2   5  17       1921.51       1925.96        54.11 o
  -1   5  17       3004.06       2889.33        87.77 o
   0   5  17       4153.88       4076.31        73.37 o
   1   5  17       2875.65       2788.46        57.93 o
   2   5  17        674.23        670.90        39.64 o
   3   5  17         25.76         21.72        16.51 o
   4   5  17        156.06        150.46        20.43 o
   5   5  17         76.94         49.31        20.28 o
   6   5  17       1310.63       1274.79        45.61 o
   7   5  17        139.78         90.86        20.18 o
   8   5  17       1413.42       1422.00        76.11 o
   9   5  17          0.34        -18.36        18.36 o
  10   5  17       1236.20       1145.20        43.72 o
  11   5  17          4.40         28.94        20.79 o
  12   5  17        726.28        688.64        38.44 o
  13   5  17        545.88        501.27        42.80 o
 -12   6  17       2084.32       2337.81        91.04 o
 -11   6  17        136.09        129.67        48.80 o
 -10   6  17       2432.70       2534.42        71.14 o
  -9   6  17        150.17        155.16        30.89 o
  -8   6  17       1042.59       1059.91        36.00 o
  -7   6  17        168.36        144.64        20.91 o
  -6   6  17       2149.98       2148.94        56.89 o
  -5   6  17       1180.49       1104.39        42.33 o
  -4   6  17       1822.42       1856.50        54.15 o
  -3   6  17        778.01        762.71        36.48 o
  -2   6  17       1524.15       1498.19        49.11 o
  -1   6  17        166.91        170.03        24.27 o
   0   6  17       2505.33       2366.75        62.49 o
   1   6  17        443.23        460.71        27.27 o
   2   6  17          5.95          1.24        17.31 o
   3   6  17       1261.73       1203.27        40.34 o
   4   6  17        728.14        745.31        45.59 o
   5   6  17       1037.26       1148.43       116.32 o
   6   6  17        394.12        340.10        30.26 o
   7   6  17        305.86        350.40        32.15 o
   8   6  17        145.42        149.46        23.32 o
   9   6  17        440.14        457.92        31.09 o
  10   6  17         69.15         50.27        24.19 o
  11   6  17        370.62        440.13        44.29 o
  12   6  17        537.58        399.65        70.91 o
 -10   7  17        916.72        928.96        50.88 o
  -9   7  17        329.71        300.63        33.84 o
  -8   7  17        854.76        910.03        49.38 o
  -7   7  17        282.55        307.18        39.65 o
  -6   7  17       2080.79       2037.72        55.19 o
  -5   7  17         30.03         45.47        19.18 o
  -4   7  17       3449.05       3469.02        76.54 o
  -3   7  17         84.24         80.78        21.04 o
  -2   7  17       3200.41       3226.64        74.87 o
  -1   7  17          0.36         24.29        20.34 o
   0   7  17       2423.68       2555.42        67.29 o
   1   7  17        350.28        338.74        24.75 o
   2   7  17       4207.09       4294.31        90.55 o
   3   7  17        426.13        410.81        40.31 o
   4   7  17       3295.49       3373.15       118.04 o
   5   7  17         55.38         52.76        22.57 o
   6   7  17       5009.03       4928.92       103.18 o
   7   7  17         24.25        -20.98        21.96 o
   8   7  17       1777.93       1757.54        60.29 o
   9   7  17          3.83         16.60        24.29 o
  10   7  17       2100.44       2025.16        72.89 o
  -7   8  17        818.46        861.08        60.15 o
  -6   8  17         84.58         82.23        34.18 o
  -5   8  17        954.43       1095.40        64.72 o
  -4   8  17        700.92        683.44        50.92 o
  -3   8  17       2248.86       2261.16        86.38 o
  -2   8  17        655.21        731.61        45.53 o
  -1   8  17       1065.50       1070.55        51.94 o
   0   8  17        381.94        457.92        56.08 o
   1   8  17       2668.73       2760.63        86.82 o
   2   8  17          0.72          2.75        23.65 o
   3   8  17       1588.00       1616.19        68.99 o
   4   8  17         26.82         19.40        26.91 o
   5   8  17       2525.02       2566.94        97.98 o
   6   8  17          1.61        -18.89        26.94 o
   7   8  17       1674.17       1654.45        74.74 o
 -14   0  18       1527.61       1405.23        99.27 o
 -12   0  18       3016.18       3001.27       134.08 o
 -10   0  18       4014.29       4146.24       263.00 o
  -8   0  18       2674.79       2922.64        83.87 o
  -6   0  18       2785.04       2685.80        95.40 o
  -4   0  18       1505.63       1453.82        55.01 o
  -2   0  18       2170.34       2293.50       100.56 o
   0   0  18       1563.49       1509.66        83.80 o
   2   0  18       3349.39       3304.67        91.95 o
   4   0  18       2247.07       2076.80        72.26 o
   6   0  18         35.78         37.04        43.83 o
   8   0  18          3.86        -26.43        26.43 o
  10   0  18        321.24        259.97        39.32 o
  12   0  18       1941.76       1925.60        80.21 o
  14   0  18       1278.19       1453.48        74.71 o
 -15   1  18       3847.98       3885.86       118.05 o
 -14   1  18        292.69        196.03        35.59 o
 -13   1  18       1124.35       1139.80        59.66 o
 -12   1  18        951.35        939.31        57.84 o
 -11   1  18        848.62        842.51        36.33 o
 -10   1  18        948.97        978.59        30.60 o
  -9   1  18       1349.06       1375.30        41.04 o
  -8   1  18       1027.87       1050.43        36.15 o
  -7   1  18       2156.16       2097.20        47.80 o
  -6   1  18       1690.48       1619.34        44.32 o
  -5   1  18       3163.52       3192.86        86.16 o
  -4   1  18       3510.63       3512.41        63.27 o
  -3   1  18        146.02        146.58        20.42 o
  -2   1  18       5220.49       5278.17        96.02 o
  -1   1  18         15.59         12.19        15.31 o
   0   1  18       7624.59       7790.61       162.72 o
   1   1  18        250.16        246.32        24.01 o
   2   1  18       6044.55       6149.22        99.03 o
   3   1  18        520.88        471.57        27.15 o
   4   1  18       6222.96       6187.04       100.50 o
   5   1  18          0.61         -3.78        16.96 o
   6   1  18       3540.52       3309.91        66.93 o
   7   1  18        125.57        106.33        18.91 o
   8   1  18       2700.24       2647.06        60.26 o
   9   1  18        152.88        185.33        24.56 o
  10   1  18       2132.51       2161.66        57.86 o
  11   1  18        309.87        278.44        28.32 o
  12   1  18       2592.74       2773.49        66.01 o
  13   1  18        662.87        648.75        36.83 o
  14   1  18       1444.64       1552.67        58.85 o
  15   1  18        781.34        822.01        52.97 o
 -15   2  18          0.59         -6.02        33.26 o
 -14   2  18        134.37        209.98        39.27 o
 -13   2  18        226.60        252.36        37.76 o
 -12   2  18        482.22        459.05        68.33 o
 -11   2  18       1705.44       1824.31        65.74 o
 -10   2  18        379.91        355.80        22.84 o
  -9   2  18       1404.52       1490.47        37.81 o
  -8   2  18        272.15        257.07        19.34 o
  -7   2  18       3230.37       3196.34        62.51 o
  -6   2  18         36.26         45.55        16.13 o
  -5   2  18       3885.91       3756.83        67.14 o
  -4   2  18        168.03        173.76        21.43 o
  -3   2  18       2989.35       3061.72        76.00 o
  -2   2  18       2674.34       2564.90        58.52 o
  -1   2  18       3299.29       3308.49        68.47 o
   0   2  18        121.47         99.69        16.27 o
   1   2  18       6271.56       6285.57        95.74 o
   2   2  18        245.29        248.79        21.62 o
   3   2  18       7737.24       7632.26       117.26 o
   4   2  18        126.13        112.98        18.10 o
   5   2  18       7374.53       7388.69       116.09 o
   6   2  18        709.12        662.57        39.61 o
   7   2  18       6794.17       6787.92       110.46 o
   8   2  18         48.68         18.75        18.12 o
   9   2  18       5832.94       5784.29       101.22 o
  10   2  18        726.27        686.83        35.75 o
  11   2  18       5570.55       5626.00       101.94 o
  12   2  18        389.36        405.90        32.61 o
  13   2  18       2830.00       2909.41        82.71 o
  14   2  18        465.14        498.70        43.17 o
  15   2  18       2794.05       2815.41       107.01 o
 -14   3  18         61.79         40.38        29.53 o
 -13   3  18       1673.29       1692.46        95.40 o
 -12   3  18         27.34         30.31        23.50 o
 -11   3  18       7541.58       7464.88       102.11 o
 -10   3  18         78.73         78.50        15.51 o
  -9   3  18       4926.47       4947.40        75.18 o
  -8   3  18       1026.61        983.45        53.91 o
  -7   3  18       4486.03       4536.75        88.57 o
  -6   3  18       3998.14       3900.39        63.48 o
  -5   3  18       1300.29       1348.59        43.46 o
  -4   3  18       4170.88       4150.80        80.94 o
  -3   3  18       1944.79       1785.55        47.24 o
  -2   3  18        156.04        166.73        19.30 o
  -1   3  18       1373.34       1292.40        69.44 o
   0   3  18       1037.20       1081.30        45.59 o
   1   3  18          4.08          5.92        11.84 o
   2   3  18       2591.18       2629.90        51.41 o
   3   3  18        361.72        305.80        24.69 o
   4   3  18       3607.76       3587.57        69.99 o
   5   3  18          6.88          8.74        15.24 o
   6   3  18       2639.60       2680.08        60.70 o
   7   3  18         20.72         21.80        29.40 o
   8   3  18       1608.13       1679.10        60.48 o
   9   3  18        813.07        838.58        39.21 o
  10   3  18       1311.47       1353.23        47.79 o
  11   3  18        469.65        454.52        31.72 o
  12   3  18        194.45        148.83        31.16 o
  13   3  18        512.27        500.29        42.38 o
  14   3  18       1030.00       1059.74        68.98 o
 -13   4  18        147.82        162.65        30.46 o
 -12   4  18       3336.02       3224.72        82.28 o
 -11   4  18        238.11        260.97        25.11 o
 -10   4  18       4931.06       4978.39       101.15 o
  -9   4  18        907.46        905.27        37.41 o
  -8   4  18       4057.20       4277.42        81.46 o
  -7   4  18       1402.02       1360.02        35.83 o
  -6   4  18       2572.27       2521.97        62.71 o
  -5   4  18        521.12        509.23        26.05 o
  -4   4  18        803.41        804.12        30.34 o
  -3   4  18         19.38         29.76        13.61 o
  -2   4  18       1591.36       1493.03        70.91 o
  -1   4  18         20.53          3.92        21.65 o
   0   4  18       1823.82       1780.86        52.68 o
   1   4  18        503.53        442.52        30.69 o
   2   4  18       2304.78       2321.53        61.21 o
   3   4  18        835.08        785.22        41.35 o
   4   4  18        260.17        208.39        22.54 o
   5   4  18       1581.74       1569.64        83.92 o
   6   4  18        626.03        596.44        31.73 o
   7   4  18        906.83        862.98        38.02 o
   8   4  18       2065.57       2004.63        54.53 o
   9   4  18          7.01         49.58        20.04 o
  10   4  18       1234.08       1158.69        53.56 o
  11   4  18         17.66         38.25        26.36 o
  12   4  18         15.50         20.15        26.66 o
  13   4  18        915.05        762.10        49.49 o
 -12   5  18        114.03        114.11        27.55 o
 -11   5  18        161.15        160.70        23.36 o
 -10   5  18        334.86        258.74        21.02 o
  -9   5  18        438.39        469.07        24.60 o
  -8   5  18       2448.62       2462.96        49.10 o
  -7   5  18        345.56        371.04        25.95 o
  -6   5  18       3675.55       3704.99        79.68 o
  -5   5  18       1376.30       1316.87        46.53 o
  -4   5  18       2174.32       2126.47        58.32 o
  -3   5  18       1208.09       1207.86        45.49 o
  -2   5  18       5708.33       5645.18       120.57 o
  -1   5  18        512.43        473.65        31.79 o
   0   5  18       3044.55       3135.09        73.12 o
   1   5  18        480.25        481.94        28.18 o
   2   5  18       5138.54       5066.03        87.48 o
   3   5  18          0.87          0.45        18.79 o
   4   5  18       5604.64       5532.85        94.09 o
   5   5  18         57.49         31.55        18.62 o
   6   5  18       4765.64       4744.35        77.20 o
   7   5  18         30.18         32.84        20.57 o
   8   5  18       3962.80       4114.60        80.98 o
   9   5  18        194.38        212.79        25.91 o
  10   5  18       2291.73       2322.61        60.61 o
  11   5  18        198.84        242.73        28.76 o
  12   5  18       3837.70       3949.75       103.09 o
 -11   6  18        673.98        663.52        50.10 o
 -10   6  18        106.64        166.96        29.42 o
  -9   6  18       2205.68       2238.88        67.82 o
  -8   6  18         45.79         61.53        17.31 o
  -7   6  18       2696.47       2799.43        66.97 o
  -6   6  18        644.85        643.27        35.43 o
  -5   6  18       1438.18       1451.05        48.70 o
  -4   6  18         72.10         46.43        21.58 o
  -3   6  18       1946.43       1910.07        56.52 o
  -2   6  18        904.68        935.17        42.35 o
  -1   6  18       3948.22       4070.39        87.28 o
   0   6  18        195.11        219.12        26.35 o
   1   6  18       3470.17       3425.37        68.20 o
   2   6  18        339.33        338.06        26.28 o
   3   6  18       3570.48       3486.22        69.92 o
   4   6  18          9.35         17.64        18.51 o
   5   6  18       3496.87       3436.63        90.34 o
   6   6  18         74.23         47.87        35.59 o
   7   6  18       3463.96       3395.60       116.12 o
   8   6  18          6.61         15.84        19.31 o
   9   6  18       2964.07       2916.71        67.94 o
  10   6  18         72.53         37.39        22.76 o
  11   6  18       2038.12       2099.67        60.64 o
  -9   7  18        858.83        924.87        50.57 o
  -8   7  18        225.86        264.58        34.13 o
  -7   7  18       2097.12       2088.60       101.20 o
  -6   7  18        108.79        113.50        23.99 o
  -5   7  18       1469.42       1647.28        52.99 o
  -4   7  18        108.73        116.07        22.59 o
  -3   7  18        854.87        922.10        41.19 o
  -2   7  18         88.43         74.96        22.51 o
  -1   7  18        180.48        259.79        28.46 o
   0   7  18        539.08        528.06        34.77 o
   1   7  18        503.71        482.22        34.52 o
   2   7  18        385.34        352.68        30.36 o
   3   7  18        437.79        371.20        32.27 o
   4   7  18        183.64        197.19        28.41 o
   5   7  18        449.37        436.64        44.88 o
   6   7  18        279.25        318.63        32.43 o
   7   7  18        147.73        174.05        29.09 o
   8   7  18          3.81         29.77        25.05 o
   9   7  18          0.70        -22.31        29.43 o
  -5   8  18        368.39        313.80        43.73 o
  -4   8  18       1150.18       1186.06        79.29 o
  -3   8  18       1259.36       1271.13        56.75 o
  -2   8  18        136.18         92.75        28.38 o
  -1   8  18        340.27        331.31        36.72 o
   0   8  18         79.71         92.06        28.62 o
   1   8  18        902.28        917.12        56.06 o
   2   8  18          1.06         -4.64        25.74 o
   3   8  18       1018.12       1002.83        60.00 o
   4   8  18          4.67        -27.86        27.86 o
   5   8  18        328.51        298.34        41.41 o
 -13   0  19        957.27        993.98        88.96 o
 -11   0  19       2605.06       2674.06       139.88 o
  -9   0  19       1739.72       1754.60        66.96 o
  -7   0  19        452.97        492.69        38.74 o
  -5   0  19       3974.62       3980.24       100.23 o
  -3   0  19       4104.75       4278.19       103.32 o
  -1   0  19       4457.75       4260.83       149.55 o
   1   0  19       6734.06       7079.25       158.00 o
   3   0  19       8321.88       8230.96       178.01 o
   5   0  19      10749.25      10442.50       217.30 o
   7   0  19       2343.73       2280.16       110.23 o
   9   0  19       1008.02       1040.27        61.24 o
  11   0  19       2287.93       2516.05        91.59 o
  13   0  19       4544.77       4709.01       134.59 o
 -14   1  19        323.19        311.48        83.80 o
 -13   1  19       1130.85       1159.80        64.22 o
 -12   1  19        229.80        256.92        38.29 o
 -11   1  19        438.35        478.46        29.95 o
 -10   1  19       2180.11       2179.78        82.43 o
  -9   1  19       2403.10       2336.68        54.61 o
  -8   1  19        453.89        449.86        29.03 o
  -7   1  19       2785.10       2801.05        57.94 o
  -6   1  19       1113.89       1125.71        49.13 o
  -5   1  19       2041.13       2159.43        49.09 o
  -4   1  19       4393.20       4298.90        74.00 o
  -3   1  19         89.47        129.23        20.17 o
  -2   1  19       1875.81       1869.30        50.65 o
  -1   1  19        576.71        509.06        29.36 o
   0   1  19       2447.70       2439.02        75.17 o
   1   1  19        510.59        513.93        32.70 o
   2   1  19        641.98        659.76        32.21 o
   3   1  19          1.93          5.06        16.85 o
   4   1  19       5387.92       5243.36        91.27 o
   5   1  19          1.52        -15.63        15.63 o
   6   1  19       3732.56       3658.71        73.44 o
   7   1  19         70.51         99.44        21.78 o
   8   1  19       3431.85       3610.77       110.16 o
   9   1  19         37.50         37.86        18.68 o
  10   1  19       1703.62       1525.20        50.75 o
  11   1  19        165.81        152.03        24.59 o
  12   1  19       3011.41       2906.08        69.92 o
  13   1  19       1420.37       1456.01        51.82 o
  14   1  19       1319.45       1439.94        53.78 o
 -14   2  19       4706.84       4789.12       132.62 o
 -13   2  19        780.26        806.75        56.52 o
 -12   2  19       4527.43       4580.55       123.89 o
 -11   2  19         27.90         59.87        19.45 o
 -10   2  19       3183.02       3359.12        61.81 o
  -9   2  19         69.42         70.96        16.10 o
  -8   2  19       3349.88       3372.23        66.38 o
  -7   2  19         63.35         64.50        18.15 o
  -6   2  19       3518.87       3481.69       107.18 o
  -5   2  19         94.93        118.18        17.94 o
  -4   2  19       2769.42       2707.15        63.27 o
  -3   2  19        546.39        537.43        30.23 o
  -2   2  19       2363.43       2333.94        56.59 o
  -1   2  19       1916.30       1871.86        49.85 o
   0   2  19       2034.54       2033.45        51.71 o
   1   2  19       1268.38       1272.99        36.77 o
   2   2  19        128.12        143.92        28.76 o
   3   2  19         66.55        106.40        19.71 o
   4   2  19        168.52        174.16        21.56 o
   5   2  19        153.58        162.93        22.77 o
   6   2  19         80.58         60.15        19.30 o
   7   2  19         92.87         99.17        21.05 o
   8   2  19         28.29         51.15        19.23 o
   9   2  19        597.66        632.36        35.22 o
  10   2  19         11.34         21.42        21.29 o
  11   2  19         26.39         65.41        23.46 o
  12   2  19       1524.13       1494.36        51.38 o
  13   2  19        190.20        106.77        32.15 o
  14   2  19       1876.00       1911.83        73.02 o
 -13   3  19       1213.05       1378.91        70.03 o
 -12   3  19        160.99        164.92        32.19 o
 -11   3  19       4905.17       4997.87        79.14 o
 -10   3  19        457.05        511.36        27.29 o
  -9   3  19        746.34        718.80        29.21 o
  -8   3  19       3958.48       4006.60        65.77 o
  -7   3  19        385.78        421.18        23.49 o
  -6   3  19       3412.86       3373.99        62.96 o
  -5   3  19         23.05         18.29        17.16 o
  -4   3  19       2930.34       3020.26       117.51 o
  -3   3  19        324.86        318.45        24.73 o
  -2   3  19       4985.54       4950.05       159.04 o
  -1   3  19       3832.76       3852.62        76.67 o
   0   3  19       8149.37       8179.37       181.56 o
   1   3  19        299.36        318.48        30.98 o
   2   3  19       5634.44       5507.57       106.37 o
   3   3  19         77.73         92.94        31.33 o
   4   3  19       4401.67       4298.12        80.65 o
   5   3  19        854.30        888.52        37.93 o
   6   3  19       6887.03       6881.61       112.56 o
   7   3  19        346.56        371.80        28.93 o
   8   3  19       4953.85       4923.34        91.40 o
   9   3  19        170.88        183.04        24.53 o
  10   3  19       4414.34       4268.62        85.94 o
  11   3  19          6.23         10.49        29.74 o
  12   3  19       1238.81       1326.78        78.96 o
  13   3  19        298.52        284.99        37.97 o
 -12   4  19          8.57         46.69        25.46 o
 -11   4  19         55.85         92.70        21.79 o
 -10   4  19       1075.69       1148.47        36.33 o
  -9   4  19       2064.15       1988.57        44.91 o
  -8   4  19       1257.04       1237.00        48.02 o
  -7   4  19       3845.91       3881.16        64.49 o
  -6   4  19         17.98          6.56        15.94 o
  -5   4  19       3372.25       3348.09        63.10 o
  -4   4  19        590.96        551.18        34.07 o
  -3   4  19       4960.98       5034.05        99.22 o
  -2   4  19          6.05          1.58        23.84 o
  -1   4  19       9841.09       9786.13       199.91 o
   0   4  19        450.25        443.58        39.46 o
   1   4  19       6978.26       6996.58       127.94 o
   2   4  19        109.79        117.16        25.26 o
   3   4  19       4442.62       4435.13       105.08 o
   4   4  19         10.46        -15.27        20.81 o
   5   4  19       4257.94       4322.25        81.81 o
   6   4  19         23.05          2.31        19.32 o
   7   4  19       2861.97       2816.37        66.24 o
   8   4  19        220.67        210.20        25.68 o
   9   4  19       3288.77       3237.52        73.38 o
  10   4  19          8.43        -15.44        29.79 o
  11   4  19       2135.02       2126.29       113.86 o
  12   4  19         81.99         69.62        29.71 o
 -11   5  19       1180.35       1227.93        52.06 o
 -10   5  19          1.68        -16.77        16.77 o
  -9   5  19       3162.31       3323.90        66.42 o
  -8   5  19         96.60        108.41        20.32 o
  -7   5  19        530.06        514.37        29.87 o
  -6   5  19        251.33        248.00        32.10 o
  -5   5  19        893.42        879.40        41.65 o
  -4   5  19        485.76        482.61        32.78 o
  -3   5  19       2060.83       2009.32        78.27 o
  -2   5  19       1934.22       1961.33        57.73 o
  -1   5  19        737.22        757.21        40.22 o
   0   5  19        747.88        731.11        39.58 o
   1   5  19        508.64        491.27        28.64 o
   2   5  19        428.91        444.08        28.78 o
   3   5  19        386.25        369.38        29.96 o
   4   5  19       1308.09       1221.73        65.07 o
   5   5  19         30.71          1.02        16.89 o
   6   5  19        500.99        498.28        31.42 o
   7   5  19        269.52        252.68        30.90 o
   8   5  19       1155.38       1143.96        43.10 o
   9   5  19        403.75        411.44        32.26 o
  10   5  19        810.48        776.64        40.53 o
  11   5  19        459.40        463.73        35.11 o
 -10   6  19       1059.74       1152.37        54.99 o
  -9   6  19          4.30         54.36        24.14 o
  -8   6  19        614.53        570.89        30.79 o
  -7   6  19          9.26         14.27        19.16 o
  -6   6  19       1035.07        983.94        72.08 o
  -5   6  19        398.24        482.39        33.48 o
  -4   6  19       1426.60       1511.94        51.87 o
  -3   6  19        106.26         98.83        31.10 o
  -2   6  19       1233.95       1215.19        48.33 o
  -1   6  19        508.23        590.73        36.98 o
   0   6  19        337.98        359.56        36.49 o
   1   6  19       1473.73       1483.30        46.73 o
   2   6  19         13.69          2.36        21.21 o
   3   6  19        307.50        314.32        26.47 o
   4   6  19         22.30         24.02        23.20 o
   5   6  19        359.40        354.33        32.70 o
   6   6  19        192.47        126.22        26.77 o
   7   6  19        302.73        326.37        33.72 o
   8   6  19         38.30         41.04        21.47 o
   9   6  19        548.48        541.67        34.95 o
  10   6  19        314.07        321.37        31.30 o
  -7   7  19        500.14        483.08        49.53 o
  -6   7  19       3156.81       3248.99        88.58 o
  -5   7  19         70.37         62.68        34.83 o
  -4   7  19       2798.69       2855.74        72.29 o
  -3   7  19         37.02         47.04        21.99 o
  -2   7  19       1799.12       1895.21        59.01 o
  -1   7  19         58.02         39.48        30.58 o
   0   7  19       1421.87       1419.74        52.85 o
   1   7  19        177.86        181.54        50.92 o
   2   7  19       3719.07       3802.78        87.35 o
   3   7  19          5.47        -20.18        20.18 o
   4   7  19       3716.04       3651.55        86.21 o
   5   7  19         52.05         -0.94        22.52 o
   6   7  19       3122.75       3098.53        80.09 o
   7   7  19         71.87         78.36        26.04 o
  -3   8  19       1868.70       2111.76        73.98 o
  -2   8  19        237.69        205.00        32.42 o
  -1   8  19       1482.72       1460.10        65.36 o
   0   8  19         76.91         76.49        27.17 o
   1   8  19       1605.71       1678.01        98.62 o
   2   8  19        685.65        700.15        52.29 o
   3   8  19       4150.62       4123.09       116.69 o
 -14   0  20       1003.19        995.27        88.96 o
 -12   0  20       1851.49       1941.54       110.87 o
 -10   0  20       2414.22       2561.07        84.78 o
  -8   0  20       3964.61       3949.43       139.88 o
  -6   0  20       3209.85       3132.96        89.28 o
  -4   0  20       4403.15       4237.76       105.22 o
  -2   0  20        805.67        778.70        43.87 o
   0   0  20         14.76         25.78        33.52 o
   2   0  20          9.80        -23.39        24.47 o
   4   0  20       3457.00       3264.22       198.54 o
   6   0  20         12.41         20.06        28.49 o
   8   0  20          1.69         -5.93        27.56 o
  10   0  20        971.54        940.32        61.91 o
  12   0  20        858.66        783.33        76.71 o
  14   0  20        737.49        599.48        88.96 o
 -13   1  20       1026.76       1115.54        66.05 o
 -12   1  20        664.07        737.53        55.15 o
 -11   1  20        583.16        630.31        33.94 o
 -10   1  20       1275.34       1249.63        73.50 o
  -9   1  20        495.61        510.20        30.40 o
  -8   1  20       1935.37       1925.18        50.43 o
  -7   1  20        420.23        422.90        27.12 o
  -6   1  20        871.99        916.94        35.37 o
  -5   1  20       1098.59       1163.51        42.98 o
  -4   1  20        863.68        919.98        33.73 o
  -3   1  20       1017.07       1046.72        39.70 o
  -2   1  20        689.31        684.74        45.62 o
  -1   1  20          3.51        -18.74        18.74 o
   0   1  20       4026.08       4024.58       105.26 o
   1   1  20         52.00         50.69        29.27 o
   2   1  20       5613.98       5555.10        95.46 o
   3   1  20        769.57        807.33        36.36 o
   4   1  20       2266.71       2355.89        56.23 o
   5   1  20        135.70        119.15        25.31 o
   6   1  20       2646.20       2839.18        65.41 o
   7   1  20        299.82        291.84        27.86 o
   8   1  20       2755.64       2822.11        66.85 o
   9   1  20        128.65        147.10        24.19 o
  10   1  20       1800.28       1836.15        73.41 o
  11   1  20        867.06        941.28        42.80 o
  12   1  20       1233.26       1293.88        64.76 o
  13   1  20        887.64        899.86        74.43 o
 -13   2  20        841.45        901.36        60.15 o
 -12   2  20        418.57        493.46        68.97 o
 -11   2  20       2000.37       2156.29        70.31 o
 -10   2  20        404.46        445.30        34.22 o
  -9   2  20       2204.94       2212.08        47.68 o
  -8   2  20         13.91         33.32        20.90 o
  -7   2  20       4295.98       4289.83        77.68 o
  -6   2  20        917.26        936.42        41.87 o
  -5   2  20       5571.77       5644.44        91.98 o
  -4   2  20         81.44         63.20        20.77 o
  -3   2  20       9226.11       9276.08       152.75 o
  -2   2  20        259.05        263.49        33.85 o
  -1   2  20       3958.79       4033.62        81.51 o
   0   2  20        269.42        353.72        46.68 o
   1   2  20      11990.70      12071.73       185.52 o
   2   2  20        708.33        661.74        38.81 o
   3   2  20       5886.63       5734.52        97.91 o
   4   2  20        238.59        203.10        24.33 o
   5   2  20       5888.52       5780.59       100.16 o
   6   2  20        417.94        370.93        29.18 o
   7   2  20       7124.49       7216.47       153.33 o
   8   2  20        141.51        135.02        24.51 o
   9   2  20       6414.02       6410.54       114.80 o
  10   2  20        572.13        596.16        37.13 o
  11   2  20       3911.93       4012.77        97.13 o
  12   2  20        145.01        230.31        28.61 o
  13   2  20       1416.49       1461.90        64.15 o
 -12   3  20       1007.54       1122.25       122.47 o
 -11   3  20       3890.93       3952.70       123.56 o
 -10   3  20        794.96        824.09        32.94 o
  -9   3  20        855.40        855.13        39.23 o
  -8   3  20        525.37        495.02        25.71 o
  -7   3  20        961.46       1035.21        33.88 o
  -6   3  20        685.94        701.45        28.21 o
  -5   3  20        618.87        648.42        38.88 o
  -4   3  20       3114.03       2980.43        68.68 o
  -3   3  20        145.29        162.38        22.17 o
  -2   3  20       2135.75       2175.74        81.64 o
  -1   3  20       1951.92       1838.00        67.54 o
   0   3  20       2143.60       2195.97        78.00 o
   1   3  20        408.89        409.82        32.73 o
   2   3  20       3483.88       3517.41        81.77 o
   3   3  20         63.86         62.11        23.17 o
   4   3  20        488.83        483.32        30.24 o
   5   3  20        347.21        284.46        26.72 o
   6   3  20        963.47        934.25        46.71 o
   7   3  20        432.30        347.47        28.93 o
   8   3  20        488.91        456.61        32.54 o
   9   3  20       1363.98       1345.28        49.51 o
  10   3  20       1071.64       1056.96        63.45 o
  11   3  20       1929.32       1937.13        70.30 o
  12   3  20       2080.08       1895.07        71.08 o
 -12   4  20       4108.67       4017.30        95.35 o
 -11   4  20        114.37        134.69        21.90 o
 -10   4  20       4373.61       4471.28        83.64 o
  -9   4  20       1258.69       1250.56        49.51 o
  -8   4  20       2557.82       2600.47        51.97 o
  -7   4  20        961.05        945.13        32.63 o
  -6   4  20       2040.10       1977.95        50.80 o
  -5   4  20       1011.66        925.14        42.53 o
  -4   4  20       1031.84       1030.35        43.97 o
  -3   4  20        116.56        132.53        24.46 o
  -2   4  20        588.61        583.60        44.22 o
  -1   4  20        759.92        730.30        71.55 o
   0   4  20        654.04        518.07        65.10 o
   1   4  20         94.98        131.39        24.71 o
   2   4  20         89.56         56.30        22.74 o
   3   4  20       1873.83       1901.24        59.78 o
   4   4  20        104.78        129.01        26.03 o
   5   4  20        610.56        612.39        34.64 o
   6   4  20        626.64        563.43        37.40 o
   7   4  20        121.34        114.95        41.87 o
   8   4  20        667.27        595.66        35.36 o
   9   4  20        488.88        479.70        39.56 o
  10   4  20        739.26        728.98        46.45 o
  11   4  20         42.25         31.78        28.82 o
  12   4  20        745.49        646.68        59.58 o
 -10   5  20        601.61        595.01        31.73 o
  -9   5  20       1184.31       1077.78        41.17 o
  -8   5  20       1329.80       1266.39        44.00 o
  -7   5  20         21.12         14.84        19.02 o
  -6   5  20        912.52       1032.34        44.62 o
  -5   5  20         56.73         66.44        22.83 o
  -4   5  20       2245.16       2166.28        60.27 o
  -3   5  20        304.56        290.21        29.22 o
  -2   5  20       3693.76       3656.23        83.49 o
  -1   5  20         38.69         21.66        21.81 o
   0   5  20       2437.79       2411.09        66.73 o
   1   5  20          0.16        -17.63        17.63 o
   2   5  20       3988.49       4007.03       135.41 o
   3   5  20        124.57        121.82        21.69 o
   4   5  20       4365.45       4440.86        83.91 o
   5   5  20         13.83         11.29        21.86 o
   6   5  20       2965.00       3026.55        78.85 o
   7   5  20        101.27        104.12        27.76 o
   8   5  20       2993.27       2978.55       100.39 o
   9   5  20         24.02         63.44        22.24 o
  10   5  20       3677.36       3804.12        99.46 o
  -8   6  20        260.79        279.11        30.52 o
  -7   6  20        953.75        888.37        38.61 o
  -6   6  20       1155.63       1109.74        61.32 o
  -5   6  20        976.01       1094.88        46.10 o
  -4   6  20          2.03         -6.57        20.00 o
  -3   6  20       2166.24       2151.40        63.09 o
  -2   6  20          1.49          7.05        36.91 o
  -1   6  20       4939.39       4865.19       101.62 o
   0   6  20         81.07        117.09        26.16 o
   1   6  20       2555.65       2412.34        69.02 o
   2   6  20        686.56        709.76        35.10 o
   3   6  20       2727.63       2733.72        63.77 o
   4   6  20          8.68         34.83        23.22 o
   5   6  20       1496.96       1612.47        66.47 o
   6   6  20          0.03          5.39        23.27 o
   7   6  20       3381.03       3455.63       139.04 o
   8   6  20         74.86         91.15        28.21 o
  -6   7  20        202.65        199.55        26.54 o
  -5   7  20        399.50        404.06        33.15 o
  -4   7  20         47.61         68.86        22.75 o
  -3   7  20        810.37        808.78        44.30 o
  -2   7  20        298.02        261.18        29.90 o
  -1   7  20        813.82        828.49        44.73 o
   0   7  20        838.18        813.80        48.24 o
   1   7  20        683.81        717.13       107.00 o
   2   7  20        565.62        500.50        46.25 o
   3   7  20          1.27        -21.88        21.88 o
   4   7  20        430.29        443.77        35.68 o
   5   7  20        108.65        107.84        27.39 o
   6   7  20        359.32        370.53        46.94 o
 -13   0  21       1807.45       1735.27       103.14 o
 -11   0  21       2691.87       2567.23        88.43 o
  -9   0  21       1422.30       1471.75       127.63 o
  -7   0  21       2015.74       2046.94        72.91 o
  -5   0  21       3411.59       3566.03        97.92 o
  -3   0  21       6255.68       6196.30       139.75 o
  -1   0  21       1669.22       1730.11        94.11 o
   1   0  21       2775.55       2693.15       119.90 o
   3   0  21       6523.53       6719.84       158.00 o
   5   0  21       9358.63       9695.34       210.43 o
   7   0  21       7875.82       7408.06       174.85 o
   9   0  21       3772.55       3736.14       113.78 o
  11   0  21       4727.49       4765.24       134.40 o
  13   0  21       3267.99       3376.39       116.82 o
 -13   1  21       1661.27       1715.05       125.05 o
 -12   1  21         79.82         66.66        32.78 o
 -11   1  21        687.39        708.77        36.73 o
 -10   1  21        617.53        580.19        33.56 o
  -9   1  21       2157.91       2110.74        54.10 o
  -8   1  21        513.60        558.95        31.59 o
  -7   1  21       2272.51       2267.45        54.27 o
  -6   1  21       2102.00       2084.45        55.82 o
  -5   1  21       4190.56       4200.91        76.57 o
  -4   1  21       2053.74       2066.45        50.28 o
  -3   1  21       1326.58       1305.99        39.48 o
  -2   1  21       2620.12       2700.98        65.36 o
  -1   1  21        437.17        450.40        30.46 o
   0   1  21       2419.16       2406.46        60.98 o
   1   1  21         16.35         70.91        26.79 o
   2   1  21       4687.71       4715.02        99.84 o
   3   1  21       1865.82       1894.24        58.17 o
   4   1  21       3967.74       4086.35        81.22 o
   5   1  21         79.18        138.73        22.54 o
   6   1  21       3206.12       3057.36        68.16 o
   7   1  21          1.62         14.85        18.14 o
   8   1  21       1603.23       1639.12        53.13 o
   9   1  21          6.56          2.49        21.88 o
  10   1  21        462.10        528.26        35.22 o
  11   1  21        205.95        207.09        29.83 o
  12   1  21       1251.43       1218.33        63.46 o
  13   1  21       1863.15       1838.07        93.41 o
 -12   2  21       1247.56       1334.06       139.88 o
 -11   2  21        281.62        312.61        27.80 o
 -10   2  21       1625.97       1634.59        42.55 o
  -9   2  21         87.80         73.40        30.93 o
  -8   2  21       1525.59       1575.15        49.13 o
  -7   2  21         46.13         45.77        18.45 o
  -6   2  21        319.54        374.98        25.61 o
  -5   2  21         57.70         73.74        17.78 o
  -4   2  21       1695.21       1669.52        51.21 o
  -3   2  21        852.30        883.54        38.94 o
  -2   2  21        105.95        112.68        21.56 o
  -1   2  21        290.52        329.35        27.25 o
   0   2  21       1285.31       1304.02        43.95 o
   1   2  21          4.07         30.02        15.76 o
   2   2  21        387.18        362.69        30.65 o
   3   2  21        170.92        172.17        23.36 o
   4   2  21        105.43         35.59        25.68 o
   5   2  21         99.31        123.04        23.45 o
   6   2  21          1.62         14.71        19.09 o
   7   2  21        170.28        170.76        24.28 o
   8   2  21       1045.61       1006.30        44.39 o
   9   2  21         81.07         86.63        24.86 o
  10   2  21       1017.97       1010.92        45.80 o
  11   2  21        290.89        320.08        39.45 o
  12   2  21       1292.98       1284.87        60.17 o
 -11   3  21        806.78        822.82        59.63 o
 -10   3  21        819.80        915.13        35.34 o
  -9   3  21        600.50        584.27        28.82 o
  -8   3  21       1986.85       2044.04        46.31 o
  -7   3  21       1003.70       1005.45        34.47 o
  -6   3  21       3068.79       3112.44        60.49 o
  -5   3  21        377.48        391.81        29.65 o
  -4   3  21       4404.10       4438.75        90.07 o
  -3   3  21        325.05        288.45        35.00 o
  -2   3  21       7139.26       6992.53       246.88 o
  -1   3  21         81.97         65.31        27.79 o
   0   3  21       3875.11       3916.86       107.04 o
   1   3  21         23.02         38.72        22.76 o
   2   3  21       2820.72       2874.02       104.74 o
   3   3  21         17.71        -18.92        18.92 o
   4   3  21       2635.69       2641.49        62.59 o
   5   3  21         76.26         63.60        20.59 o
   6   3  21       2514.36       2526.18        63.20 o
   7   3  21         34.75         17.60        20.78 o
   8   3  21       1346.25       1288.18        67.73 o
   9   3  21       1526.02       1553.19        63.08 o
  10   3  21       1790.61       1877.88        57.81 o
  11   3  21        391.56        382.84        39.07 o
 -11   4  21        332.67        287.37        34.31 o
 -10   4  21         90.84         82.25        21.03 o
  -9   4  21       2184.07       2190.90        56.36 o
  -8   4  21        111.04        124.43        23.63 o
  -7   4  21       4535.06       4784.43        87.41 o
  -6   4  21         31.07         16.54        22.21 o
  -5   4  21       4457.76       4543.54       106.75 o
  -4   4  21        419.30        435.97        33.59 o
  -3   4  21       4002.87       3893.43        87.07 o
  -2   4  21        448.11        511.32        58.01 o
  -1   4  21       7990.46       7879.50       173.86 o
   0   4  21        189.16        183.83        32.67 o
   1   4  21       4828.50       4983.35       103.81 o
   2   4  21          1.43         24.21        22.77 o
   3   4  21       3854.57       3863.72       169.55 o
   4   4  21         50.37         55.23        23.70 o
   5   4  21       4054.79       4137.24       151.07 o
   6   4  21          5.72          9.25        20.68 o
   7   4  21       3210.71       3276.51        74.01 o
   8   4  21        175.30        176.74        25.17 o
   9   4  21       3213.73       3273.52        89.20 o
  10   4  21         10.18        -17.61        24.31 o
  -9   5  21       2540.88       2510.01        59.99 o
  -8   5  21        656.29        730.87        36.81 o
  -7   5  21       1551.83       1604.55        48.96 o
  -6   5  21        889.31        886.93        44.63 o
  -5   5  21        898.16        954.38        45.04 o
  -4   5  21        595.58        582.90        37.76 o
  -3   5  21        650.55        702.68        40.58 o
  -2   5  21        779.73        783.94        43.12 o
  -1   5  21        215.28        181.40        27.82 o
   0   5  21       1049.81       1065.60        60.03 o
   1   5  21          5.75          2.10        22.68 o
   2   5  21         34.37         47.13        19.08 o
   3   5  21          0.53        -17.82        17.82 o
   4   5  21        551.24        525.98        32.65 o
   5   5  21         61.55         46.69        24.49 o
   6   5  21        488.77        455.21        38.20 o
   7   5  21        230.56        255.68        55.71 o
   8   5  21        805.22        837.54        49.11 o
   9   5  21        184.34        199.55        41.56 o
  -7   6  21        374.49        303.69        27.54 o
  -6   6  21       2034.45       2010.34        62.13 o
  -5   6  21        862.20        921.58        45.56 o
  -4   6  21        555.96        559.57        38.45 o
  -3   6  21        422.87        454.74        35.77 o
  -2   6  21        824.59        871.77        64.18 o
  -1   6  21        451.43        462.59        43.09 o
   0   6  21         13.80         27.37        22.69 o
   1   6  21        629.31        608.48        44.07 o
   2   6  21         32.48         39.34        20.26 o
   3   6  21       1208.40       1177.11        44.87 o
   4   6  21          0.16        -13.24        23.71 o
   5   6  21        659.50        661.09        45.95 o
   6   6  21        112.08        113.81        46.88 o
   7   6  21        527.66        533.78        41.63 o
  -3   7  21         15.15        -22.66        22.66 o
  -2   7  21       1933.94       2009.13        64.61 o
  -1   7  21         44.48          9.84        23.96 o
   0   7  21       3460.77       3532.37       113.45 o
   1   7  21         33.28         41.74        27.79 o
   2   7  21       2274.19       2109.77        87.02 o
   3   7  21        142.69        170.84        33.26 o
 -12   0  22        775.51        890.84        82.51 o
 -10   0  22        925.93        931.01        89.60 o
  -8   0  22       2456.25       2498.95        83.85 o
  -6   0  22       3885.73       3827.53       197.25 o
  -4   0  22        968.60        920.23        51.21 o
  -2   0  22        187.52        195.37        32.28 o
   0   0  22       1256.46       1277.60        86.38 o
   2   0  22         38.45          9.90        39.97 o
   4   0  22         76.64         83.80        29.00 o
   6   0  22       1844.31       1922.90        80.08 o
   8   0  22        504.54        595.43       136.66 o
  10   0  22       1337.68       1172.69        67.44 o
  12   0  22       1122.31       1000.42       103.14 o
 -12   1  22       1160.54       1145.91        73.49 o
 -11   1  22       1269.16       1314.87        47.67 o
 -10   1  22       1151.27       1247.81        45.95 o
  -9   1  22        775.41        797.63        37.76 o
  -8   1  22       2177.35       2156.78        55.69 o
  -7   1  22       1046.48       1036.17        40.38 o
  -6   1  22       3174.87       3243.12        66.80 o
  -5   1  22        530.25        533.30        30.71 o
  -4   1  22       2210.88       2240.83        53.35 o
  -3   1  22        588.19        664.48        34.80 o
  -2   1  22       3125.64       3039.58        71.78 o
  -1   1  22        425.02        416.82        30.35 o
   0   1  22       1190.84       1295.33        46.45 o
   1   1  22       2249.83       2261.26        79.31 o
   2   1  22       1164.38       1264.51        50.06 o
   3   1  22        713.94        688.23        39.82 o
   4   1  22       1747.72       1684.94        51.13 o
   5   1  22        419.69        397.75        40.19 o
   6   1  22       4307.96       4347.11        87.25 o
   7   1  22        914.19        875.77        42.76 o
   8   1  22       5882.62       6023.21       109.50 o
   9   1  22        183.09        162.90        26.31 o
  10   1  22       2286.05       2363.94        65.29 o
  11   1  22        264.81        234.57        31.77 o
 -11   2  22       1674.51       1687.55        52.46 o
 -10   2  22          0.38          2.51        16.53 o
  -9   2  22       2349.92       2407.08        51.71 o
  -8   2  22         62.68         52.08        20.21 o
  -7   2  22       3698.50       3700.28        73.13 o
  -6   2  22          0.41        -18.15        18.15 o
  -5   2  22       2594.43       2753.09        60.05 o
  -4   2  22        133.85        159.35        25.12 o
  -3   2  22       5185.36       5325.69       103.98 o
  -2   2  22        311.21        311.49        28.41 o
  -1   2  22       5593.69       5732.77       108.56 o
   0   2  22        315.08        312.33        58.66 o
   1   2  22       8017.17       8044.46       178.18 o
   2   2  22        284.12        297.48        31.40 o
   3   2  22       7483.12       7671.07       183.61 o
   4   2  22         74.21         59.35        22.50 o
   5   2  22       4259.19       4284.91        85.35 o
   6   2  22          6.66        -13.05        20.15 o
   7   2  22       3097.62       3205.08        73.21 o
   8   2  22         73.49         58.59        23.72 o
   9   2  22       2159.98       2207.51        62.14 o
  10   2  22         50.14         21.05        37.03 o
  11   2  22       1153.07       1096.68        49.96 o
 -10   3  22        100.55        116.24        24.00 o
  -9   3  22       1202.98       1254.82        39.53 o
  -8   3  22        180.55        172.24        20.72 o
  -7   3  22        915.18        943.03        34.42 o
  -6   3  22        759.15        727.58        31.32 o
  -5   3  22         14.79         16.49        21.89 o
  -4   3  22       2198.89       2319.44        80.21 o
  -3   3  22        401.84        472.85        42.58 o
  -2   3  22       2364.96       2453.41        83.63 o
  -1   3  22       1010.59        957.16       123.12 o
   0   3  22       1010.30       1054.09        88.31 o
   1   3  22        111.56        118.38        30.95 o
   2   3  22       2714.71       2792.84       122.97 o
   3   3  22        272.17        301.72        32.85 o
   4   3  22       1009.12       1030.16        69.00 o
   5   3  22         88.71         74.01        23.05 o
   6   3  22       1091.13       1092.91        46.55 o
   7   3  22        502.99        553.98        36.21 o
   8   3  22       1421.31       1492.18        51.38 o
   9   3  22        698.78        664.77        51.36 o
  10   3  22        697.34        686.86        48.72 o
  -9   4  22        151.27        158.23        25.87 o
  -8   4  22        975.46       1011.62        41.54 o
  -7   4  22         74.90         78.20        22.18 o
  -6   4  22         24.64         17.91        19.56 o
  -5   4  22          0.97          9.40        21.23 o
  -4   4  22          9.53         34.79        24.62 o
  -3   4  22         11.47         75.21        33.63 o
  -2   4  22        432.44        423.52        41.51 o
  -1   4  22       1714.49       1713.63        71.55 o
   0   4  22        568.71        584.09        82.51 o
   1   4  22        718.34        794.54        79.93 o
   2   4  22          4.12          7.54        22.28 o
   3   4  22       1124.01       1168.95        52.26 o
   4   4  22        442.11        445.81        35.04 o
   5   4  22        819.74        820.70        46.73 o
   6   4  22        749.29        819.52        41.77 o
   7   4  22        594.52        615.29        37.67 o
   8   4  22        999.95        929.34        52.33 o
   9   4  22         11.46          0.00        36.16 o
  -8   5  22       4142.85       4221.63        83.47 o
  -7   5  22          2.46         19.51        20.75 o
  -6   5  22       2973.62       3024.25        67.47 o
  -5   5  22         24.02        -21.44        21.44 o
  -4   5  22       2442.59       2513.50        81.85 o
  -3   5  22         97.80        108.32        25.57 o
  -2   5  22       2258.81       2252.81        66.37 o
  -1   5  22          0.07          2.13        22.29 o
   0   5  22       3264.12       3314.85        82.41 o
   1   5  22          1.14        -21.63        21.63 o
   2   5  22       3166.50       3143.86        70.69 o
   3   5  22        764.49        801.48        40.10 o
   4   5  22       3706.30       3667.67        77.78 o
   5   5  22        102.38        130.08        28.02 o
   6   5  22       3116.39       3071.61        99.37 o
   7   5  22        353.33        384.08        72.20 o
   8   5  22       1225.89       1094.06        95.40 o
  -5   6  22       1226.68       1228.72        52.47 o
  -4   6  22          2.58          1.50        21.22 o
  -3   6  22       1939.69       1914.09        63.23 o
  -2   6  22        137.34        191.36        37.81 o
  -1   6  22       3069.34       3197.03        81.95 o
   0   6  22         21.73         73.08        34.43 o
   1   6  22       3430.52       3569.74        88.44 o
   2   6  22         55.83         45.66        25.22 o
   3   6  22       2880.69       2778.70        77.15 o
   4   6  22        130.30        110.84        30.70 o
   5   6  22       2246.09       2271.32        71.12 o
 -11   0  23        724.81        716.80        76.06 o
  -9   0  23       1515.94       1683.24       126.34 o
  -7   0  23       3165.18       3296.70       174.69 o
  -5   0  23      10031.92      10110.90       209.57 o
  -3   0  23       5060.28       5191.93       127.38 o
  -1   0  23       4034.17       3975.08       105.17 o
   1   0  23       1340.55       1161.57        86.38 o
   3   0  23       4387.47       4425.17       125.22 o
   5   0  23       7265.40       7427.72       177.51 o
   7   0  23       5781.70       6068.56       156.60 o
   9   0  23       1754.64       1667.67        81.67 o
 -10   1  23       2519.49       2571.77        64.26 o
  -9   1  23        624.79        661.81        36.83 o
  -8   1  23        807.09        853.76        44.93 o
  -7   1  23        661.79        685.90        35.40 o
  -6   1  23       1775.71       1762.68        49.82 o
  -5   1  23        147.58        188.65        22.60 o
  -4   1  23        540.22        506.50        35.17 o
  -3   1  23        112.01        119.23        20.49 o
  -2   1  23       1998.50       2056.75        60.64 o
  -1   1  23         13.09         20.35        27.72 o
   0   1  23       2302.89       2475.02        65.77 o
   1   1  23        210.47        224.31        36.00 o
   2   1  23       5643.99       5507.34       114.55 o
   3   1  23        200.01        187.52        30.53 o
   4   1  23       4600.08       4581.77       106.07 o
   5   1  23         21.52         19.57        22.09 o
   6   1  23       1959.54       1955.23        58.95 o
   7   1  23        253.91        275.44        36.84 o
   8   1  23        162.41        178.88        28.86 o
   9   1  23        905.10        893.03        53.59 o
  10   1  23        194.98        217.37        30.71 o
 -10   2  23       1690.08       1684.27        68.29 o
  -9   2  23         93.16        130.11        21.17 o
  -8   2  23       1714.60       1781.94        55.82 o
  -7   2  23        749.49        731.38        38.89 o
  -6   2  23       1123.43       1132.64        46.33 o
  -5   2  23        577.64        612.69        33.38 o
  -4   2  23        966.08        996.65        39.15 o
  -3   2  23         63.41         97.41        33.29 o
  -2   2  23       1145.60       1070.29        60.62 o
  -1   2  23        197.95        198.30        35.09 o
   0   2  23          0.98        -22.70        25.33 o
   1   2  23         73.27        101.81        30.95 o
   2   2  23        210.87        237.91        31.94 o
   3   2  23        134.75        159.49        27.21 o
   4   2  23        627.27        638.73        37.73 o
   5   2  23          0.32        -21.02        21.02 o
   6   2  23        287.91        258.24        29.39 o
   7   2  23         36.81         32.03        23.18 o
   8   2  23        474.75        448.12        36.84 o
   9   2  23        323.38        276.75        32.05 o
  10   2  23       1164.96       1096.36        50.54 o
  -9   3  23        135.66        136.02        22.97 o
  -8   3  23       2349.40       2329.26        60.07 o
  -7   3  23        401.58        434.24        42.80 o
  -6   3  23       2968.91       3115.99        70.90 o
  -5   3  23         12.91        -15.37        22.26 o
  -4   3  23       3392.50       3354.25       100.88 o
  -3   3  23        430.88        433.51        44.22 o
  -2   3  23       3273.76       3389.93       102.41 o
  -1   3  23         82.40         64.30        28.79 o
   0   3  23       7534.27       7678.09       174.43 o
   1   3  23         14.55         88.19        30.28 o
   2   3  23       3912.21       4095.11        95.70 o
   3   3  23          7.33          1.67        23.09 o
   4   3  23       3863.87       4086.62        97.71 o
   5   3  23         15.44          1.31        20.51 o
   6   3  23       1014.78        963.58        44.10 o
   7   3  23         10.18        -10.14        22.30 o
   8   3  23       2613.84       2634.20        70.26 o
   9   3  23        102.45        102.91        25.53 o
  -8   4  23         49.28         74.25        27.73 o
  -7   4  23       2350.50       2540.87        62.92 o
  -6   4  23        588.71        664.64        36.04 o
  -5   4  23       2047.35       2170.67        95.63 o
  -4   4  23        254.58        268.55        42.94 o
  -3   4  23       3035.58       2981.38        78.44 o
  -2   4  23         14.65         18.38        27.86 o
  -1   4  23       4733.15       4837.43       128.29 o
   0   4  23         78.06        124.71        32.28 o
   1   4  23       3585.06       3479.86       190.80 o
   2   4  23        170.85        146.09        28.23 o
   3   4  23       2908.58       2844.37        79.09 o
   4   4  23         22.41          2.93        24.45 o
   5   4  23       1248.61       1255.18        55.91 o
   6   4  23         73.49         58.69        27.88 o
   7   4  23       1476.05       1455.92        53.09 o
   8   4  23         89.86        103.35        32.09 o
  -6   5  23        230.83        166.41        25.89 o
  -5   5  23        717.90        691.91        42.50 o
  -4   5  23        115.10         78.48        25.56 o
  -3   5  23          4.40          8.31        23.27 o
  -2   5  23        765.99        694.08        42.79 o
  -1   5  23        488.69        452.05        47.29 o
   0   5  23         91.88        113.48        27.91 o
   1   5  23         27.68         34.84        24.60 o
   2   5  23        569.48        600.35        42.37 o
   3   5  23        124.20         98.36        25.06 o
   4   5  23        140.30        117.85        23.56 o
   5   5  23        269.26        324.67        36.16 o
   6   5  23         58.55         32.28        32.82 o
  -1   6  23       1001.51       1053.79        79.73 o
   0   6  23         13.32         15.52        25.78 o
   1   6  23        881.25        930.70        50.47 o
  -8   0  24        384.49        393.82        43.29 o
  -6   0  24        974.66       1013.38        58.67 o
  -4   0  24        439.31        448.47        58.01 o
  -2   0  24        169.12        174.63        33.19 o
   0   0  24         14.38        -32.23        37.39 o
   2   0  24        443.37        394.50        60.59 o
   4   0  24         42.22         -8.59        51.57 o
   6   0  24       1878.47       1928.71       117.96 o
   8   0  24        874.96        813.79        79.29 o
  -9   1  24        450.43        439.90        32.39 o
  -8   1  24       1564.33       1600.29        62.26 o
  -7   1  24        365.33        418.47        30.94 o
  -6   1  24       2748.28       3008.91        67.17 o
  -5   1  24        760.26        767.04        37.62 o
  -4   1  24       4531.06       4753.23        86.70 o
  -3   1  24        478.84        487.08        32.19 o
  -2   1  24       3238.92       3186.47        67.15 o
  -1   1  24         35.17         55.29        20.80 o
   0   1  24       1865.52       1868.53        77.94 o
   1   1  24        237.77        203.48        37.24 o
   2   1  24       1783.28       1790.08       143.75 o
   3   1  24        135.67        186.92        29.61 o
   4   1  24       1952.70       2028.30        58.70 o
   5   1  24        999.38        979.83        44.77 o
   6   1  24       3170.90       3245.11        77.01 o
   7   1  24        541.47        554.97        42.61 o
   8   1  24       2373.26       2270.18        66.56 o
   9   1  24        326.01        315.55        34.10 o
  -8   2  24          2.58        -16.88        19.17 o
  -7   2  24       2091.35       2145.84        57.15 o
  -6   2  24        255.88        267.99        26.85 o
  -5   2  24       3455.00       3499.09        93.55 o
  -4   2  24        218.78        229.90        30.29 o
  -3   2  24       2713.32       2854.71        93.78 o
  -2   2  24         11.88          6.18        28.70 o
  -1   2  24       4130.78       4364.34       120.66 o
   0   2  24        727.32        642.48        52.78 o
   1   2  24       5170.52       5175.93       135.26 o
   2   2  24         55.46         37.17        29.92 o
   3   2  24       3018.93       2973.02        81.24 o
   4   2  24        211.72        204.36        30.97 o
   5   2  24       3420.70       3399.21        76.54 o
   6   2  24         40.06         46.90        21.89 o
   7   2  24       3045.47       3114.86       102.34 o
   8   2  24         21.16         19.65        25.12 o
  -8   3  24        182.47        174.07        30.12 o
  -7   3  24        325.66        297.36        33.31 o
  -6   3  24       1637.03       1754.09        69.97 o
  -5   3  24        158.91        154.56        29.51 o
  -4   3  24        978.62        975.04        60.92 o
  -3   3  24        231.09        156.87        34.50 o
  -2   3  24        937.05        901.00        58.54 o
  -1   3  24        319.13        377.51        75.42 o
   0   3  24       2749.02       2896.96       130.21 o
   1   3  24         68.20         62.55        81.22 o
   2   3  24        834.72        711.34        54.10 o
   3   3  24        954.39       1010.78        50.61 o
   4   3  24        603.02        581.64        42.70 o
   5   3  24       1017.24        913.90        55.64 o
   6   3  24       1324.98       1312.32        69.01 o
   7   3  24        150.27        174.25        34.98 o
   8   3  24        957.40        949.51        69.28 o
  -6   4  24         19.78          0.14        21.21 o
  -5   4  24          1.29        -12.63        23.07 o
  -4   4  24         15.72        -23.57        23.57 o
  -3   4  24       1179.62       1362.66        56.22 o
  -2   4  24        201.72        206.46        38.16 o
  -1   4  24         10.61         35.21        29.53 o
   0   4  24         50.51         16.66        29.12 o
   1   4  24        291.29        343.01        42.82 o
   2   4  24         26.45        -19.10        29.62 o
   3   4  24        834.93        840.62        49.42 o
   4   4  24         52.61         53.72        28.28 o
   5   4  24        237.54        184.99        32.38 o
   6   4  24         81.90         49.48        27.78 o
  -3   5  24        192.22        242.07        32.19 o
  -2   5  24       3586.29       3590.69        89.14 o
  -1   5  24          5.03         14.90        24.82 o
   0   5  24       3784.77       3886.13        94.53 o
   1   5  24         48.94         97.11        28.96 o
   2   5  24       4679.97       4603.74       109.70 o
   3   5  24         47.10         78.76        24.46 o
  -7   0  25       3954.75       4151.48       125.70 o
  -5   0  25       7382.59       7319.85       169.53 o
  -3   0  25       5253.91       5229.50       131.95 o
  -1   0  25       8329.72       8506.70       185.13 o
   1   0  25       6565.23       6645.86       228.19 o
   3   0  25       5833.05       5729.23       208.85 o
   5   0  25       3112.71       3077.44       105.29 o
   7   0  25       1004.95       1008.66        69.38 o
  -7   1  25        151.28        193.15        26.80 o
  -6   1  25       1551.99       1561.28        49.97 o
  -5   1  25         92.51        111.47        22.70 o
  -4   1  25       1828.99       1909.08        54.41 o
  -3   1  25        215.99        174.87        26.66 o
  -2   1  25       2006.53       2118.76        65.49 o
  -1   1  25          0.55        -21.23        28.08 o
   0   1  25       1300.64       1293.26        69.28 o
   1   1  25          4.24         23.71        55.44 o
   2   1  25       1448.43       1490.96       103.14 o
   3   1  25         32.43         50.59        24.86 o
   4   1  25       1613.26       1670.63        62.75 o
   5   1  25         42.94         15.57        22.76 o
   6   1  25       1050.10       1137.72        62.34 o
   7   1  25       1132.56       1064.44        50.24 o
  -7   2  25        643.97        660.67        44.03 o
  -6   2  25       1597.30       1662.59        61.73 o
  -5   2  25        317.34        407.19        66.60 o
  -4   2  25        256.60        201.79        30.44 o
  -3   2  25        223.09        255.82        31.79 o
  -2   2  25         25.59         21.23        51.57 o
  -1   2  25         15.46         39.66        30.83 o
   0   2  25         70.25         80.00        33.69 o
   1   2  25        219.95        255.60        39.65 o
   2   2  25        396.35        343.55        42.82 o
   3   2  25         80.05         73.84        46.27 o
   4   2  25        425.94        476.87        41.35 o
   5   2  25         48.68         80.39        28.65 o
   6   2  25        835.96        881.87        46.05 o
   7   2  25         22.38          3.00        29.37 o
  -5   3  25         14.94         -8.99        26.45 o
  -4   3  25       1602.88       1506.99        69.00 o
  -3   3  25         17.41         60.02        39.97 o
  -2   3  25       1509.70       1550.84        72.87 o
  -1   3  25         94.59         90.35        34.81 o
   0   3  25       1810.85       1890.36       148.26 o
   1   3  25         46.87          9.48        36.10 o
   2   3  25        848.53        926.47        62.20 o
   3   3  25          0.39         -5.42        25.04 o
   4   3  25       1825.51       1849.52       107.08 o
   5   3  25          5.04         -7.79        24.03 o
   6   3  25       1600.41       1482.59       116.03 o
  -3   4  25       3610.42       3355.61        88.06 o
  -2   4  25         36.56         65.87        50.92 o
  -1   4  25       4035.09       4015.24       118.13 o
   0   4  25         17.81         44.41        32.78 o
   1   4  25       2435.23       2350.51       114.09 o
   2   4  25        180.97        190.72        58.66 o
   3   4  25       2972.16       2979.62        84.49 o
  -4   0  26        125.06        134.45        34.10 o
  -2   0  26          0.74        -13.01        28.45 o
   0   0  26        313.57        211.43        55.44 o
   2   0  26         38.65         45.12        45.12 o
   4   0  26        719.58        648.47        78.64 o
  -5   1  26        474.23        537.81        55.05 o
  -4   1  26       3135.57       3276.21        85.22 o
  -3   1  26         57.18         73.89        27.07 o
  -2   1  26       2808.93       2810.79       108.25 o
  -1   1  26        434.15        500.05        67.68 o
   0   1  26       1280.74       1393.64        72.91 o
   1   1  26        310.29        224.67        50.28 o
   2   1  26       2383.32       2424.99        93.44 o
   3   1  26         52.54         74.52        32.67 o
   4   1  26       2243.17       2218.19        75.46 o
   5   1  26        853.63        779.43        44.70 o
  -4   2  26         12.80         30.26        25.75 o
  -3   2  26       3721.42       3847.04       107.86 o
  -2   2  26         34.49         38.02        34.18 o
  -1   2  26       2273.98       2271.70        88.71 o
   0   2  26         18.95         64.04        52.86 o
   1   2  26       2778.81       2737.70        98.91 o
   2   2  26         14.03         29.01        32.82 o
   3   2  26       2800.34       2769.34       194.03 o
   4   2  26          2.06         -6.75        28.94 o
  -2   3  26         23.80         16.80        32.12 o
  -1   3  26        407.75        352.70        45.47 o
   0   3  26       1966.15       1931.85       113.45 o
   1   3  26          0.42          3.79        30.97 o
  -1   0  27       4963.61       5151.67       199.83 o
   1   0  27       4536.43       4544.45       186.93 o
                                                
